# Supplementary material for: Identification of Cancer Hallmarks Based on the Gene Co-expression Networks of Seven Cancers
Source: Front Genet. 2019 Feb 19;10:99. doi: 10.3389/fgene.2019.00099 (PMC6389798; doi:10.3389/fgene.2019.00099)
Supplement: Supplementary file 1 [file Table_1.xlsx]

## Sheet: Sheet1
Table S1. The topological information of all the seven networks
Data sets	Number of nodes	Number of edges
BRCA	17814	156916
GBM	17814	157610
KIRC	17814	156636
LAML	17798	179566
LUAD	17814	139682
LUSC	17814	149336
OV	17814	148677
