# Supplementary material for: Identification of Cancer Hallmarks Based on the Gene Co-expression Networks of Seven Cancers
Source: Front Genet. 2019 Feb 19;10:99. doi: 10.3389/fgene.2019.00099 (PMC6389798; doi:10.3389/fgene.2019.00099)
Supplement: Supplementary file 2 [file Table_2.xlsx]

## Sheet: Sheet1
Table S2. The co-expression network of BRCA
Gene A	Gene B	Correlation	P-value
ELMO2	DNAJC14	0.631691	2.31481e-67
ELMO2	TRAFD1	0.629231	1.06396e-66
ELMO2	KIAA0406	0.609493	1.35747e-61
ELMO2	MARS	0.607049	5.49644e-61
ELMO2	SLC35C2	0.602679	6.50132e-60
ELMO2	GLE1L	0.592534	1.74221e-57
ELMO2	FLJ14154	0.584417	1.3265e-55
ELMO2	ZNFX1	0.577922	3.89541e-54
ELMO2	C22orf25	0.573819	3.16922e-53
ELMO2	PRKAG1	0.573729	3.31655e-53
CREB3L1	SLAMF9	0.570039	2.13026e-52
CREB3L1	C1QTNF6	0.56896	3.6535e-52
CREB3L1	COL1A1	0.563093	6.62496e-51
CREB3L1	GALNT10	0.561953	1.15619e-50
CREB3L1	COL5A1	0.544982	3.56671e-47
CREB3L1	COL1A2	0.543717	6.37358e-47
CREB3L1	TMEM86A	0.538934	5.59957e-46
CREB3L1	LRRC15	0.530696	2.18131e-44
CREB3L1	P4HA3	0.527732	7.94866e-44
CREB3L1	THY1	0.524105	3.80229e-43
RPS11	RPL13A	0.799286	8.0652e-133
RPS11	RPS9	0.73426	1.71647e-101
RPS11	RPL9	0.654086	1.11788e-73
RPS11	RPS14	0.645871	2.67256e-71
RPS11	tcag7.23	0.644245	7.74577e-71
RPS11	MOS	0.642393	2.58294e-70
RPS11	RPS16	0.628343	1.83866e-66
RPS11	RPS18	0.626174	6.94638e-66
RPS11	hCG_21078	0.617318	1.41853e-63
RPS11	RPL37A	0.613901	1.05629e-62
PNMA1	CGRRF1	0.488219	7.62837e-37
PNMA1	ACOT2	0.474104	1.45718e-34
PNMA1	TINF2	0.469929	6.57808e-34
PNMA1	WDR22	0.467811	1.40197e-33
PNMA1	MOAP1	0.450583	5.44824e-31
PNMA1	ACTR10	0.450062	6.49091e-31
PNMA1	ISCA2	0.447549	1.50372e-30
PNMA1	SPATA7	0.447514	1.52123e-30
PNMA1	PIGH	0.4426	7.70922e-30
PNMA1	TRIM23	0.441682	1.04076e-29
MMP2	COL6A2	0.848241	2.78914e-165
MMP2	COL6A3	0.819441	5.55188e-145
MMP2	LUM	0.81193	2.80719e-140
MMP2	FBN1	0.797417	9.2055e-132
MMP2	PCOLCE	0.796866	1.87555e-131
MMP2	CTSK	0.792568	4.52051e-129
MMP2	BNC2	0.792438	5.32611e-129
MMP2	HTRA1	0.791835	1.13781e-128
MMP2	GLT8D2	0.780951	6.61424e-123
MMP2	SPARC	0.77988	2.34371e-122
C10orf90	SOX10	0.718313	3.45054e-95
C10orf90	DMD	0.714124	1.32254e-93
C10orf90	DMN	0.682361	1.82655e-82
C10orf90	NDRG2	0.680796	5.94273e-82
C10orf90	S100B	0.677592	6.50035e-81
C10orf90	ROPN1	0.676922	1.06809e-80
C10orf90	SFRP1	0.670804	9.35105e-79
C10orf90	ROPN1B	0.665673	3.66702e-77
C10orf90	TPPP2	0.663298	1.95539e-76
C10orf90	MGC13057	0.661668	6.109e-76
ZHX3	SNX21	0.412597	8.87068e-26
ZHX3	BLCAP	0.36064	1.18305e-19
ZHX3	C20orf142	0.355411	4.26907e-19
ZHX3	RBED1	0.318534	1.88925e-15
ZHX3	RXRA	0.309634	1.2141e-14
ZHX3	LSDP5	0.30718	2.00541e-14
ZHX3	SNTA1	0.305844	2.63061e-14
ZHX3	PELI3	0.300361	7.89538e-14
ZHX3	MMP24	0.295516	2.04566e-13
ZHX3	CD99L2	0.289915	6.01206e-13
ERCC5	ANKRD10	0.601382	1.34401e-59
ERCC5	FLJ10769	0.581421	6.36577e-55
ERCC5	UPF3A	0.550111	3.30151e-48
ERCC5	DOCK9	0.526735	1.22468e-43
ERCC5	TGDS	0.521618	1.10028e-42
ERCC5	CDC16	0.519618	2.56912e-42
ERCC5	FLJ10154	0.512752	4.52335e-41
ERCC5	MYCBP2	0.50778	3.46911e-40
ERCC5	C13orf24	0.505629	8.28661e-40
ERCC5	PCCA	0.479	2.42264e-35
GPR98	FOXA1	0.485725	1.96452e-36
GPR98	FSIP1	0.446714	1.98524e-30
GPR98	CLGN	0.445326	3.14368e-30
GPR98	SPDEF	0.442554	7.82586e-30
GPR98	MLPH	0.438835	2.62495e-29
GPR98	DNAJC12	0.435667	7.27554e-29
GPR98	AGR2	0.435079	8.78048e-29
GPR98	SMA4	0.430853	3.3541e-28
GPR98	CAPN13	0.428828	6.33487e-28
GPR98	SCNN1A	0.426518	1.30124e-27
RXFP3	FAM47C	0.726801	1.73274e-98
RXFP3	SLC34A3	0.707462	3.82106e-91
RXFP3	FLJ32214	0.703507	1.02451e-89
RXFP3	CDK5R2	0.703326	1.1892e-89
RXFP3	CCDC33	0.70326	1.25511e-89
RXFP3	C20orf144	0.700579	1.12837e-88
RXFP3	THEM5	0.697808	1.06447e-87
RXFP3	UTF1	0.696479	3.09437e-87
RXFP3	CTRB2	0.690932	2.49988e-85
RXFP3	CACNA1B	0.688579	1.5638e-84
APBB2	TBC1D9	0.61704	1.67192e-63
APBB2	ESR1	0.597835	9.6194e-59
APBB2	WFS1	0.594208	7.0222e-58
APBB2	THSD4	0.584293	1.41606e-55
APBB2	CA12	0.582945	2.872e-55
APBB2	MLPH	0.579521	1.70714e-54
APBB2	DACH1	0.570809	1.44807e-52
APBB2	C6orf97	0.569448	2.86255e-52
APBB2	KIAA0232	0.562476	8.95839e-51
APBB2	CLSTN2	0.558671	5.66723e-50
PRO0478	ILDR1	0.958874	0
PRO0478	SLC35E4	0.946963	1.44054e-293
PRO0478	INE1	0.900279	1.2383e-215
PRO0478	MGC10814	0.879468	1.03319e-192
PRO0478	RAXL1	0.862467	6.16701e-177
PRO0478	DKFZP434A0131	0.752575	2.55846e-109
PRO0478	LOC440258	0.737563	7.44725e-103
PRO0478	CTGLF5	0.730514	5.70181e-100
PRO0478	PDE4C	0.71213	7.3371e-93
PRO0478	EXOC3L2	0.697811	1.06158e-87
KLHL13	PAK7	0.719768	9.57087e-96
KLHL13	KCNJ16	0.684231	4.4184e-83
KLHL13	EDN3	0.672882	2.07137e-79
KLHL13	CLDN19	0.664999	5.90631e-77
KLHL13	DMN	0.664265	9.91036e-77
KLHL13	TSLP	0.663692	1.48209e-76
KLHL13	SFRP1	0.657158	1.37939e-74
KLHL13	LRRC3B	0.647621	8.44297e-72
KLHL13	COL17A1	0.645814	2.77398e-71
KLHL13	SAMD5	0.642673	2.15467e-70
PRSSL1	C10orf65	0.314595	4.337e-15
PRSSL1	TNNI3	0.276715	6.95328e-12
PRSSL1	B9D2	0.258017	1.79219e-10
PRSSL1	INSL3	0.256269	2.39737e-10
PRSSL1	PALM	0.252648	4.34959e-10
PRSSL1	APOA5	0.251069	5.62452e-10
PRSSL1	C5orf32	0.249416	7.34623e-10
PRSSL1	CCDC32	0.2462	1.22835e-09
PRSSL1	SHBG	0.24614	1.24012e-09
PRSSL1	KIF17	0.245697	1.33038e-09
PDCL3	ACTR3	0.497617	2.0118e-38
PDCL3	C2orf29	0.486855	1.28086e-36
PDCL3	PNO1	0.483901	3.90455e-36
PDCL3	TXNDC9	0.481368	1.00668e-35
PDCL3	MRPS5	0.443358	6.01098e-30
PDCL3	ACTR2	0.432064	2.28907e-28
PDCL3	POLR2D	0.431836	2.46044e-28
PDCL3	EIF5B	0.428284	7.508e-28
PDCL3	POLR1B	0.427838	8.63037e-28
PDCL3	MAD2L1	0.427788	8.7639e-28
DECR1	NBN	0.501733	3.95002e-39
DECR1	FAM82B	0.48968	4.36782e-37
DECR1	OSGIN2	0.473658	1.7137e-34
DECR1	TTC35	0.457055	6.03513e-32
DECR1	TMEM70	0.448756	1.00535e-30
DECR1	HRSP12	0.4438	5.19903e-30
DECR1	PXMP3	0.440437	1.56149e-29
DECR1	CPNE3	0.431443	2.78497e-28
DECR1	COPS5	0.429687	4.83949e-28
DECR1	EBAG9	0.403102	1.41318e-24
SALL1	BNC2	0.582408	3.80311e-55
SALL1	THBS2	0.573179	4.38358e-53
SALL1	ITGA11	0.573011	4.77167e-53
SALL1	HMCN1	0.570645	1.57159e-52
SALL1	GLT8D2	0.565917	1.65422e-51
SALL1	SGCD	0.562378	9.39691e-51
SALL1	HTRA1	0.562235	1.00759e-50
SALL1	DACT1	0.560024	2.9497e-50
SALL1	ANTXR1	0.559265	4.25699e-50
SALL1	SFRP2	0.555154	3.05388e-49
CADM4	ZNF576	0.475894	7.58713e-35
CADM4	LSR	0.444124	4.6737e-30
CADM4	EFNA4	0.440184	1.69521e-29
CADM4	DTNB	0.420096	9.35011e-27
CADM4	ST14	0.415937	3.28008e-26
CADM4	PAFAH1B3	0.415059	4.26487e-26
CADM4	YIPF2	0.410067	1.87087e-25
CADM4	SBK1	0.407219	4.30188e-25
CADM4	PVRL4	0.407026	4.55011e-25
CADM4	SMPDL3B	0.403748	1.17395e-24
RPS18	RPS10	0.792939	2.83089e-129
RPS18	LOC376693	0.721282	2.49937e-96
RPS18	RPL37A	0.693028	4.81163e-86
RPS18	RPL37	0.666937	1.49516e-77
RPS18	RPS9	0.650144	1.58096e-72
RPS18	OR10A7	0.649667	2.17214e-72
RPS18	RPS24	0.645464	3.49025e-71
RPS18	hCG_21078	0.644575	6.24622e-71
RPS18	RPL34	0.644023	8.95499e-71
RPS18	RPL13A	0.637429	6.25207e-69
HNRPD	HNRPDL	0.640257	1.02497e-69
HNRPD	METAP1	0.537153	1.24683e-45
HNRPD	HNRPM	0.534006	5.06764e-45
HNRPD	HNRPH3	0.529416	3.8183e-44
HNRPD	SFRS3	0.527842	7.57675e-44
HNRPD	THAP9	0.523173	5.66746e-43
HNRPD	PIGY	0.478636	2.77163e-35
HNRPD	RAB28	0.475318	9.3649e-35
HNRPD	RP11-78J21.1	0.473875	1.58404e-34
HNRPD	SMARCAD1	0.472023	3.09717e-34
CFHR5	TAS1R3	0.315902	3.29662e-15
CFHR5	C15orf43	0.304136	3.71435e-14
CFHR5	CFHR1	0.253497	3.78616e-10
CFHR5	HPGD	0.243272	1.94956e-09
CFHR5	HPD	0.223949	3.54457e-08
CFHR5	AKR1D1	0.214559	1.3247e-07
CFHR5	PNLIPRP3	0.214307	1.37137e-07
CFHR5	F9	0.189292	3.45295e-06
CFHR5	ARX	0.185884	5.19404e-06
CFHR5	BRP44	0.18485	5.87053e-06
SLC10A7	SCOC	0.461949	1.1078e-32
SLC10A7	USP38	0.435338	8.08158e-29
SLC10A7	LOC90826	0.415667	3.55606e-26
SLC10A7	C4orf29	0.412083	1.03294e-25
SLC10A7	TMEM34	0.403306	1.33297e-24
SLC10A7	ELMOD2	0.388789	7.77618e-23
SLC10A7	ARFIP1	0.386948	1.28366e-22
SLC10A7	ZNF330	0.354879	4.85882e-19
SLC10A7	ANAPC10	0.351006	1.23582e-18
SLC10A7	FLJ12716	0.345573	4.47955e-18
OR2K2	TTTY12	0.206271	4.04098e-07
OR2K2	OR1Q1	0.198744	1.07021e-06
OR2K2	PAK6	0.192521	2.32896e-06
OR2K2	DAB1	0.191329	2.69555e-06
OR2K2	NOS1	0.190123	3.1222e-06
OR2K2	C19orf44	0.18676	4.6798e-06
OR2K2	OR51L1	0.186088	5.06998e-06
OR2K2	NKX2-3	0.18558	5.38473e-06
OR2K2	PAX4	0.182067	8.13418e-06
OR2K2	MYH15	0.181719	8.47033e-06
LMAN1	NUS1	0.616611	2.15423e-63
LMAN1	ARL5B	0.534214	4.62227e-45
LMAN1	PDIA6	0.501091	5.09903e-39
LMAN1	SEC11C	0.480038	1.6502e-35
LMAN1	ME2	0.476688	5.67357e-35
LMAN1	QSER1	0.470444	5.46945e-34
LMAN1	SLC25A40	0.468372	1.14822e-33
LMAN1	STT3B	0.466521	2.21777e-33
LMAN1	MASTL	0.465521	3.15894e-33
LMAN1	RNF138	0.46548	3.20575e-33
SUHW1	TRIM15	0.523623	4.67526e-43
SUHW1	RLBP1	0.493628	9.54416e-38
SUHW1	CLDN6	0.489314	5.02406e-37
SUHW1	FTCD	0.483636	4.31341e-36
SUHW1	SEC14L4	0.469133	8.75017e-34
SUHW1	FETUB	0.465128	3.62909e-33
SUHW1	GABBR2	0.445699	2.7788e-30
SUHW1	CCKBR	0.443423	5.88433e-30
SUHW1	SUHW2	0.443076	6.59406e-30
SUHW1	NR2E1	0.441347	1.16079e-29
CHD8	AP1G2	0.566113	1.50161e-51
CHD8	WDR23	0.531775	1.35808e-44
CHD8	SUPT16H	0.522814	6.60847e-43
CHD8	LUC7L	0.518391	4.30986e-42
CHD8	ZFHX2	0.506621	5.54886e-40
CHD8	HOMEZ	0.506127	6.7775e-40
CHD8	SOX12	0.480405	1.44034e-35
CHD8	GARNL1	0.463301	6.90141e-33
CHD8	TOX4	0.453106	2.32359e-31
CHD8	SFRS8	0.449181	8.72001e-31
SUMO1	NOP5/NOP58	0.45595	8.81833e-32
SUMO1	NDUFB3	0.455435	1.0516e-31
SUMO1	DAZAP1	0.455018	1.21238e-31
SUMO1	MTX2	0.453763	1.85924e-31
SUMO1	NCL	0.453029	2.38544e-31
SUMO1	ZNF142	0.447437	1.56103e-30
SUMO1	PFDN2	0.434461	1.06927e-28
SUMO1	HNRNPR	0.425245	1.93e-27
SUMO1	SP3	0.422967	3.89201e-27
SUMO1	C2orf37	0.42227	4.81937e-27
GP1BA	MS4A1	0.800447	1.75516e-133
GP1BA	PTPRCAP	0.788597	6.40206e-127
GP1BA	PVRIG	0.783178	4.65978e-124
GP1BA	BTLA	0.779057	6.16221e-122
GP1BA	CD3D	0.773642	3.22865e-119
GP1BA	LAT	0.773159	5.59322e-119
GP1BA	PRKCB1	0.77301	6.62563e-119
GP1BA	SH2D1A	0.770047	1.87329e-117
GP1BA	TBC1D10C	0.768762	7.86137e-117
GP1BA	ZAP70	0.763328	3.05271e-114
DDB1	C11orf79	0.581622	5.73101e-55
DDB1	DAK	0.561625	1.35591e-50
DDB1	GANAB	0.5608	2.02489e-50
DDB1	FLJ12529	0.549732	3.94231e-48
DDB1	CFL1	0.545546	2.75028e-47
DDB1	OSBP	0.494694	6.30767e-38
DDB1	GPR137	0.489516	4.65095e-37
DDB1	CCDC86	0.482826	5.84173e-36
DDB1	TXNDC14	0.479393	2.09541e-35
DDB1	TAF6L	0.476872	5.303e-35
MYO9B	GLT25D1	0.703266	1.24943e-89
MYO9B	SIN3B	0.636899	8.759e-69
MYO9B	PLEKHO1	0.635914	1.63489e-68
MYO9B	TTYH3	0.629823	7.37912e-67
MYO9B	CSK	0.629663	8.14987e-67
MYO9B	FSCN1	0.613463	1.36375e-62
MYO9B	MAN2B1	0.612177	2.88076e-62
MYO9B	RIN3	0.603606	3.86326e-60
MYO9B	HOMER3	0.588764	1.32336e-56
MYO9B	DDX49	0.575454	1.37934e-53
MMP7	KRT6B	0.632305	1.57894e-67
MMP7	GABRP	0.61492	5.81968e-63
MMP7	KRT5	0.61453	7.31116e-63
MMP7	BBOX1	0.602602	6.78965e-60
MMP7	VSNL1	0.58738	2.76697e-56
MMP7	CDH3	0.584954	9.99661e-56
MMP7	CHI3L1	0.566569	1.1983e-51
MMP7	KRT6A	0.565428	2.10599e-51
MMP7	MIA	0.564617	3.13859e-51
MMP7	KRT17	0.564529	3.27726e-51
CRNKL1	NAT5	0.635018	2.8792e-68
CRNKL1	SEC23B	0.618075	9.06485e-64
CRNKL1	XRN2	0.594676	5.44101e-58
CRNKL1	CSRP2BP	0.540036	3.40422e-46
CRNKL1	KIAA1219	0.535538	2.56575e-45
CRNKL1	EPB41L5	0.534888	3.42652e-45
CRNKL1	POLR3F	0.53456	3.96429e-45
CRNKL1	GZF1	0.51719	7.13765e-42
CRNKL1	KIAA1467	0.510172	1.30732e-40
CRNKL1	TSPAN13	0.509575	1.66902e-40
C9orf45	UNC119B	0.462096	1.05252e-32
C9orf45	FOXK1	0.460947	1.57106e-32
C9orf45	TBC1D14	0.446862	1.89005e-30
C9orf45	TSC1	0.441706	1.03259e-29
C9orf45	DGCR8	0.432044	2.3035e-28
C9orf45	CRIPAK	0.429229	5.58635e-28
C9orf45	LOC23117	0.427192	1.05525e-27
C9orf45	LOC643641	0.423516	3.28876e-27
C9orf45	TAS2R10	0.422958	3.90309e-27
C9orf45	TMEM137	0.422264	4.82836e-27
XAB2	RAB11B	0.649483	2.45543e-72
XAB2	STXBP2	0.614236	8.68331e-63
XAB2	GPR108	0.607468	4.328e-61
XAB2	LOC90379	0.606764	6.4664e-61
XAB2	C20orf67	0.595519	3.43331e-58
XAB2	UBL7	0.557194	1.15281e-49
XAB2	PIN1	0.553875	5.60802e-49
XAB2	PCGF1	0.548924	5.74819e-48
XAB2	COPE	0.545551	2.74426e-47
XAB2	BTBD2	0.537576	1.03136e-45
RTN1	KIAA1377	0.443541	5.66058e-30
RTN1	CYBRD1	0.440971	1.3125e-29
RTN1	P2RY12	0.423356	3.45426e-27
RTN1	NLRP3	0.410966	1.43647e-25
RTN1	GPR34	0.40848	2.97814e-25
RTN1	HNMT	0.407127	4.41802e-25
RTN1	LRRC4C	0.404496	9.46493e-25
RTN1	MS4A7	0.401354	2.32979e-24
RTN1	C10orf107	0.400737	2.77738e-24
RTN1	PPM1M	0.396716	8.65591e-24
KLHL14	AVPR2	0.464358	4.76071e-33
KLHL14	TSPAN7	0.454143	1.63376e-31
KLHL14	ABCB1	0.453595	1.96833e-31
KLHL14	LRMP	0.447943	1.3186e-30
KLHL14	TRPM3	0.446517	2.11946e-30
KLHL14	P2RX1	0.444124	4.67411e-30
KLHL14	PGM5	0.443924	4.99072e-30
KLHL14	CACHD1	0.434545	1.04118e-28
KLHL14	ITM2A	0.426857	1.17101e-27
KLHL14	MEOX2	0.417845	1.84845e-26
TBX10	NUDT8	0.504563	1.27269e-39
TBX10	ACY3	0.438002	3.43535e-29
TBX10	NEU4	0.427719	8.95491e-28
TBX10	C8A	0.369521	1.26627e-20
TBX10	BPIL1	0.363715	5.50112e-20
TBX10	NXF3	0.361671	9.16072e-20
TBX10	SOHLH1	0.357487	2.57226e-19
TBX10	PRAP1	0.348544	2.22205e-18
TBX10	AQP10	0.348177	2.42388e-18
TBX10	SLC12A3	0.341871	1.06219e-17
CENPQ	TMPO	0.551286	1.90323e-48
CENPQ	TMEM14A	0.542807	9.66058e-47
CENPQ	PRIM2	0.53834	7.31622e-46
CENPQ	MCM3	0.534769	3.6121e-45
CENPQ	HMGB2	0.529059	4.46135e-44
CENPQ	KIAA0286	0.523004	6.09135e-43
CENPQ	GMNN	0.520257	1.96025e-42
CENPQ	H2AFZ	0.509734	1.56365e-40
CENPQ	SFRS3	0.502904	2.47492e-39
CENPQ	RFC4	0.501833	3.79549e-39
UTY	EIF1AY	0.692522	7.17549e-86
UTY	CYorf15B	0.680987	5.14919e-82
UTY	CYorf15A	0.648032	6.43075e-72
UTY	USP9Y	0.636903	8.7349e-69
UTY	DDX3Y	0.629772	7.61685e-67
UTY	JARID1D	0.585278	8.42297e-56
UTY	NLGN4Y	0.515414	1.4992e-41
UTY	RPS4Y1	0.498722	1.30226e-38
UTY	RPS4Y2	0.496711	2.87069e-38
UTY	TTTY14	0.464149	5.12421e-33
ZBTB12	EHMT2	0.265548	4.99084e-11
ZBTB12	CGN	0.235712	6.25021e-09
ZBTB12	WDR90	0.23287	9.58781e-09
ZBTB12	FKBP4	0.223319	3.87925e-08
ZBTB12	ZNF239	0.223032	4.04182e-08
ZBTB12	HNRNPC	0.219225	6.93085e-08
ZBTB12	SRRM2	0.216979	9.48424e-08
ZBTB12	MAZ	0.210326	2.35469e-07
ZBTB12	C16orf14	0.210165	2.40645e-07
ZBTB12	NLRP6	0.207689	3.34949e-07
DTNBP1	ANKFY1	0.491428	2.23303e-37
DTNBP1	C15orf5	0.460471	1.85384e-32
DTNBP1	MGEA5	0.422478	4.52118e-27
DTNBP1	FLJ10213	0.421502	6.09477e-27
DTNBP1	BMS1P5	0.417005	2.38029e-26
DTNBP1	KIAA0754	0.412954	7.9812e-26
DTNBP1	MCM9	0.40046	3.00539e-24
DTNBP1	TMEM137	0.399122	4.39313e-24
DTNBP1	C6orf151	0.393513	2.11653e-23
DTNBP1	MGC16384	0.388713	7.93861e-23
KBTBD8	PTPRC	0.756245	5.70847e-111
KBTBD8	IKZF1	0.752129	4.0422e-109
KBTBD8	ARHGAP9	0.734194	1.8264e-101
KBTBD8	CD53	0.733939	2.3231e-101
KBTBD8	KLHL6	0.731059	3.43858e-100
KBTBD8	FYB	0.721463	2.12762e-96
KBTBD8	LCP2	0.721306	2.44546e-96
KBTBD8	CD48	0.718503	2.91888e-95
KBTBD8	TAGAP	0.713571	2.12936e-93
KBTBD8	PTPN22	0.713347	2.58376e-93
ZEB1	TCF4	0.744379	9.84901e-106
ZEB1	CCDC80	0.699984	1.83131e-88
ZEB1	ZFHX4	0.696744	2.50307e-87
ZEB1	BNC2	0.690785	2.80512e-85
ZEB1	ANKRD25	0.680372	8.16995e-82
ZEB1	TSPAN18	0.676748	1.21438e-80
ZEB1	AKAP12	0.666118	2.6755e-77
ZEB1	ITGA8	0.661201	8.45953e-76
ZEB1	GOLIM4	0.659844	2.16986e-75
ZEB1	RUNX1T1	0.650699	1.09143e-72
ZG16	GDPD3	0.506522	5.77593e-40
ZG16	KRT24	0.465088	3.68139e-33
ZG16	DNASE1	0.437647	3.85269e-29
ZG16	TRIM36	0.415941	3.27528e-26
ZG16	RHBG	0.382585	4.15939e-22
ZG16	MSMB	0.377628	1.54854e-21
ZG16	NDST4	0.372658	5.65544e-21
ZG16	HS6ST3	0.368361	1.70218e-20
ZG16	DRD1IP	0.363607	5.6509e-20
ZG16	UBE2F	0.361185	1.03346e-19
MIER1	SCLT1	0.614196	8.8905e-63
MIER1	MTF1	0.60201	9.4617e-60
MIER1	JMJD2A	0.583228	2.47637e-55
MIER1	FAM44A	0.574949	1.78385e-53
MIER1	TNRC15	0.567389	7.98036e-52
MIER1	ZNF644	0.563776	4.7428e-51
MIER1	SFRS4	0.56178	1.25766e-50
MIER1	CCDC75	0.555914	2.12597e-49
MIER1	SRRM1	0.554197	4.81369e-49
MIER1	GOLIM4	0.552122	1.28419e-48
ADAM5P	C3orf49	0.200889	8.13893e-07
ADAM5P	PDE6C	0.186496	4.82931e-06
ADAM5P	MAFK	0.185115	5.68961e-06
ADAM5P	TRIML1	0.184162	6.36612e-06
ADAM5P	SLC6A17	0.182889	7.39111e-06
ADAM5P	LOC285735	0.182663	7.58935e-06
ADAM5P	DSCR10	0.180344	9.93068e-06
ADAM5P	OPN5	0.179692	1.07039e-05
ADAM5P	ZNF784	0.176484	1.54224e-05
ADAM5P	CNKSR2	0.173083	2.25543e-05
CHD9	RBL2	0.546892	1.47682e-47
CHD9	NFAT5	0.545561	2.73198e-47
CHD9	WHDC1L1	0.513381	3.4887e-41
CHD9	ZFP90	0.498347	1.50953e-38
CHD9	DYNC1LI2	0.48843	7.03882e-37
CHD9	JMJD1C	0.465403	3.29374e-33
CHD9	ZBTB38	0.464284	4.88743e-33
CHD9	AKAP13	0.462815	8.18409e-33
CHD9	FTO	0.460232	2.01457e-32
CHD9	ANKRD11	0.443738	5.30647e-30
STK16	PFDN6	0.590278	5.87967e-57
STK16	PRPF19	0.572456	6.31699e-53
STK16	TAF15	0.564055	4.13658e-51
STK16	ENSA	0.477855	3.69586e-35
STK16	EML2	0.457281	5.58585e-32
STK16	STK32C	0.445317	3.15307e-30
STK16	TMED9	0.439619	2.03667e-29
STK16	RACGAP1P	0.437584	3.93072e-29
STK16	PPP1R8	0.433667	1.37709e-28
STK16	MGC26597	0.415361	3.8969e-26
KIAA1486	ELA2A	0.298951	1.04358e-13
KIAA1486	PRDM7	0.2985	1.14053e-13
KIAA1486	SSX5	0.284362	1.71058e-12
KIAA1486	SLC2A2	0.282518	2.40835e-12
KIAA1486	KCNN1	0.281668	2.81764e-12
KIAA1486	CDH9	0.279448	4.23315e-12
KIAA1486	C20orf165	0.276518	7.206e-12
KIAA1486	DMRTB1	0.269149	2.66974e-11
KIAA1486	PKLR	0.2681	3.20667e-11
KIAA1486	DBF4B	0.266553	4.19482e-11
TOB2	PRR5	0.566204	1.43542e-51
TOB2	NOTCH3	0.49331	1.07978e-37
TOB2	GPR156	0.47165	3.54282e-34
TOB2	AVP	0.459435	2.65593e-32
TOB2	ZNF575	0.45426	1.56991e-31
TOB2	MAFA	0.4537	1.89967e-31
TOB2	NLF2	0.452591	2.76673e-31
TOB2	TSPO	0.444467	4.174e-30
TOB2	NLF1	0.443124	6.49091e-30
TOB2	OTUD7A	0.442889	7.01249e-30
BANK1	RASGRP2	0.760503	6.35835e-113
BANK1	CD79B	0.740721	3.54229e-104
BANK1	BTLA	0.740098	6.48479e-104
BANK1	C20orf174	0.738416	3.28656e-103
BANK1	MS4A1	0.73252	8.80473e-101
BANK1	PRKCB1	0.717425	7.5171e-95
BANK1	GMFG	0.71603	2.53804e-94
BANK1	EDG6	0.715103	5.67234e-94
BANK1	PPP1R16B	0.714992	6.24816e-94
BANK1	STAT4	0.706892	6.15641e-91
OR2V2	PCDHGC5	0.241708	2.48888e-09
OR2V2	TMEM180	0.233022	9.3732e-09
OR2V2	KCNQ5	0.232593	9.9929e-09
OR2V2	NXNL1	0.230636	1.33707e-08
OR2V2	OR10H5	0.226577	2.42506e-08
OR2V2	FLJ43860	0.226241	2.54634e-08
OR2V2	MAPK8IP3	0.221479	5.0423e-08
OR2V2	OR5T2	0.22138	5.11375e-08
OR2V2	MLN	0.21855	7.61906e-08
OR2V2	MRGPRX2	0.21826	7.93457e-08
GRM2	LGI3	0.535476	2.63778e-45
GRM2	PDXP	0.492578	1.43314e-37
GRM2	SYT2	0.489986	3.88445e-37
GRM2	KRTAP11-1	0.483989	3.77773e-36
GRM2	ALPI	0.48082	1.23423e-35
GRM2	MYOG	0.48055	1.3646e-35
GRM2	LOC554235	0.467895	1.36077e-33
GRM2	TBX6	0.457946	4.44276e-32
GRM2	P2RX3	0.456161	8.20232e-32
GRM2	CTRB2	0.451515	3.9806e-31
PROSC	BRF2	0.774794	8.64504e-120
PROSC	ASH2L	0.710468	3.0224e-92
PROSC	LSM1	0.693693	2.8446e-86
PROSC	WHSC1L1	0.691581	1.50315e-85
PROSC	ERLIN2	0.668278	5.74465e-78
PROSC	BAG4	0.666213	2.50017e-77
PROSC	DDHD2	0.617908	1.00081e-63
PROSC	PPAPDC1B	0.604403	2.46421e-60
PROSC	RAB11FIP1	0.603079	5.19315e-60
PROSC	TM2D2	0.580932	8.21004e-55
SPIN2B	SPIN2A	0.980466	0
SPIN2B	SPIN3	0.674052	8.81852e-80
SPIN2B	UPRT	0.41198	1.06472e-25
SPIN2B	TCEAL4	0.392251	3.00261e-23
SPIN2B	XPA	0.384279	2.64094e-22
SPIN2B	TCEAL1	0.368577	1.61096e-20
SPIN2B	FBXO8	0.366159	2.97502e-20
SPIN2B	EXOC1	0.365321	3.67495e-20
SPIN2B	CCDC53	0.352644	8.33884e-19
SPIN2B	AUH	0.351396	1.12561e-18
PIR	ME1	0.620344	2.34964e-64
PIR	THEM2	0.505462	8.8644e-40
PIR	PDHA1	0.495892	3.95407e-38
PIR	LRP8	0.491341	2.30877e-37
PIR	GCLM	0.485616	2.04718e-36
PIR	C16orf61	0.478661	2.74572e-35
PIR	PSMA7	0.457165	5.81284e-32
PIR	TXNRD1	0.453307	2.17082e-31
PIR	LOC203547	0.450534	5.53919e-31
PIR	BOLA3	0.447766	1.39915e-30
IPO9	ASPM	0.70635	9.6855e-91
IPO9	KIF14	0.705663	1.71653e-90
IPO9	CENPL	0.697584	1.27529e-87
IPO9	NEK2	0.694267	1.80473e-86
IPO9	PRCC	0.687226	4.45115e-84
IPO9	HDGF	0.687011	5.25446e-84
IPO9	INTS7	0.685959	1.17894e-83
IPO9	DTL	0.685737	1.39788e-83
IPO9	CENPF	0.684671	3.16004e-83
IPO9	UBAP2L	0.683735	6.44673e-83
EVC	GLT8D2	0.722282	1.02423e-96
EVC	SPON1	0.693153	4.36108e-86
EVC	BNC2	0.680728	6.2555e-82
EVC	HTRA1	0.667367	1.10049e-77
EVC	MXRA8	0.666674	1.80207e-77
EVC	SFRP2	0.663518	1.67462e-76
EVC	TSHZ3	0.657689	9.58163e-75
EVC	MAGEL2	0.655932	3.18807e-74
EVC	HMCN1	0.651709	5.54742e-73
EVC	CTSK	0.643528	1.23601e-70
CXCL13	PDCD1	0.708425	1.70125e-91
CXCL13	ICOS	0.690677	3.05288e-85
CXCL13	ZBED2	0.690193	4.45533e-85
CXCL13	SIRPG	0.67679	1.17688e-80
CXCL13	ZBTB32	0.676086	1.97918e-80
CXCL13	VSTM3	0.664114	1.10161e-76
CXCL13	AIM2	0.657991	7.78593e-75
CXCL13	SLAMF1	0.642988	1.75578e-70
CXCL13	PTPRCAP	0.640103	1.13141e-69
CXCL13	PVRIG	0.639371	1.81059e-69
KIAA1199	COL11A1	0.752672	2.31406e-109
KIAA1199	FN1	0.749945	3.74726e-108
KIAA1199	PLAU	0.718457	3.03987e-95
KIAA1199	PPAPDC1A	0.706993	5.65885e-91
KIAA1199	INHBA	0.699906	1.95157e-88
KIAA1199	LRRC15	0.698056	8.71731e-88
KIAA1199	SULF1	0.679918	1.14788e-81
KIAA1199	GJB2	0.676571	1.38374e-80
KIAA1199	HSD17B6	0.675956	2.17933e-80
KIAA1199	C20orf39	0.670676	1.02511e-78
SORL1	FOXP1	0.472849	2.29783e-34
SORL1	KIF13B	0.437499	4.0402e-29
SORL1	KIAA1324	0.436944	4.8298e-29
SORL1	C5orf21	0.42888	6.23188e-28
SORL1	TMC5	0.426061	1.49917e-27
SORL1	MAP3K1	0.420863	7.40548e-27
SORL1	KIAA0247	0.412977	7.92692e-26
SORL1	PPP1R3C	0.412664	8.69655e-26
SORL1	CPEB3	0.408134	3.29492e-25
SORL1	ZMAT1	0.403921	1.11705e-24
NAT10	CKAP5	0.632108	1.78491e-67
NAT10	ZNF408	0.549754	3.90041e-48
NAT10	CCDC86	0.544799	3.8788e-47
NAT10	ELK1	0.527178	1.01074e-43
NAT10	RRP12	0.520401	1.84452e-42
NAT10	ATXN7L3	0.514956	1.81428e-41
NAT10	XPO6	0.513029	4.03468e-41
NAT10	PPM1G	0.512442	5.14247e-41
NAT10	PUS1	0.511714	6.94152e-41
NAT10	TOMM40	0.510694	1.05539e-40
CHD1	TMEM161B	0.510644	1.07731e-40
CHD1	C5orf37	0.501273	4.74263e-39
CHD1	RAPGEF6	0.488317	7.34821e-37
CHD1	AFF4	0.486048	1.73891e-36
CHD1	ZFYVE16	0.481324	1.0232e-35
CHD1	SFRS12	0.47435	1.33252e-34
CHD1	FBXO38	0.474126	1.44602e-34
CHD1	DNAJC12	0.473589	1.75702e-34
CHD1	ANKRA2	0.473523	1.79978e-34
CHD1	NELL2	0.466539	2.20349e-33
SYN3	TIMP3	0.362435	7.5729e-20
SYN3	TMEM55A	0.308097	1.66362e-14
SYN3	SEC14L1	0.291851	4.15306e-13
SYN3	EHBP1	0.273574	1.22177e-11
SYN3	PDP2	0.272883	1.3815e-11
SYN3	XRCC6BP1	0.270591	2.07244e-11
SYN3	KLHL4	0.268872	2.80211e-11
SYN3	ZFHX3	0.262895	7.86609e-11
SYN3	TTC7B	0.262388	8.57521e-11
SYN3	FBXO7	0.253602	3.7212e-10
SLC22A2	SLC22A3	0.311158	8.86843e-15
SLC22A2	TGFBI	0.294513	2.48531e-13
SLC22A2	GPR1	0.291025	4.86522e-13
SLC22A2	PAPPA	0.28821	8.30942e-13
SLC22A2	MBL2	0.284775	1.58383e-12
SLC22A2	SLC22A9	0.276907	6.71692e-12
SLC22A2	C20orf32	0.269438	2.53789e-11
SLC22A2	GYPE	0.26511	5.38165e-11
SLC22A2	NETO1	0.264267	6.22118e-11
SLC22A2	CCDC36	0.263152	7.52831e-11
SERPINF1	RARRES2	0.876395	1.08848e-189
SERPINF1	DCN	0.870651	2.99274e-184
SERPINF1	CCDC80	0.851025	1.82323e-167
SERPINF1	FSTL1	0.850819	2.65714e-167
SERPINF1	HOM-TES-103	0.838698	4.09984e-158
SERPINF1	CFH	0.825392	7.24145e-149
SERPINF1	C2orf32	0.823134	2.24413e-147
SERPINF1	CFHR3	0.81884	1.34641e-144
SERPINF1	GLT8D2	0.81578	1.15953e-142
SERPINF1	CTSK	0.813911	1.69239e-141
WDR34	C9orf140	0.67859	3.09415e-81
WDR34	ZDHHC12	0.674126	8.35478e-80
WDR34	C9orf142	0.650868	9.74965e-73
WDR34	DOLPP1	0.627381	3.31954e-66
WDR34	ZMYND19	0.626521	5.61928e-66
WDR34	LLGL2	0.618923	5.4786e-64
WDR34	C14orf80	0.617976	9.61429e-64
WDR34	ASF1B	0.615453	4.25777e-63
WDR34	CKS2	0.609367	1.4597e-61
WDR34	C9orf86	0.607345	4.64403e-61
OR7A17	IMPG2	0.361262	1.01405e-19
OR7A17	GML	0.355999	3.70008e-19
OR7A17	TMEM174	0.331805	1.04831e-16
OR7A17	DKFZp564N2472	0.32978	1.64474e-16
OR7A17	OR7D4	0.327021	3.0223e-16
OR7A17	MBD3L1	0.318985	1.71656e-15
OR7A17	OR5A1	0.311962	7.50853e-15
OR7A17	OR9Q1	0.300505	7.67325e-14
OR7A17	TOR1B	0.298588	1.12094e-13
OR7A17	OR3A3	0.296995	1.53273e-13
C9orf11	DCLK2	0.190455	2.99861e-06
C9orf11	ASB11	0.187529	4.26903e-06
C9orf11	TRIM29	0.186532	4.80877e-06
C9orf11	OR1L3	0.186318	4.9331e-06
C9orf11	GP5	0.185209	5.62689e-06
C9orf11	CLCN4	0.183509	6.87428e-06
C9orf11	FOXP2	0.182896	7.38516e-06
C9orf11	KRT6A	0.181263	8.93016e-06
C9orf11	MYO7B	0.180767	9.4574e-06
C9orf11	ALDH3A1	0.180169	1.01328e-05
RNF216L	WIPI2	0.550784	2.40852e-48
RNF216L	XKR8	0.516394	9.96e-42
RNF216L	WASF4	0.475201	9.77396e-35
RNF216L	MTF1	0.456066	8.47461e-32
RNF216L	USP42	0.455562	1.00702e-31
RNF216L	ALS2CR16	0.43993	1.84129e-29
RNF216L	FOXN2	0.426573	1.27913e-27
RNF216L	MTF2	0.412617	8.81771e-26
RNF216L	WBSCR18	0.412032	1.04849e-25
RNF216L	TWISTNB	0.41049	1.65217e-25
LHB	KLC2	0.656668	1.92847e-74
LHB	C20orf141	0.651733	5.46044e-73
LHB	SPINK7	0.648393	5.06565e-72
LHB	ALPPL2	0.648371	5.13931e-72
LHB	OR11L1	0.629301	1.01904e-66
LHB	HCRT	0.62802	2.24262e-66
LHB	KCNK7	0.625233	1.23273e-65
LHB	PPYR1	0.62401	2.59005e-65
LHB	CCDC33	0.619846	3.16232e-64
LHB	OR10C1	0.614203	8.85428e-63
STK25	CDC37	0.653445	1.72402e-73
STK25	LOC407835	0.623255	4.08885e-65
STK25	COPS7B	0.607575	4.07096e-61
STK25	PQLC1	0.60709	5.37013e-61
STK25	ATG9A	0.595391	3.68263e-58
STK25	PLEKHM2	0.588075	1.91099e-56
STK25	SNRP70	0.585804	6.38252e-56
STK25	MAP2K2	0.584677	1.1567e-55
STK25	CIZ1	0.577817	4.10998e-54
STK25	BCR	0.570308	1.86107e-52
TAOK3	PRDM4	0.448066	1.26591e-30
TAOK3	GIT2	0.404873	8.48856e-25
TAOK3	ANKRD13A	0.375853	2.46551e-21
TAOK3	MGC7036	0.356582	3.20986e-19
TAOK3	KIAA2026	0.355343	4.34107e-19
TAOK3	LOC92017	0.354798	4.95515e-19
TAOK3	TNS3	0.344245	6.11416e-18
TAOK3	EP400	0.332391	9.19456e-17
TAOK3	RSRC2	0.325046	4.65381e-16
TAOK3	ZCCHC8	0.321331	1.03931e-15
LOC152573	CLEC4G	0.572025	7.85256e-53
LOC152573	PTGFR	0.57045	1.73378e-52
LOC152573	MEOX2	0.559817	3.25958e-50
LOC152573	CHRDL1	0.558945	4.96737e-50
LOC152573	PCOLCE2	0.557059	1.22996e-49
LOC152573	ATOH8	0.552622	1.01419e-48
LOC152573	HEPACAM	0.551214	1.96787e-48
LOC152573	ST6GALNAC3	0.550229	3.12382e-48
LOC152573	CA4	0.543668	6.51851e-47
LOC152573	ITGA7	0.542834	9.54206e-47
C3orf39	FLNB	0.412047	1.04398e-25
C3orf39	TCTN2	0.403638	1.21178e-24
C3orf39	ATRIP	0.403309	1.33177e-24
C3orf39	LZTFL1	0.401422	2.28549e-24
C3orf39	DHX30	0.398743	4.88944e-24
C3orf39	SEMA4F	0.394179	1.75913e-23
C3orf39	TMEM115	0.387035	1.25389e-22
C3orf39	CLASP2	0.385343	1.98251e-22
C3orf39	CHDH	0.380165	7.92399e-22
C3orf39	NMNAT3	0.374884	3.17475e-21
C14orf108	SOCS4	0.667912	7.46121e-78
C14orf108	ACTR10	0.647892	7.05936e-72
C14orf108	GMFB	0.625379	1.12771e-65
C14orf108	KIAA0423	0.602456	7.36777e-60
C14orf108	C14orf129	0.587835	2.17202e-56
C14orf108	UBE2Q2	0.564277	3.7089e-51
C14orf108	EXOC5	0.550427	2.84696e-48
C14orf108	FEM1C	0.547475	1.1272e-47
C14orf108	NAT12	0.547469	1.13045e-47
C14orf108	COMMD10	0.541192	2.01568e-46
CDC25B	AURKA	0.687721	3.03742e-84
CDC25B	MYBL2	0.67333	1.49503e-79
CDC25B	TPX2	0.666367	2.24131e-77
CDC25B	AURKB	0.666088	2.73155e-77
CDC25B	CDCA8	0.660119	1.79293e-75
CDC25B	KIF2C	0.658506	5.46289e-75
CDC25B	CENPA	0.658042	7.522e-75
CDC25B	CCNB2	0.653464	1.70216e-73
CDC25B	UBE2C	0.651134	8.15892e-73
CDC25B	PLK1	0.648471	4.81006e-72
BMP3	GYS2	0.427555	9.42368e-28
BMP3	GLYCTK	0.382501	4.25453e-22
BMP3	AADAC	0.368705	1.55949e-20
BMP3	TUSC5	0.368555	1.62038e-20
BMP3	HSPB6	0.361086	1.05929e-19
BMP3	ALPK3	0.354836	4.90966e-19
BMP3	CD300LG	0.351071	1.21659e-18
BMP3	MLXIPL	0.336878	3.34124e-17
BMP3	SCN4A	0.329383	1.79604e-16
BMP3	KIAA1239	0.328218	2.32291e-16
TMEM180	FTSJ1	0.41845	1.53955e-26
TMEM180	KCNJ4	0.406465	5.35608e-25
TMEM180	PDXP	0.401371	2.31844e-24
TMEM180	POLR1A	0.397725	6.51712e-24
TMEM180	CARS	0.390405	4.99393e-23
TMEM180	TBL3	0.390263	5.19215e-23
TMEM180	USP5	0.385792	1.75584e-22
TMEM180	KIAA0406	0.384193	2.70252e-22
TMEM180	PPP5C	0.383102	3.62168e-22
TMEM180	DIP2A	0.380854	6.59882e-22
MAP1LC3C	ABCA8	0.84688	3.14615e-164
MAP1LC3C	ABCA9	0.827435	3.10386e-150
MAP1LC3C	FXYD1	0.822186	9.35027e-147
MAP1LC3C	TGFBR2	0.804674	6.24661e-136
MAP1LC3C	ITIH5	0.803386	3.53069e-135
MAP1LC3C	CAV1	0.801411	4.91034e-134
MAP1LC3C	SVEP1	0.796679	2.38738e-131
MAP1LC3C	GDF10	0.794395	4.46261e-130
MAP1LC3C	ABCA6	0.793359	1.66366e-129
MAP1LC3C	PDE2A	0.791415	1.92702e-128
CRYGC	EPHA5	0.375672	2.58457e-21
CRYGC	CCL16	0.369029	1.43567e-20
CRYGC	G6PC	0.358774	1.87535e-19
CRYGC	SLC7A14	0.353666	6.51694e-19
CRYGC	KNG1	0.34629	3.78515e-18
CRYGC	NDST3	0.345374	4.69373e-18
CRYGC	SLC2A2	0.344704	5.49216e-18
CRYGC	DAO	0.34356	7.17424e-18
CRYGC	MYLC2PL	0.341547	1.14477e-17
CRYGC	HTR5A	0.337576	2.85024e-17
POU3F1	ATCAY	0.527966	7.18143e-44
POU3F1	SNCB	0.506923	4.91071e-40
POU3F1	DUSP9	0.497368	2.21854e-38
POU3F1	LGI3	0.497111	2.45363e-38
POU3F1	THSD3	0.490819	2.82165e-37
POU3F1	TMC8	0.489384	4.89124e-37
POU3F1	ZDHHC8	0.487881	8.67544e-37
POU3F1	LIME1	0.487617	9.59204e-37
POU3F1	C16orf3	0.485557	2.09354e-36
POU3F1	PPYR1	0.485095	2.49221e-36
C20orf32	PLA2G12B	0.502955	2.42512e-39
C20orf32	SLC30A10	0.495843	4.03053e-38
C20orf32	PRDM7	0.491409	2.24904e-37
C20orf32	C8A	0.482143	7.53977e-36
C20orf32	SLC2A2	0.472623	2.49319e-34
C20orf32	KNG1	0.462892	7.96771e-33
C20orf32	CCDC26	0.46249	9.16989e-33
C20orf32	NXF3	0.452627	2.73382e-31
C20orf32	PRSS7	0.448782	9.96633e-31
C20orf32	SOX21	0.434716	9.86002e-29
CCDC95	KIF22	0.704916	3.19363e-90
CCDC95	PRR14	0.697895	9.92265e-88
CCDC95	PHKG2	0.670544	1.12834e-78
CCDC95	C16orf14	0.65055	1.20565e-72
CCDC95	NARFL	0.646303	2.01264e-71
CCDC95	MAZ	0.646174	2.191e-71
CCDC95	BCL7C	0.638743	2.70615e-69
CCDC95	RNF40	0.635839	1.71411e-68
CCDC95	C16orf53	0.632355	1.53059e-67
CCDC95	RABEP2	0.62982	7.3932e-67
HIGD1B	CLEC14A	0.726931	1.53798e-98
HIGD1B	COX4I2	0.726029	3.49744e-98
HIGD1B	GJA4	0.694159	1.96586e-86
HIGD1B	ESAM	0.688626	1.50709e-84
HIGD1B	PLXDC1	0.684057	5.04397e-83
HIGD1B	CD34	0.676332	1.65082e-80
HIGD1B	ELTD1	0.665919	3.08074e-77
HIGD1B	MYCT1	0.651527	6.26955e-73
HIGD1B	ROBO4	0.643656	1.13731e-70
HIGD1B	CXorf36	0.635925	1.62395e-68
USP6NL	SEPHS1	0.663168	2.14168e-76
USP6NL	NUDT5	0.654505	8.41331e-74
USP6NL	RPP38	0.646883	1.37362e-71
USP6NL	MSL3L1	0.643849	1.00309e-70
USP6NL	SUV39H2	0.636502	1.12663e-68
USP6NL	PDSS1	0.620726	1.86995e-64
USP6NL	CDC123	0.619741	3.36629e-64
USP6NL	B3GNT5	0.615564	3.98905e-63
USP6NL	HSPA14	0.615332	4.57117e-63
USP6NL	SRrp35	0.605542	1.294e-60
ABCD4	NUMB	0.596415	2.10101e-58
ABCD4	THSD1	0.580623	9.6415e-55
ABCD4	ZNF219	0.572745	5.45746e-53
ABCD4	PLAC9	0.548331	7.57604e-48
ABCD4	CLCN6	0.537056	1.30208e-45
ABCD4	C10orf56	0.531473	1.55069e-44
ABCD4	LOC221091	0.528373	6.01683e-44
ABCD4	SFRS5	0.527098	1.04661e-43
ABCD4	KLHDC1	0.51833	4.42201e-42
ABCD4	ZBTB4	0.514221	2.46294e-41
DIMT1L	PPWD1	0.601353	1.36548e-59
DIMT1L	ZCCHC9	0.556464	1.63504e-49
DIMT1L	TINP1	0.533847	5.43775e-45
DIMT1L	NDUFS4	0.505395	9.10601e-40
DIMT1L	C5orf26	0.502877	2.50229e-39
DIMT1L	BTF3	0.492614	1.41315e-37
DIMT1L	WDR36	0.490176	3.6114e-37
DIMT1L	MAT2B	0.48785	8.78079e-37
DIMT1L	CCNG1	0.481165	1.08575e-35
DIMT1L	LYRM7	0.479405	2.08608e-35
TEK	PTPRB	0.894163	2.09647e-208
TEK	LDB2	0.88422	1.49525e-197
TEK	EMCN	0.876548	7.74099e-190
TEK	EDG1	0.873255	1.10384e-186
TEK	GNG11	0.856469	7.20812e-172
TEK	JAM2	0.855966	1.87146e-171
TEK	ERG	0.853268	2.9418e-169
TEK	BMX	0.841331	4.81461e-160
TEK	AOC3	0.831067	1.03396e-152
TEK	MYCT1	0.826176	2.17092e-149
SLC25A46	GIN1	0.553948	5.41802e-49
SLC25A46	NDUFS4	0.548372	7.4305e-48
SLC25A46	TMEM167	0.539832	3.73372e-46
SLC25A46	CCNH	0.538375	7.20215e-46
SLC25A46	TMED7	0.536648	1.56309e-45
SLC25A46	SNX2	0.534273	4.50153e-45
SLC25A46	COMMD10	0.524668	2.98542e-43
SLC25A46	TAF9	0.523155	5.71064e-43
SLC25A46	MED7	0.523152	5.71861e-43
SLC25A46	TRIM23	0.523034	6.01563e-43
LARP7	RPL34	0.546216	2.01951e-47
LARP7	FABP1	0.505843	7.6004e-40
LARP7	SFRS18	0.485379	2.23859e-36
LARP7	CENPC1	0.482423	6.79287e-36
LARP7	ELF2	0.477727	3.87423e-35
LARP7	KIAA1627	0.477385	4.39343e-35
LARP7	FAM133B	0.4635	6.43695e-33
LARP7	AASDH	0.453118	2.31447e-31
LARP7	CIR	0.44365	5.46107e-30
LARP7	RG9MTD3	0.434188	1.16643e-28
CD160	XCL1	0.646211	2.13784e-71
CD160	IL18RAP	0.641094	5.98164e-70
CD160	XCL2	0.639474	1.69436e-69
CD160	KLRK1	0.623805	2.93145e-65
CD160	CD200R1	0.610564	7.32623e-62
CD160	GCET2	0.607083	5.3898e-61
CD160	Rgr	0.604585	2.22372e-60
CD160	BTLA	0.603995	3.10325e-60
CD160	CD244	0.597962	8.97225e-59
CD160	PYHIN1	0.597133	1.41627e-58
MT1JP	MT1M	0.963631	0
MT1JP	MT1H	0.905813	1.3716e-222
MT1JP	MT1X	0.904705	3.66384e-221
MT1JP	MT2A	0.889012	1.18282e-202
MT1JP	MT1B	0.881131	2.20933e-194
MT1JP	MT1E	0.856562	6.03644e-172
MT1JP	MT1G	0.812305	1.65468e-140
MT1JP	CXCL2	0.563963	4.32844e-51
MT1JP	KLHL29	0.542893	9.28995e-47
MT1JP	CNTNAP3	0.527281	9.6667e-44
PHF20	C20orf4	0.594528	5.89652e-58
PHF20	UQCC	0.57163	9.58247e-53
PHF20	NFS1	0.543653	6.56387e-47
PHF20	KIAA1219	0.51942	2.79242e-42
PHF20	KIF3B	0.511724	6.91135e-41
PHF20	ERGIC3	0.497081	2.48292e-38
PHF20	LRFN2	0.473923	1.55653e-34
PHF20	SEPHS2	0.469035	9.06052e-34
PHF20	NDRG3	0.464019	5.36359e-33
PHF20	LASS6	0.462515	9.09029e-33
CPNE4	KIAA1822L	0.249911	6.78254e-10
CPNE4	RIMS2	0.24676	1.12388e-09
CPNE4	SCG3	0.244765	1.54162e-09
CPNE4	CEACAM5	0.244311	1.65589e-09
CPNE4	CHGB	0.241187	2.6991e-09
CPNE4	UNC13A	0.233439	8.80437e-09
CPNE4	CEACAM3	0.230676	1.3291e-08
CPNE4	CEACAM7	0.230001	1.46854e-08
CPNE4	SYT4	0.226908	2.31081e-08
CPNE4	SYNJ1	0.22611	2.59501e-08
GTPBP1	SREBF2	0.515498	1.44747e-41
GTPBP1	POLDIP3	0.497803	1.87042e-38
GTPBP1	ANKRD54	0.497709	1.94051e-38
GTPBP1	TXN2	0.489077	5.50059e-37
GTPBP1	MAP3K7IP1	0.483827	4.01441e-36
GTPBP1	GGA1	0.478399	3.02413e-35
GTPBP1	NF2	0.475535	8.65341e-35
GTPBP1	POLR2F	0.46332	6.85593e-33
GTPBP1	MED15	0.461862	1.14191e-32
GTPBP1	DGCR14	0.459207	2.87412e-32
RAB33B	SETD7	0.452816	2.56403e-31
RAB33B	LOC401152	0.445088	3.40058e-30
RAB33B	TLOC1	0.433655	1.38228e-28
RAB33B	APC	0.430362	3.91475e-28
RAB33B	FBXO8	0.422077	5.11285e-27
RAB33B	C4orf20	0.418568	1.48594e-26
RAB33B	CDKN2AIP	0.41057	1.61372e-25
RAB33B	SCOC	0.408806	2.70811e-25
RAB33B	ZNF330	0.40824	3.1948e-25
RAB33B	FBXL3	0.402478	1.68978e-24
ALDOC	LOC55908	0.505406	9.06726e-40
ALDOC	NMB	0.475126	1.00436e-34
ALDOC	AKR1C1	0.474462	1.27959e-34
ALDOC	WASF3	0.471436	3.82825e-34
ALDOC	EHBP1	0.455554	1.00964e-31
ALDOC	ANGPT1	0.454934	1.24795e-31
ALDOC	PCDH9	0.453609	1.95887e-31
ALDOC	SLC2A4	0.45103	4.68691e-31
ALDOC	DMD	0.446484	2.14234e-30
ALDOC	MMD	0.444084	4.73544e-30
ZNF212	ZNF786	0.601109	1.56534e-59
ZNF212	ZNF398	0.568728	4.10109e-52
ZNF212	KRBA1	0.542259	1.24062e-46
ZNF212	LUC7L2	0.536511	1.66139e-45
ZNF212	ZNF777	0.528942	4.69629e-44
ZNF212	LOC643641	0.488088	8.01811e-37
ZNF212	ZNF767	0.48646	1.48771e-36
ZNF212	ZNF783	0.48622	1.62932e-36
ZNF212	ZNF746	0.476681	5.68842e-35
ZNF212	MKRN1	0.473968	1.53127e-34
NUDT1	ANLN	0.631996	1.91473e-67
NUDT1	CENPA	0.621069	1.52219e-64
NUDT1	CENPI	0.615431	4.31307e-63
NUDT1	MCM10	0.61539	4.41795e-63
NUDT1	PTTG2	0.608421	2.5106e-61
NUDT1	KIF15	0.60763	3.9473e-61
NUDT1	PTTG1	0.604195	2.77115e-60
NUDT1	PTTG3	0.603769	3.52347e-60
NUDT1	MELK	0.603602	3.87114e-60
NUDT1	KIF18A	0.60313	5.04657e-60
RFPL2	RFPL1	0.786135	1.30869e-125
RFPL2	RFPL3	0.700919	8.55282e-89
RFPL2	C15orf27	0.257815	1.85373e-10
RFPL2	C1orf211	0.247386	1.01707e-09
RFPL2	HPCAL4	0.244893	1.51086e-09
RFPL2	SLC9A4	0.233087	9.28214e-09
RFPL2	HSD17B10	0.230768	1.31109e-08
RFPL2	SPDYA	0.227816	2.02436e-08
RFPL2	CPT1C	0.225615	2.78796e-08
RFPL2	ECOP	0.222821	4.1657e-08
ZNF83	ZNF665	0.737175	1.07888e-102
ZNF83	ZNF160	0.707749	3.0019e-91
ZNF83	ZNF761	0.696005	4.52069e-87
ZNF83	ZNF137	0.693674	2.88863e-86
ZNF83	ZNF578	0.651691	5.61525e-73
ZNF83	ZNF600	0.633792	6.22556e-68
ZNF83	ZNF813	0.621566	1.13026e-64
ZNF83	ZNF765	0.613907	1.05241e-62
ZNF83	ZNF816A	0.578276	3.2461e-54
ZNF83	ZNF468	0.572135	7.4285e-53
GDPD5	DGAT2	0.553223	7.63604e-49
GDPD5	TYRO3	0.547813	9.63603e-48
GDPD5	NMB	0.539008	5.41601e-46
GDPD5	SLC29A4	0.53851	6.77806e-46
GDPD5	MCAM	0.517255	6.94392e-42
GDPD5	TNS1	0.512737	4.55222e-41
GDPD5	SNF1LK2	0.499104	1.12e-38
GDPD5	MRAS	0.493648	9.47086e-38
GDPD5	NPR1	0.493403	1.04131e-37
GDPD5	AGPAT2	0.49263	1.40453e-37
PDCD4	SHOC2	0.603451	4.21451e-60
PDCD4	LRIG1	0.537071	1.29338e-45
PDCD4	CIRBP	0.486491	1.47045e-36
PDCD4	CPEB3	0.473617	1.73946e-34
PDCD4	PFDN5	0.473569	1.77001e-34
PDCD4	PHYHD1	0.471664	3.52595e-34
PDCD4	C10orf84	0.471643	3.55225e-34
PDCD4	MTERFD3	0.466754	2.04182e-33
PDCD4	PGR	0.466543	2.20033e-33
PDCD4	ZBTB4	0.447938	1.32104e-30
CEP350	YY1AP1	0.577833	4.07802e-54
CEP350	GATAD2B	0.574164	2.65994e-53
CEP350	TPR	0.561594	1.37657e-50
CEP350	RFWD2	0.549744	3.91936e-48
CEP350	SNX27	0.539269	4.81486e-46
CEP350	USP21	0.536792	1.46522e-45
CEP350	PRCC	0.524975	2.61712e-43
CEP350	TROVE2	0.524531	3.16677e-43
CEP350	TADA1L	0.513301	3.60525e-41
CEP350	RPS6KC1	0.51273	4.56624e-41
OR10A2	BHLHB8	0.332504	8.96619e-17
OR10A2	SYCN	0.327376	2.7955e-16
OR10A2	GNG8	0.31436	4.55603e-15
OR10A2	CLDN9	0.307667	1.81622e-14
OR10A2	SPIB	0.307012	2.07554e-14
OR10A2	KIR2DL4	0.299519	9.32852e-14
OR10A2	KIR3DL1	0.297009	1.52829e-13
OR10A2	CLCN5	0.292903	3.39269e-13
OR10A2	SNCB	0.29271	3.5208e-13
OR10A2	OR10A5	0.292626	3.57863e-13
CST7	SAMD3	0.855895	2.1393e-171
CST7	ITK	0.845145	6.66074e-163
CST7	SH2D1A	0.844667	1.5359e-162
CST7	UBASH3A	0.838726	3.90707e-158
CST7	PTPRC	0.83803	1.24849e-157
CST7	EOMES	0.836426	1.77777e-156
CST7	CD5	0.828499	5.92089e-151
CST7	SIT1	0.827828	1.68337e-150
CST7	TBC1D10C	0.827772	1.83937e-150
CST7	CXorf9	0.826703	9.63901e-150
CIAO1	INPP4A	0.629947	6.83772e-67
CIAO1	CENPO	0.613388	1.42456e-62
CIAO1	CENPA	0.602593	6.82414e-60
CIAO1	CENPN	0.598027	8.65639e-59
CIAO1	BUB1	0.594958	4.66488e-58
CIAO1	MCM10	0.590565	5.03882e-57
CIAO1	MFSD9	0.58658	4.23151e-56
CIAO1	UGCGL1	0.585445	7.71358e-56
CIAO1	NCAPH	0.581722	5.44157e-55
CIAO1	KIF2C	0.57786	4.02148e-54
SELL	TRAT1	0.80759	1.17746e-137
SELL	BTLA	0.805917	1.15791e-136
SELL	ITK	0.803256	4.20362e-135
SELL	CD5	0.799257	8.37714e-133
SELL	SH2D1A	0.792953	2.78159e-129
SELL	KIAA0748	0.786737	6.28482e-126
SELL	PVRIG	0.786296	1.07595e-125
SELL	PYHIN1	0.786148	1.28834e-125
SELL	EOMES	0.78549	2.86856e-125
SELL	PRKCB1	0.785131	4.43216e-125
OR8J3	TCF23	0.668971	3.49642e-78
OR8J3	C15orf2	0.611411	4.49162e-62
OR8J3	MASP2	0.601644	1.16086e-59
OR8J3	GPR152	0.570593	1.61374e-52
OR8J3	FLJ16369	0.57037	1.8046e-52
OR8J3	KCNV2	0.558928	5.00775e-50
OR8J3	FIBCD1	0.551835	1.46969e-48
OR8J3	CACNA1A	0.544633	4.18685e-47
OR8J3	TBX6	0.539361	4.61901e-46
OR8J3	LOC402164	0.537395	1.11859e-45
LTBP4	PPP1R14A	0.696572	2.87361e-87
LTBP4	FXYD1	0.688108	2.25097e-84
LTBP4	ATOH8	0.669501	2.38975e-78
LTBP4	F10	0.667969	7.16246e-78
LTBP4	NPR1	0.642633	2.20999e-70
LTBP4	NPR2	0.641327	5.14473e-70
LTBP4	GSN	0.639824	1.35399e-69
LTBP4	CORO2B	0.636999	8.21944e-69
LTBP4	LIMS2	0.636904	8.72775e-69
LTBP4	GPR146	0.634766	3.37491e-68
SIRT6	SLC39A3	0.673123	1.73752e-79
SIRT6	FZR1	0.672924	2.00963e-79
SIRT6	MAP2K2	0.655526	4.20433e-74
SIRT6	DOHH	0.633206	8.9885e-68
SIRT6	LOC407835	0.620525	2.10891e-64
SIRT6	HMG20B	0.619749	3.35014e-64
SIRT6	ZNF668	0.618658	6.41547e-64
SIRT6	HDGF2	0.614649	6.82168e-63
SIRT6	PIAS4	0.608997	1.80516e-61
SIRT6	STK11	0.6088	2.02102e-61
CCL19	CD27	0.724464	1.44259e-97
CCL19	CCR7	0.718384	3.24003e-95
CCL19	GZMK	0.715042	5.98233e-94
CCL19	EDG6	0.703818	7.92169e-90
CCL19	CLEC10A	0.692277	8.69849e-86
CCL19	KLRB1	0.685692	1.44732e-83
CCL19	LGALS2	0.671341	6.34014e-79
CCL19	SELP	0.668551	4.72458e-78
CCL19	AMICA1	0.660059	1.86984e-75
CCL19	DARC	0.656465	2.21674e-74
PPIL1	SNRPC	0.699873	2.0047e-88
PPIL1	C6orf129	0.638474	3.21267e-69
PPIL1	MRPL14	0.626111	7.21962e-66
PPIL1	C6orf153	0.606332	8.26533e-61
PPIL1	BYSL	0.602315	7.97264e-60
PPIL1	CCNA2	0.585538	7.34238e-56
PPIL1	ABCF1	0.576853	6.7426e-54
PPIL1	H2AFZ	0.565997	1.59018e-51
PPIL1	MAD2L1	0.564229	3.79847e-51
PPIL1	OIP5	0.563391	5.72658e-51
GBP7	PSME2	0.335171	4.92037e-17
GBP7	IFNG	0.327514	2.71183e-16
GBP7	KIR2DL4	0.313961	4.95244e-15
GBP7	PARP14	0.313366	5.60676e-15
GBP7	APOL1	0.31284	6.25693e-15
GBP7	APOL2	0.311513	8.23979e-15
GBP7	GRIN3A	0.309852	1.16076e-14
GBP7	STAT1	0.305628	2.74863e-14
GBP7	PSME1	0.304329	3.57235e-14
GBP7	LAG3	0.300048	8.4012e-14
STK17A	PTPRC	0.599381	4.0928e-59
STK17A	TOX	0.591087	3.80508e-57
STK17A	STAT4	0.589109	1.1004e-56
STK17A	STK17B	0.583951	1.69459e-55
STK17A	IL7R	0.58277	3.14745e-55
STK17A	IFI16	0.580415	1.07405e-54
STK17A	ITK	0.576207	9.38733e-54
STK17A	CD96	0.572237	7.05607e-53
STK17A	RUNX3	0.570734	1.50337e-52
STK17A	PRDM1	0.56957	2.69366e-52
ABR	GLOD4	0.503889	1.66844e-39
ABR	ZBTB4	0.488816	6.0768e-37
ABR	ZFYVE28	0.463844	5.70422e-33
ABR	TNFSF12	0.418234	1.64342e-26
ABR	ZZEF1	0.417933	1.79994e-26
ABR	KIAA1274	0.411445	1.24697e-25
ABR	WDR81	0.409575	2.16195e-25
ABR	SMOC2	0.382105	4.72903e-22
ABR	ACADVL	0.381955	4.92209e-22
ABR	SPAG7	0.376616	2.01939e-21
OR9G1	SPRR4	0.198705	1.07554e-06
OR9G1	TRGV7	0.189366	3.42186e-06
OR9G1	TRY1	0.185391	5.50675e-06
OR9G1	DAZ1	0.184452	6.1524e-06
OR9G1	RXFP1	0.184126	6.39326e-06
OR9G1	RSPO2	0.175645	1.69489e-05
OR9G1	LIN28B	0.174361	1.95678e-05
OR9G1	KCNA3	0.173776	2.08849e-05
OR9G1	SCML2	0.166353	4.68478e-05
OR9G1	ALX1	0.164782	5.53467e-05
FOXE1	SH2D5	0.438655	2.78284e-29
FOXE1	DPF1	0.435187	8.48228e-29
FOXE1	PRAP1	0.426194	1.43889e-27
FOXE1	HOXD13	0.410905	1.46221e-25
FOXE1	PCLKC	0.409188	2.42159e-25
FOXE1	TERT	0.406357	5.52538e-25
FOXE1	GFI1B	0.402073	1.89729e-24
FOXE1	PDZD4	0.386755	1.35276e-22
FOXE1	C8A	0.385312	1.99916e-22
FOXE1	SLC30A10	0.381841	5.07386e-22
CNGA3	DNAJC12	0.3657	3.34068e-20
CNGA3	REEP1	0.355738	3.94303e-19
CNGA3	KIAA1467	0.351992	9.75556e-19
CNGA3	TBC1D12	0.345174	4.91888e-18
CNGA3	PIB5PA	0.344025	6.43597e-18
CNGA3	SIDT1	0.336024	4.05617e-17
CNGA3	STK32B	0.335244	4.84043e-17
CNGA3	SLC7A8	0.332525	8.92383e-17
CNGA3	SYT17	0.328307	2.27767e-16
CNGA3	BTRC	0.327594	2.66475e-16
GML	KCNK9	0.436334	5.87576e-29
GML	UBE1	0.414872	4.51019e-26
GML	OR6N1	0.408797	2.71462e-25
GML	XRCC3	0.403384	1.30341e-24
GML	C19orf23	0.393873	1.91502e-23
GML	BLR1	0.385668	1.8159e-22
GML	LCE3B	0.38308	3.64386e-22
GML	C8orf30A	0.382051	4.79709e-22
GML	MIOX	0.372121	6.49512e-21
GML	PSMC4	0.364801	4.18849e-20
CD38	SLAMF7	0.894917	2.84733e-209
CD38	LAX1	0.87749	9.31682e-191
CD38	IRF4	0.869326	4.93996e-183
CD38	RP5-821D11.2	0.847864	5.47347e-165
CD38	POU2AF1	0.842338	8.60948e-161
CD38	CTA-246H3.1	0.83388	1.13528e-154
CD38	IL2RG	0.825493	6.19785e-149
CD38	SLAMF1	0.821976	1.28074e-146
CD38	AIM2	0.820047	2.26755e-145
CD38	PDCD1	0.819781	3.36246e-145
ZDHHC6	SMC3	0.507176	4.43202e-40
ZDHHC6	DCLRE1A	0.487956	8.43087e-37
ZDHHC6	C10orf119	0.443169	6.39715e-30
ZDHHC6	TIAL1	0.432122	2.24712e-28
ZDHHC6	MPHOSPH1	0.427808	8.70952e-28
ZDHHC6	CWF19L1	0.408641	2.84188e-25
ZDHHC6	C10orf137	0.399924	3.49996e-24
ZDHHC6	C10orf88	0.399031	4.50716e-24
ZDHHC6	TAF5	0.37828	1.30413e-21
ZDHHC6	EXOSC1	0.372986	5.19479e-21
NEFH	RFPL1	0.452578	2.7795e-31
NEFH	HILS1	0.379625	9.14399e-22
NEFH	GLI2	0.343236	7.73624e-18
NEFH	GLT8D4	0.330107	1.5298e-16
NEFH	MAGEL2	0.329264	1.84365e-16
NEFH	NEFM	0.328019	2.42708e-16
NEFH	F2RL2	0.324224	5.564e-16
NEFH	TMEM166	0.319238	1.62632e-15
NEFH	CDH11	0.316138	3.13648e-15
NEFH	COL16A1	0.314492	4.43209e-15
CTDSP2	R3HDM2	0.512126	5.85782e-41
CTDSP2	PCBP2	0.509881	1.4728e-40
CTDSP2	DCTN2	0.503348	2.07246e-39
CTDSP2	ERMAP	0.492973	1.22983e-37
CTDSP2	FBXL3	0.491215	2.42344e-37
CTDSP2	TSPAN31	0.486464	1.48579e-36
CTDSP2	CRY2	0.485403	2.21845e-36
CTDSP2	SNAP23	0.482853	5.78358e-36
CTDSP2	CALCOCO1	0.475857	7.69295e-35
CTDSP2	KIAA0495	0.467552	1.53765e-33
PGBD5	ART3	0.503019	2.36442e-39
PGBD5	GJB3	0.479198	2.2522e-35
PGBD5	CCNE1	0.477829	3.73135e-35
PGBD5	PPP1R14C	0.473047	2.13901e-34
PGBD5	LEMD1	0.470055	6.2892e-34
PGBD5	ATP11A	0.460484	1.84535e-32
PGBD5	GABBR2	0.456438	7.46003e-32
PGBD5	ULBP2	0.455851	9.12283e-32
PGBD5	KCNG1	0.451714	3.72246e-31
PGBD5	MICALL1	0.451555	3.92714e-31
CCNY	SEPHS1	0.512879	4.29291e-41
CCNY	LARP5	0.499137	1.10552e-38
CCNY	C10orf38	0.497578	2.04313e-38
CCNY	YBX1	0.483235	5.01295e-36
CCNY	TTYH3	0.483024	5.42464e-36
CCNY	PAPD1	0.474417	1.30062e-34
CCNY	GTPBP4	0.472814	2.32731e-34
CCNY	HIST1H1A	0.465539	3.13879e-33
CCNY	SKI	0.463785	5.82416e-33
CCNY	FSCN1	0.463774	5.8462e-33
RMND5B	N4BP3	0.677172	8.875e-81
RMND5B	FAAH	0.631045	3.45965e-67
RMND5B	B4GALT7	0.629045	1.19318e-66
RMND5B	ANXA9	0.607374	4.56619e-61
RMND5B	CXXC5	0.603317	4.54409e-60
RMND5B	MAGED2	0.59535	3.76511e-58
RMND5B	MLPH	0.59409	7.48889e-58
RMND5B	DAK	0.591923	2.42437e-57
RMND5B	TBC1D9	0.585931	5.96809e-56
RMND5B	LMAN2	0.584499	1.27027e-55
ZNF257	ZNF492	0.507192	4.40345e-40
ZNF257	ZNF626	0.495204	5.17287e-38
ZNF257	ZNF100	0.482241	7.26897e-36
ZNF257	ZNF486	0.466979	1.88505e-33
ZNF257	ZNF99	0.460095	2.11234e-32
ZNF257	ZNF676	0.445272	3.20068e-30
ZNF257	FLJ44894	0.429125	5.77232e-28
ZNF257	ZNF43	0.423673	3.13358e-27
ZNF257	ZNF429	0.421063	6.96824e-27
ZNF257	ZNF681	0.418897	1.34499e-26
FLJ22167	KARS	0.46255	8.97911e-33
FLJ22167	ZFP1	0.456018	8.61386e-32
FLJ22167	CFDP1	0.433867	1.29217e-28
FLJ22167	TERF2	0.429139	5.74731e-28
FLJ22167	KIAA0174	0.424394	2.51019e-27
FLJ22167	TAF4B	0.410353	1.72014e-25
FLJ22167	PEX5	0.409118	2.47176e-25
FLJ22167	RNF180	0.407043	4.52736e-25
FLJ22167	MBD1	0.405343	7.4112e-25
FLJ22167	NOB1	0.402206	1.8269e-24
EXOSC7	LOC204010	0.457799	4.67228e-32
EXOSC7	PSMD6	0.451821	3.59002e-31
EXOSC7	RPSAP15	0.447731	1.41515e-30
EXOSC7	ACTR8	0.441246	1.19994e-29
EXOSC7	GNL3	0.413188	7.44591e-26
EXOSC7	RPP14	0.411535	1.2144e-25
EXOSC7	CCDC12	0.402199	1.83016e-24
EXOSC7	UQCRC1	0.397293	7.35923e-24
EXOSC7	LARS2	0.395635	1.17176e-23
EXOSC7	FAM116A	0.395034	1.38605e-23
ROR2	LRRC15	0.574267	2.5242e-53
ROR2	AEBP1	0.546724	1.59645e-47
ROR2	POSTN	0.544502	4.44609e-47
ROR2	ST6GAL2	0.52233	8.12447e-43
ROR2	WISP1	0.517307	6.79551e-42
ROR2	C20orf39	0.516808	8.37619e-42
ROR2	SFRP2	0.514616	2.08976e-41
ROR2	COL5A1	0.511032	9.18641e-41
ROR2	THBS2	0.5105	1.14271e-40
ROR2	COL12A1	0.508166	2.96491e-40
MAOA	CA4	0.667636	9.08377e-78
MAOA	TIMP4	0.665967	2.97629e-77
MAOA	AQP7P2	0.665864	3.20136e-77
MAOA	AQP7	0.663379	1.84655e-76
MAOA	GLYAT	0.660933	1.01905e-75
MAOA	PPARG	0.657549	1.05497e-74
MAOA	CIDEC	0.654029	1.16179e-73
MAOA	GPD1	0.653828	1.33081e-73
MAOA	ACVR1C	0.6533	1.90188e-73
MAOA	PCK1	0.648373	5.13168e-72
TNNT3	ABCA8	0.821493	2.64085e-146
TNNT3	FXYD1	0.810371	2.50133e-139
TNNT3	FHL1	0.802146	1.84875e-134
TNNT3	GDF10	0.781529	3.33049e-123
TNNT3	AQP7P2	0.780651	9.43222e-123
TNNT3	ITIH5	0.780141	1.72176e-122
TNNT3	MAP1LC3C	0.779448	3.89309e-122
TNNT3	AQP7	0.768156	1.53992e-116
TNNT3	GPD1	0.767341	3.79807e-116
TNNT3	AOC3	0.76469	6.95093e-115
GYPC	NPR1	0.772003	2.07624e-118
GYPC	GNG2	0.763111	3.85955e-114
GYPC	CAV1	0.761008	3.70494e-113
GYPC	C10orf54	0.759721	1.46221e-112
GYPC	ATOH8	0.7597	1.49546e-112
GYPC	TGFBR2	0.757566	1.42891e-111
GYPC	KCTD12	0.75012	3.13818e-108
GYPC	CAV2	0.738097	4.46135e-103
GYPC	FAM89A	0.735658	4.5763e-102
GYPC	F10	0.735075	7.95164e-102
C7orf33	FTCD	0.229928	1.48456e-08
C7orf33	RPS16	0.221182	5.2595e-08
C7orf33	TRIM69	0.20034	8.73187e-07
C7orf33	LOC391356	0.196126	1.48882e-06
C7orf33	FCER1G	0.19553	1.60409e-06
C7orf33	OR1S2	0.19466	1.78787e-06
C7orf33	MGC10981	0.194495	1.82486e-06
C7orf33	CCDC42	0.193509	2.0619e-06
C7orf33	CREB3L2	0.192696	2.27941e-06
C7orf33	TGM1	0.190884	2.84595e-06
PLIN	ADIPOQ	0.939905	5.34995e-278
PLIN	CIDEA	0.933221	6.64336e-265
PLIN	KIAA1881	0.916484	2.61222e-237
PLIN	ADH1B	0.911568	2.694e-230
PLIN	MRAP	0.897239	5.53455e-212
PLIN	ADH1C	0.887686	3.22055e-201
PLIN	GPD1	0.881024	2.83219e-194
PLIN	FABP4	0.862298	8.63793e-177
PLIN	LEP	0.858282	2.24135e-173
PLIN	ADH1A	0.823351	1.61561e-147
LOC90826	ANAPC10	0.604896	1.86533e-60
LOC90826	TMEM34	0.57444	2.31203e-53
LOC90826	SEC24B	0.52833	6.12979e-44
LOC90826	SCOC	0.527112	1.04035e-43
LOC90826	ZNF330	0.520451	1.80543e-42
LOC90826	HEL308	0.518998	3.33709e-42
LOC90826	PLRG1	0.515516	1.43663e-41
LOC90826	C4orf29	0.51022	1.28167e-40
LOC90826	CCDC111	0.500184	7.30633e-39
LOC90826	FLJ12716	0.495791	4.11346e-38
RNF4	MAEA	0.687717	3.04574e-84
RNF4	HIP2	0.587022	3.34608e-56
RNF4	SLBP	0.571626	9.6003e-53
RNF4	KIAA0232	0.541297	1.92186e-46
RNF4	MGC21874	0.536924	1.38127e-45
RNF4	C4orf15	0.533301	6.92642e-45
RNF4	PCGF3	0.529671	3.41674e-44
RNF4	CNO	0.529327	3.9707e-44
RNF4	PIGG	0.5287	5.21852e-44
RNF4	WHSC1	0.502488	2.92301e-39
F8A1	MTCP1	0.494856	5.92221e-38
F8A1	NSDHL	0.394621	1.55535e-23
F8A1	FAM50A	0.391099	4.12632e-23
F8A1	FAM127B	0.388578	8.23762e-23
F8A1	F8	0.386092	1.61914e-22
F8A1	FAM127A	0.385836	1.73534e-22
F8A1	IKBKG	0.370724	9.30446e-21
F8A1	MECP2	0.368076	1.83006e-20
F8A1	FMR1	0.367104	2.34255e-20
F8A1	AIFM1	0.362991	6.59333e-20
PLEKHG4	ZNF529	0.387375	1.14324e-22
PLEKHG4	CCDC14	0.384783	2.3058e-22
PLEKHG4	IQCB1	0.381252	5.93605e-22
PLEKHG4	CROCCL1	0.373157	4.97085e-21
PLEKHG4	ASB3	0.368374	1.69662e-20
PLEKHG4	USP1	0.361105	1.0543e-19
PLEKHG4	MFSD4	0.355212	4.48061e-19
PLEKHG4	C16orf5	0.354238	5.67606e-19
PLEKHG4	FBL	0.352494	8.64621e-19
PLEKHG4	C6orf60	0.348382	2.30893e-18
GRB2	CANT1	0.569385	2.95492e-52
GRB2	LLGL2	0.559654	3.52703e-50
GRB2	MRPS7	0.544851	3.78718e-47
GRB2	TSEN54	0.544164	5.19305e-47
GRB2	RECQL5	0.542688	1.02013e-46
GRB2	MIF4GD	0.536786	1.46914e-45
GRB2	H2AFY	0.520207	2.00246e-42
GRB2	KIAA0195	0.508595	2.48957e-40
GRB2	GPS1	0.505602	8.37645e-40
GRB2	CBX4	0.504977	1.07773e-39
HIST1H2AD	HIST2H2AA3	0.948886	3.50501e-298
HIST1H2AD	HIST2H2BE	0.899758	5.34123e-215
HIST1H2AD	HIST1H1E	0.896428	4.98035e-211
HIST1H2AD	HIST1H2AM	0.894246	1.68485e-208
HIST1H2AD	HIST1H2BO	0.893735	6.46784e-208
HIST1H2AD	HIST1H2BI	0.892784	7.77401e-207
HIST1H2AD	HIST1H2BF	0.892589	1.28964e-206
HIST1H2AD	HIST1H2BL	0.891568	1.80262e-205
HIST1H2AD	HIST1H2BM	0.884807	3.64359e-198
HIST1H2AD	HIST3H2BB	0.882584	7.32418e-196
DUS3L	LONP1	0.607703	3.78414e-61
DUS3L	TIMM44	0.554596	3.98229e-49
DUS3L	MRPL4	0.522482	7.61259e-43
DUS3L	MAP2K2	0.521495	1.159e-42
DUS3L	LOC407835	0.504521	1.29444e-39
DUS3L	VARS	0.493614	9.59668e-38
DUS3L	HDGF2	0.475296	9.43949e-35
DUS3L	TMEM161A	0.471363	3.92926e-34
DUS3L	GTF3C2	0.470382	5.592e-34
DUS3L	MLL4	0.443996	4.87391e-30
EIF1	CCDC56	0.476101	7.034e-35
EIF1	STBD1	0.44123	1.20627e-29
EIF1	KLHL10	0.440348	1.60715e-29
EIF1	EZH1	0.431932	2.3868e-28
EIF1	C4orf20	0.431461	2.76916e-28
EIF1	CGRRF1	0.423726	3.08339e-27
EIF1	PAIP2	0.413918	5.99354e-26
EIF1	CCPG1	0.412232	9.88424e-26
EIF1	TRIM23	0.408521	2.94282e-25
EIF1	MLX	0.408258	3.17845e-25
RP5-1077B9.4	ATAD3B	0.65558	4.05194e-74
RP5-1077B9.4	RRP1	0.616615	2.14907e-63
RP5-1077B9.4	ATAD3A	0.596778	1.72178e-58
RP5-1077B9.4	C1orf159	0.581354	6.59169e-55
RP5-1077B9.4	TCEB3	0.57846	2.95225e-54
RP5-1077B9.4	SRM	0.563429	5.62291e-51
RP5-1077B9.4	TAZ	0.553878	5.59848e-49
RP5-1077B9.4	PNPLA6	0.547581	1.07349e-47
RP5-1077B9.4	CENTB5	0.547139	1.31738e-47
RP5-1077B9.4	ZNF598	0.54677	1.56259e-47
FPGT	OMA1	0.485229	2.36953e-36
FPGT	ABCD3	0.465345	3.3623e-33
FPGT	WDR5B	0.455037	1.20475e-31
FPGT	NUDT12	0.453598	1.96671e-31
FPGT	ATPAF1	0.448902	9.57373e-31
FPGT	KIAA1799	0.448014	1.28776e-30
FPGT	WDR19	0.446567	2.08405e-30
FPGT	PIGK	0.44171	1.03137e-29
FPGT	AHCYL1	0.430969	3.23394e-28
FPGT	LRRC44	0.429956	4.44797e-28
GDF10	ABCA8	0.87813	2.19082e-191
GDF10	SCARA5	0.847649	8.01944e-165
GDF10	PI16	0.837399	3.55994e-157
GDF10	FXYD1	0.826995	6.13766e-150
GDF10	FREM1	0.819866	2.96503e-145
GDF10	SDPR	0.81305	5.76215e-141
GDF10	BMX	0.810382	2.46264e-139
GDF10	TPO	0.809346	1.04232e-138
GDF10	SVEP1	0.804794	5.30553e-136
GDF10	ABCA9	0.803803	2.01773e-135
COQ9	CIAPIN1	0.806261	7.253e-137
COQ9	NIP30	0.68299	1.13497e-82
COQ9	KATNB1	0.682642	1.47658e-82
COQ9	NUP93	0.624717	1.68638e-65
COQ9	COG4	0.614116	9.31779e-63
COQ9	POLR2C	0.611068	5.47576e-62
COQ9	CNOT1	0.607889	3.40397e-61
COQ9	FAM96B	0.604302	2.6095e-60
COQ9	CIRH1A	0.600841	1.81763e-59
COQ9	AARS	0.595087	4.34692e-58
GCC2	RANBP2	0.602876	5.82059e-60
GCC2	RGPD4	0.568699	4.15964e-52
GCC2	RGPD5	0.544179	5.15607e-47
GCC2	KIAA0494	0.50299	2.39119e-39
GCC2	REV1	0.483466	4.59765e-36
GCC2	KIAA1109	0.48246	6.69844e-36
GCC2	BAZ2B	0.474632	1.20248e-34
GCC2	JMJD1C	0.467532	1.54885e-33
GCC2	LOC153222	0.466937	1.913e-33
GCC2	KIF27	0.462981	7.72137e-33
RARRES3	UBE1L	0.6179	1.00566e-63
RARRES3	PSME1	0.603574	3.93164e-60
RARRES3	PARP9	0.589519	8.83593e-57
RARRES3	UBE2L6	0.581642	5.67237e-55
RARRES3	BATF	0.567949	6.04388e-52
RARRES3	CFB	0.560571	2.26319e-50
RARRES3	CYP21A2	0.552086	1.30586e-48
RARRES3	SP110	0.551753	1.52769e-48
RARRES3	PSMB8	0.545418	2.91727e-47
RARRES3	SQRDL	0.539341	4.66071e-46
PLXNA1	C10orf38	0.561143	1.71419e-50
PLXNA1	MSN	0.541432	1.80758e-46
PLXNA1	NXN	0.529065	4.4506e-44
PLXNA1	FSCN1	0.527309	9.55025e-44
PLXNA1	FREQ	0.52657	1.31517e-43
PLXNA1	YEATS2	0.51831	4.45884e-42
PLXNA1	YBX1	0.510916	9.63427e-41
PLXNA1	CDK6	0.506982	4.7948e-40
PLXNA1	MLXIP	0.506249	6.45116e-40
PLXNA1	PPP1R14C	0.503196	2.20267e-39
KIAA0100	SUPT6H	0.61961	3.64139e-64
KIAA0100	SDF2	0.534232	4.58561e-45
KIAA0100	POLDIP2	0.533102	7.56434e-45
KIAA0100	C17orf32	0.523575	4.77162e-43
KIAA0100	ERAL1	0.520643	1.66447e-42
KIAA0100	UNC119	0.497913	1.79114e-38
KIAA0100	FLOT2	0.490743	2.90558e-37
KIAA0100	SLC46A1	0.454794	1.30906e-31
KIAA0100	DHRS13	0.448801	9.90237e-31
KIAA0100	IFT20	0.444999	3.50207e-30
PMF1	SETDB1	0.637971	4.42771e-69
PMF1	PRCC	0.635754	1.80931e-68
PMF1	CCT3	0.629108	1.14774e-66
PMF1	PI4KB	0.627485	3.11568e-66
PMF1	SLC25A44	0.617926	9.90402e-64
PMF1	MTX1	0.614982	5.61023e-63
PMF1	SCAMP3	0.606931	5.87861e-61
PMF1	SF3B4	0.605844	1.09067e-60
PMF1	B4GALT3	0.576317	8.8731e-54
PMF1	SSR2	0.573324	4.07211e-53
FNDC1	COL3A1	0.772614	1.03942e-118
FNDC1	OLFML2B	0.728091	5.32399e-99
FNDC1	P4HA3	0.712336	6.1495e-93
FNDC1	COL5A2	0.70601	1.28577e-90
FNDC1	FAP	0.703668	8.97008e-90
FNDC1	ASPN	0.68555	1.61406e-83
FNDC1	NOX4	0.684699	3.09363e-83
FNDC1	VCAN	0.682623	1.49842e-82
FNDC1	COL1A1	0.682039	2.33017e-82
FNDC1	CTHRC1	0.680967	5.22599e-82
HS2ST1	CDC42EP5	0.658217	6.66606e-75
HS2ST1	LOC439951	0.649006	3.37263e-72
HS2ST1	GRIN2D	0.646248	2.08632e-71
HS2ST1	CASKIN1	0.645252	4.01052e-71
HS2ST1	GPR150	0.643647	1.14408e-70
HS2ST1	LCE5A	0.643065	1.66973e-70
HS2ST1	CAMK2N2	0.640973	6.46407e-70
HS2ST1	HCN2	0.639275	1.92447e-69
HS2ST1	CDH24	0.638716	2.75236e-69
HS2ST1	C9orf62	0.637843	4.80611e-69
CRELD2	SCO2	0.615197	4.94637e-63
CRELD2	SDF2L1	0.604062	2.98764e-60
CRELD2	PDIA4	0.56463	3.118e-51
CRELD2	ALG12	0.549812	3.79736e-48
CRELD2	ZBED4	0.546089	2.14059e-47
CRELD2	HYOU1	0.545961	2.27136e-47
CRELD2	NUP50	0.538727	6.14672e-46
CRELD2	ECGF1	0.5268	1.1907e-43
CRELD2	CALR	0.517053	7.55928e-42
CRELD2	RHBDD3	0.515581	1.39832e-41
C8G	FANCA	0.510686	1.05891e-40
C8G	DOT1L	0.50478	1.16651e-39
C8G	MSLN	0.488959	5.75307e-37
C8G	PIF1	0.485792	1.91525e-36
C8G	MGC10981	0.47281	2.33011e-34
C8G	LRP8	0.465836	2.82591e-33
C8G	ATAD3A	0.464526	4.48745e-33
C8G	RP5-1077B9.4	0.459618	2.49227e-32
C8G	RRP1B	0.458995	3.0924e-32
C8G	TTLL4	0.458803	3.30503e-32
CD82	ARL4C	0.555383	2.73929e-49
CD82	C11orf75	0.513656	3.11268e-41
CD82	PTPN14	0.510491	1.14702e-40
CD82	TMEM123	0.5085	2.5874e-40
CD82	KRT7	0.505634	8.26843e-40
CD82	ST6GAL1	0.502582	2.81559e-39
CD82	LYN	0.498441	1.4551e-38
CD82	PADI2	0.497752	1.90795e-38
CD82	HAPLN3	0.496638	2.95413e-38
CD82	C9orf19	0.474301	1.35641e-34
LIM2	C14orf68	0.36283	6.86364e-20
LIM2	MYO1A	0.340843	1.34712e-17
LIM2	SLC30A10	0.331073	1.23422e-16
LIM2	SOX21	0.329596	1.713e-16
LIM2	C20orf32	0.325483	4.23044e-16
LIM2	KNG1	0.323231	6.90036e-16
LIM2	PLA2G12B	0.321484	1.00574e-15
LIM2	MGC5566	0.319348	1.58871e-15
LIM2	C8A	0.316619	2.8341e-15
LIM2	HKDC1	0.316367	2.98897e-15
UNQ6490	SRY	0.192079	2.45908e-06
UNQ6490	NTSR1	0.178247	1.26273e-05
UNQ6490	KIRREL	0.174988	1.82446e-05
UNQ6490	NDST1	0.173785	2.08648e-05
UNQ6490	psiTPTE22	0.171638	2.64494e-05
UNQ6490	KIF5C	0.171443	2.70218e-05
UNQ6490	KLK15	0.169802	3.23241e-05
UNQ6490	BMP8B	0.169683	3.27457e-05
UNQ6490	RYBP	0.166771	4.48057e-05
UNQ6490	PKN2	0.165875	4.92936e-05
MMP16	NID1	0.354022	5.97985e-19
MMP16	MRC2	0.336468	3.66757e-17
MMP16	KIRREL	0.31036	1.04556e-14
MMP16	PRKG1	0.309545	1.23651e-14
MMP16	PURG	0.309543	1.23683e-14
MMP16	EDNRA	0.307572	1.85158e-14
MMP16	ST6GAL2	0.305122	3.04426e-14
MMP16	EDIL3	0.30479	3.25552e-14
MMP16	CHST14	0.302938	4.72397e-14
MMP16	FAT3	0.295274	2.14413e-13
DRD3	SIRPB1	0.275711	8.33303e-12
DRD3	CPNE6	0.268563	2.9576e-11
DRD3	TMEM174	0.256195	2.42672e-10
DRD3	TPRX1	0.254649	3.13326e-10
DRD3	ALG3	0.246987	1.08398e-09
DRD3	LENEP	0.245339	1.40802e-09
DRD3	CSTB	0.244637	1.57294e-09
DRD3	ENO1	0.24184	2.43847e-09
DRD3	CCBP2	0.239354	3.58346e-09
DRD3	GNG8	0.234806	7.16886e-09
C5orf26	RPL9	0.696421	3.24225e-87
C5orf26	LETMD1	0.685139	2.20982e-83
C5orf26	RPL34	0.659408	2.93285e-75
C5orf26	NACAP1	0.649973	1.7726e-72
C5orf26	RPS14	0.633571	7.15112e-68
C5orf26	PFDN5	0.630292	5.52022e-67
C5orf26	TINP1	0.629898	7.04516e-67
C5orf26	RPL26	0.618713	6.2069e-64
C5orf26	RPS4X	0.60545	1.36334e-60
C5orf26	HNRNPA1	0.598298	7.45054e-59
C11orf73	EED	0.690423	3.72207e-85
C11orf73	TMEM126B	0.619208	4.62557e-64
C11orf73	PICALM	0.568642	4.27959e-52
C11orf73	CCDC90B	0.489043	5.57162e-37
C11orf73	CEP57	0.486451	1.49292e-36
C11orf73	RBM7	0.47336	1.90959e-34
C11orf73	DCUN1D5	0.473095	2.10186e-34
C11orf73	HCFC2	0.468724	1.01251e-33
C11orf73	SDHD	0.464885	3.95488e-33
C11orf73	MTMR2	0.453375	2.12136e-31
PTP4A2	BAI2	0.667497	1.00342e-77
PTP4A2	MGC3771	0.529025	4.52968e-44
PTP4A2	ACOT4	0.524189	3.66756e-43
PTP4A2	C9orf116	0.524062	3.87402e-43
PTP4A2	ZMYND10	0.519882	2.29758e-42
PTP4A2	POLD4	0.517624	5.94866e-42
PTP4A2	LRRC46	0.517168	7.20469e-42
PTP4A2	FGD3	0.516971	7.82433e-42
PTP4A2	SYNC1	0.515591	1.39247e-41
PTP4A2	TLE3	0.514904	1.85437e-41
OR4M2	S100A5	0.324895	4.80923e-16
OR4M2	FLJ32214	0.320679	1.19522e-15
OR4M2	IAPP	0.29582	1.92782e-13
OR4M2	SLC22A12	0.294268	2.60633e-13
OR4M2	OR10A5	0.291654	4.3129e-13
OR4M2	CCDC33	0.291245	4.66403e-13
OR4M2	OR5M10	0.290977	4.90985e-13
OR4M2	FOXD4L1	0.286745	1.09529e-12
OR4M2	BHLHB8	0.285181	1.46835e-12
OR4M2	GRM2	0.274813	9.79028e-12
HPCA	RANGAP1	0.634753	3.40286e-68
HPCA	PFKL	0.592823	1.48954e-57
HPCA	NRBP1	0.584459	1.29704e-55
HPCA	FLJ20254	0.571109	1.24508e-52
HPCA	EIF4G1	0.570656	1.56348e-52
HPCA	CAPN1	0.566388	1.311e-51
HPCA	USP5	0.562101	1.07541e-50
HPCA	LYPLA2	0.557838	8.46349e-50
HPCA	STIP1	0.555436	2.67023e-49
HPCA	AP2M1	0.549877	3.6827e-48
SEC14L1	FAM49A	0.444745	3.80886e-30
SEC14L1	CCDC50	0.431798	2.49001e-28
SEC14L1	IL15RA	0.430588	3.64672e-28
SEC14L1	C6orf204	0.422054	5.14889e-27
SEC14L1	CASP10	0.418316	1.6032e-26
SEC14L1	FMNL2	0.416986	2.39417e-26
SEC14L1	C9orf19	0.415683	3.53882e-26
SEC14L1	PLCG2	0.413498	6.79003e-26
SEC14L1	CCDC82	0.413403	6.98489e-26
SEC14L1	FAM20A	0.411451	1.24499e-25
CHFR	PUS1	0.591836	2.54139e-57
CHFR	RAB35	0.586593	4.2025e-56
CHFR	TPX2	0.546462	1.80226e-47
CHFR	FAM54A	0.544292	4.89597e-47
CHFR	TUBA1C	0.541593	1.67978e-46
CHFR	SSH1	0.535065	3.16646e-45
CHFR	POLE	0.534012	5.0552e-45
CHFR	SETD8	0.528475	5.75481e-44
CHFR	HN1	0.528034	6.97078e-44
CHFR	TACC3	0.527383	9.24832e-44
EMILIN1	PCOLCE	0.770196	1.58574e-117
EMILIN1	COL6A2	0.75188	5.21411e-109
EMILIN1	THY1	0.745657	2.77528e-106
EMILIN1	COL6A1	0.705562	1.86696e-90
EMILIN1	COL1A2	0.699034	3.95568e-88
EMILIN1	RCN3	0.68918	9.80839e-85
EMILIN1	COL5A1	0.68344	8.06737e-83
EMILIN1	AEBP1	0.68326	9.24213e-83
EMILIN1	THBS2	0.670965	8.32088e-79
EMILIN1	ITGA5	0.670665	1.03334e-78
NDUFS4	GIN1	0.688612	1.52427e-84
NDUFS4	TAF9	0.664827	6.66602e-77
NDUFS4	SKP1A	0.644617	6.07531e-71
NDUFS4	TINP1	0.638888	2.46652e-69
NDUFS4	CCNH	0.638555	3.05144e-69
NDUFS4	MED7	0.627726	2.68724e-66
NDUFS4	PJA2	0.621436	1.22194e-64
NDUFS4	MRPS36	0.617362	1.38248e-63
NDUFS4	COMMD10	0.611228	4.99138e-62
NDUFS4	UBE2B	0.60941	1.42406e-61
COL18A1	THY1	0.746798	8.90498e-107
COL18A1	COL6A2	0.746514	1.18161e-106
COL18A1	BMP1	0.701979	3.59624e-89
COL18A1	PCOLCE	0.701664	4.65542e-89
COL18A1	AEBP1	0.681629	3.17521e-82
COL18A1	ITGA5	0.678013	4.75299e-81
COL18A1	COL5A1	0.668535	4.77901e-78
COL18A1	COL6A1	0.663354	1.87909e-76
COL18A1	NID2	0.662372	3.73744e-76
COL18A1	CMTM3	0.651823	5.14029e-73
PDZD3	HSD17B13	0.34747	2.86571e-18
PDZD3	TUSC5	0.342186	9.87403e-18
PDZD3	FAM71A	0.338405	2.35886e-17
PDZD3	PYGM	0.334518	5.70223e-17
PDZD3	OTC	0.327251	2.87337e-16
PDZD3	PKD1L2	0.32086	1.14993e-15
PDZD3	EPB42	0.310924	9.30686e-15
PDZD3	NODAL	0.307439	1.90238e-14
PDZD3	CSF3	0.307006	2.07787e-14
PDZD3	HSPB6	0.304287	3.60256e-14
C9orf16	RP11-413M3.2	0.576056	1.01413e-53
C9orf16	ZDHHC12	0.571622	9.61849e-53
C9orf16	PIP5K1C	0.553769	5.89688e-49
C9orf16	SPATA2L	0.550581	2.64909e-48
C9orf16	C9orf142	0.547406	1.1643e-47
C9orf16	MAFA	0.536504	1.66687e-45
C9orf16	KLF16	0.533416	6.58206e-45
C9orf16	FLJ10490	0.529858	3.14854e-44
C9orf16	CMIP	0.527203	9.9974e-44
C9orf16	GPR156	0.525723	1.89622e-43
ERBB2IP	RAPGEF6	0.548469	7.10346e-48
ERBB2IP	SLC22A5	0.535805	2.27765e-45
ERBB2IP	MRPS36	0.534701	3.7227e-45
ERBB2IP	CCDC125	0.532229	1.11174e-44
ERBB2IP	ANKRA2	0.53142	1.58699e-44
ERBB2IP	IL6ST	0.529114	4.35579e-44
ERBB2IP	MARVELD2	0.524122	3.7755e-43
ERBB2IP	TMEM161B	0.518211	4.649e-42
ERBB2IP	AGR3	0.516951	7.88993e-42
ERBB2IP	DKFZP686E2158	0.513371	3.50185e-41
EMX2	EMX2OS	0.91377	2.19245e-233
EMX2	ECM2	0.745894	2.193e-106
EMX2	TBX15	0.731214	2.97514e-100
EMX2	FSTL1	0.7192	1.5808e-95
EMX2	PPAPDC3	0.695016	9.95323e-87
EMX2	C2orf32	0.687724	3.02993e-84
EMX2	CCRL1	0.686762	6.36191e-84
EMX2	NDN	0.681567	3.32559e-82
EMX2	GALNTL2	0.681025	5.00161e-82
EMX2	DCN	0.675891	2.28559e-80
FUS	SNRP70	0.643025	1.7144e-70
FUS	SETD1A	0.623965	2.66086e-65
FUS	CHD4	0.592365	1.90931e-57
FUS	GTF3C1	0.561331	1.56438e-50
FUS	ZNF768	0.537555	1.04091e-45
FUS	HNRPCL1	0.534113	4.83326e-45
FUS	FLJ14154	0.532204	1.12418e-44
FUS	ZNF263	0.5289	4.78209e-44
FUS	N-PAC	0.523791	4.34974e-43
FUS	NDE1	0.520203	2.0056e-42
TF	S100B	0.577271	5.44118e-54
TF	GABRE	0.571899	8.36648e-53
TF	CXCL2	0.550655	2.55848e-48
TF	CNTNAP3	0.547766	9.85001e-48
TF	CXCL3	0.53325	7.08354e-45
TF	AKR1C1	0.529231	4.14048e-44
TF	ROBO3	0.528122	6.71011e-44
TF	SAA4	0.526288	1.48546e-43
TF	RBP4	0.522218	8.5207e-43
TF	FAM13A1	0.517312	6.78236e-42
CLCN4	C10orf38	0.733735	2.81408e-101
CLCN4	MAML2	0.678574	3.13281e-81
CLCN4	MID1	0.665831	3.27752e-77
CLCN4	CCDC82	0.66564	3.75253e-77
CLCN4	MOBKL2B	0.657135	1.40149e-74
CLCN4	PLAGL1	0.656634	1.97467e-74
CLCN4	FMNL2	0.653022	2.29456e-73
CLCN4	B3GNT5	0.648352	5.20474e-72
CLCN4	LPIN1	0.64792	6.92966e-72
CLCN4	SRrp35	0.64654	1.72227e-71
CXorf56	PSMD10	0.608437	2.48803e-61
CXorf56	VBP1	0.578721	2.58084e-54
CXorf56	NKAP	0.551003	2.17366e-48
CXorf56	HDAC8	0.50725	4.30149e-40
CXorf56	FLJ20628	0.497731	1.92404e-38
CXorf56	AKTIP	0.491635	2.06163e-37
CXorf56	NXT2	0.486483	1.47474e-36
CXorf56	DPM1	0.480499	1.39075e-35
CXorf56	CHUK	0.464526	4.48746e-33
CXorf56	IFT52	0.462286	9.84748e-33
C11orf72	OR10P1	0.655529	4.19743e-74
C11orf72	TCF23	0.6485	4.71875e-72
C11orf72	MYOG	0.648197	5.76647e-72
C11orf72	C19orf19	0.642343	2.66817e-70
C11orf72	OR11A1	0.633049	9.91732e-68
C11orf72	CACNA1A	0.615893	3.28641e-63
C11orf72	LOC402164	0.612489	2.40395e-62
C11orf72	GPR152	0.611333	4.69938e-62
C11orf72	OR2B11	0.607933	3.31918e-61
C11orf72	DAB1	0.607121	5.27636e-61
ELAC2	WDR79	0.539643	4.06704e-46
ELAC2	MPDU1	0.527849	7.55686e-44
ELAC2	COX10	0.526889	1.14573e-43
ELAC2	CNTROB	0.522348	8.06228e-43
ELAC2	RNMTL1	0.513624	3.1544e-41
ELAC2	KIAA1787	0.499108	1.11847e-38
ELAC2	MYBBP1A	0.470893	4.65474e-34
ELAC2	TMEM102	0.467762	1.42706e-33
ELAC2	NCOR1	0.467118	1.79381e-33
ELAC2	TMEM93	0.466069	2.60257e-33
NPR1	PDE2A	0.881413	1.14404e-194
NPR1	CAV1	0.865069	3.2868e-179
NPR1	AOC3	0.864167	2.0452e-178
NPR1	GPR146	0.85527	6.95977e-171
NPR1	ATOH8	0.843303	1.63686e-161
NPR1	AQP7	0.838217	9.15321e-158
NPR1	KCNIP2	0.833402	2.45849e-154
NPR1	ALDH1L1	0.832695	7.67935e-154
NPR1	EBF1	0.824396	3.31212e-148
NPR1	ITIH5	0.824348	3.56209e-148
ASS1	S100A9	0.547651	1.03909e-47
ASS1	NFIL3	0.537545	1.04562e-45
ASS1	GABRE	0.53459	3.91063e-45
ASS1	SLPI	0.528425	5.88226e-44
ASS1	S100A8	0.520507	1.76337e-42
ASS1	ACE2	0.518457	4.19205e-42
ASS1	CEBPB	0.51268	4.66126e-41
ASS1	SPNS2	0.498675	1.32696e-38
ASS1	EPHB6	0.494141	7.82195e-38
ASS1	CEBPE	0.491779	1.95023e-37
USP42	RBAK	0.578806	2.46942e-54
USP42	WIPI2	0.554601	3.97266e-49
USP42	ZNF12	0.483424	4.67039e-36
USP42	BAT2D1	0.480713	1.28427e-35
USP42	C7orf28B	0.477351	4.4489e-35
USP42	PMS2CL	0.465361	3.34249e-33
USP42	LOC100101267	0.458989	3.09885e-32
USP42	PMS2	0.457451	5.26793e-32
USP42	FTSJ2	0.453395	2.10682e-31
POLR2J	ATP5J2	0.589523	8.8167e-57
POLR2J	DKFZp434K1815	0.551942	1.39787e-48
POLR2J	PRKRIP1	0.547017	1.39411e-47
POLR2J	ZNHIT1	0.542824	9.58727e-47
POLR2J	MOSPD3	0.534949	3.3348e-45
POLR2J	POP7	0.46627	2.42361e-33
POLR2J	TIMM17B	0.450382	5.8301e-31
POLR2J	C7orf47	0.439489	2.12412e-29
POLR2J	TMUB1	0.438357	3.06348e-29
POLR2J	COPS6	0.426194	1.43877e-27
SEC23IP	DHX32	0.509338	1.83883e-40
SEC23IP	KIAA1598	0.502296	3.15547e-39
SEC23IP	ENTPD7	0.489778	4.20624e-37
SEC23IP	C10orf88	0.479928	1.71898e-35
SEC23IP	IDE	0.471976	3.15012e-34
SEC23IP	C10orf57	0.470979	4.51244e-34
SEC23IP	IKZF5	0.464388	4.7116e-33
SEC23IP	TMEM87B	0.462378	9.53672e-33
SEC23IP	GALNT7	0.461021	1.53119e-32
SEC23IP	BUB3	0.456299	7.82419e-32
UQCRC1	RNF123	0.677434	7.3058e-81
UQCRC1	DHX30	0.663622	1.55762e-76
UQCRC1	APEH	0.646964	1.30221e-71
UQCRC1	SLC26A6	0.627517	3.0554e-66
UQCRC1	NCKIPSD	0.625144	1.30141e-65
UQCRC1	DAG1	0.614366	8.05032e-63
UQCRC1	TEX264	0.612043	3.11312e-62
UQCRC1	QARS	0.600773	1.88702e-59
UQCRC1	ATRIP	0.599741	3.35164e-59
UQCRC1	PTPN23	0.590323	5.74083e-57
LOC729603	UNC84B	0.489243	5.16115e-37
LOC729603	SBF1	0.471425	3.84285e-34
LOC729603	CDK3	0.468846	9.69454e-34
LOC729603	GNAI2	0.461041	1.52077e-32
LOC729603	HECTD3	0.457496	5.18674e-32
LOC729603	CAPNS1	0.456464	7.39305e-32
LOC729603	BCL9L	0.455574	1.00271e-31
LOC729603	MARK3	0.454986	1.22602e-31
LOC729603	DIP2A	0.451124	4.541e-31
LOC729603	TOM1	0.45029	6.01126e-31
C1orf71	TFB2M	0.607725	3.73795e-61
C1orf71	ARID4B	0.593177	1.22975e-57
C1orf71	COG2	0.576633	7.54841e-54
C1orf71	C1orf142	0.572766	5.4001e-53
C1orf71	AHCTF1	0.564341	3.59416e-51
C1orf71	TSNAX	0.542829	9.56614e-47
C1orf71	ADSS	0.54082	2.38722e-46
C1orf71	IARS2	0.534894	3.41739e-45
C1orf71	ZNF669	0.523781	4.36835e-43
C1orf71	TBCE	0.523756	4.41636e-43
POLG	FANCI	0.91128	6.73197e-230
POLG	PRC1	0.868957	1.07283e-182
POLG	BLM	0.851884	3.78646e-168
POLG	KIF23	0.846435	6.90249e-164
POLG	CCNB2	0.842022	1.47892e-160
POLG	C15orf42	0.840415	2.28042e-159
POLG	BUB1B	0.806231	7.55241e-137
POLG	NUSAP1	0.804399	9.05107e-136
POLG	ARHGAP11A	0.794638	3.27691e-130
POLG	KIF4A	0.793595	1.23332e-129
ADAM23	BNC2	0.578193	3.38696e-54
ADAM23	PCOLCE	0.569041	3.50746e-52
ADAM23	MAGEL2	0.567301	8.33843e-52
ADAM23	FBN1	0.557675	9.15335e-50
ADAM23	COL1A2	0.552324	1.16725e-48
ADAM23	ADAM12	0.545068	3.42728e-47
ADAM23	COL6A3	0.542785	9.75951e-47
ADAM23	VCAN	0.540394	2.89535e-46
ADAM23	SGCD	0.535114	3.09843e-45
ADAM23	CDH11	0.533787	5.5853e-45
TFR2	CEACAM20	0.668844	3.82988e-78
TFR2	GAPDH	0.565812	1.74218e-51
TFR2	TPI1	0.56169	1.31361e-50
TFR2	CDCA3	0.556254	1.80759e-49
TFR2	NOL1	0.55289	8.939e-49
TFR2	FOXH1	0.541234	1.97784e-46
TFR2	DDN	0.53274	8.87383e-45
TFR2	RRP1	0.528406	5.93116e-44
TFR2	AURKB	0.52345	5.0344e-43
TFR2	SLC29A2	0.51649	9.56752e-42
RICTOR	CLK4	0.540591	2.64789e-46
RICTOR	CLK1	0.538098	8.15773e-46
RICTOR	PPWD1	0.498615	1.35826e-38
RICTOR	LOC442590	0.485834	1.88519e-36
RICTOR	AHSA2	0.484411	3.22418e-36
RICTOR	LOC440248	0.471334	3.97071e-34
RICTOR	CCNL1	0.458476	3.70003e-32
RICTOR	GABARAPL2	0.456084	8.42341e-32
RICTOR	LIFR	0.450046	6.52484e-31
RICTOR	CCDC76	0.447328	1.61856e-30
MGC39606	SFRP1	0.576302	8.94212e-54
MGC39606	APBA1	0.567569	7.29993e-52
MGC39606	WASF3	0.567309	8.30512e-52
MGC39606	STAC2	0.560406	2.45145e-50
MGC39606	ID4	0.560025	2.94794e-50
MGC39606	SYN2	0.552656	9.9808e-49
MGC39606	FAT2	0.548527	6.91325e-48
MGC39606	EPHB1	0.547852	9.46263e-48
MGC39606	DMD	0.546917	1.46032e-47
MGC39606	DDX26B	0.545853	2.387e-47
C19orf55	PSENEN	0.556195	1.85904e-49
C19orf55	WDR62	0.463838	5.71718e-33
C19orf55	RBM42	0.454209	1.59778e-31
C19orf55	SUV420H2	0.450939	4.83326e-31
C19orf55	PAK4	0.442989	6.78533e-30
C19orf55	COX6B1	0.435629	7.36345e-29
C19orf55	EHMT2	0.43542	7.87201e-29
C19orf55	HSPBP1	0.426512	1.30355e-27
C19orf55	CHTF18	0.42619	1.44058e-27
C19orf55	TIMM50	0.415582	3.64743e-26
SNAPC1	HIF1A	0.478928	2.4883e-35
SNAPC1	ESF1	0.465445	3.24469e-33
SNAPC1	PAK1IP1	0.462865	8.04168e-33
SNAPC1	SAV1	0.431298	2.91544e-28
SNAPC1	KIAA1604	0.423908	2.91498e-27
SNAPC1	ADM	0.415138	4.16527e-26
SNAPC1	WDR89	0.410411	1.69098e-25
SNAPC1	RNF145	0.40851	2.95286e-25
SNAPC1	PUS3	0.402784	1.54812e-24
SNAPC1	KIN	0.398753	4.87551e-24
GNA11	SGTA	0.680619	6.78704e-82
GNA11	AES	0.629943	6.8545e-67
GNA11	MAP2K2	0.625741	9.04913e-66
GNA11	EEF2	0.625403	1.11178e-65
GNA11	AP3D1	0.623495	3.53561e-65
GNA11	NFIC	0.615754	3.56804e-63
GNA11	STK11	0.613205	1.58524e-62
GNA11	FAM108A3	0.588972	1.18405e-56
GNA11	HDGF2	0.587463	2.6476e-56
GNA11	LOC407835	0.57888	2.37738e-54
CCDC52	CP110	0.468772	9.95535e-34
CCDC52	EPB41L5	0.454602	1.39739e-31
CCDC52	REPS2	0.440084	1.75123e-29
CCDC52	PALB2	0.439495	2.12022e-29
CCDC52	QTRTD1	0.438561	2.86879e-29
CCDC52	ZMYND10	0.438252	3.16939e-29
CCDC52	NEK11	0.436733	5.16942e-29
CCDC52	LRRC46	0.436356	5.83433e-29
CCDC52	PIK3R4	0.433326	1.53448e-28
[truncated: 154,918 more rows]
