# Supplementary material for: Identification of Cancer Hallmarks Based on the Gene Co-expression Networks of Seven Cancers
Source: Front Genet. 2019 Feb 19;10:99. doi: 10.3389/fgene.2019.00099 (PMC6389798; doi:10.3389/fgene.2019.00099)
Supplement: Supplementary file 3 [file Table_3.xlsx]

## Sheet: Sheet1
Table S3. The co-expression network of GBM
Gene A	Gene B	Correlation	P-value
ELMO2	KIAA1219	0.652278	1.1705e-58
ELMO2	OSBPL2	0.621682	6.34501e-52
ELMO2	SEC23B	0.586404	4.97071e-45
ELMO2	C6orf89	0.576295	3.31069e-43
ELMO2	NEK9	0.573933	8.64402e-43
ELMO2	MBD1	0.572998	1.26161e-42
ELMO2	DDX42	0.563383	5.73523e-41
ELMO2	C14orf102	0.562882	6.97263e-41
ELMO2	CTNNBL1	0.559541	2.54579e-40
ELMO2	FUBP3	0.558882	3.28127e-40
CREB3L1	ADAM19	0.585155	8.41947e-45
CREB3L1	RRBP1	0.567853	9.87863e-42
CREB3L1	ETV4	0.555312	1.28421e-39
CREB3L1	MMP2	0.524296	9.30753e-35
CREB3L1	SPRY4	0.510778	8.60596e-33
CREB3L1	RAB34	0.50369	8.5317e-32
CREB3L1	DUSP6	0.496527	8.21012e-31
CREB3L1	TEAD3	0.493306	2.23314e-30
CREB3L1	CD97	0.488255	1.05024e-29
CREB3L1	ETV5	0.472179	1.22553e-27
RPS11	RPL13A	0.789714	5.24445e-102
RPS11	RPS16	0.783405	2.42708e-99
RPS11	RPS9	0.75446	3.59983e-88
RPS11	RPL18A	0.744795	8.824e-85
RPS11	RPL9	0.699265	1.14363e-70
RPS11	NOSIP	0.699237	1.16519e-70
RPS11	RPS14	0.691682	1.42065e-68
RPS11	tcag7.23	0.668236	1.72247e-62
RPS11	RPS18	0.665508	8.09033e-62
RPS11	RPS3A	0.659773	1.98405e-60
PNMA1	KLC1	0.663476	2.535e-61
PNMA1	WDR22	0.617947	3.74904e-51
PNMA1	SOS2	0.594476	1.56278e-46
PNMA1	FGFBP3	0.577864	1.74175e-43
PNMA1	TTC7B	0.573072	1.22423e-42
PNMA1	PPP2R5E	0.567767	1.02211e-41
PNMA1	ITPK1	0.563504	5.47042e-41
PNMA1	SALL2	0.563196	6.16852e-41
PNMA1	RDH11	0.56096	1.47136e-40
PNMA1	KIAA0329	0.560481	1.7715e-40
MMP2	RRBP1	0.487898	1.17077e-29
MMP2	PRKCSH	0.472925	9.88117e-28
MMP2	CNOT3	0.467693	4.42412e-27
MMP2	LRP5	0.466156	6.83852e-27
MMP2	ZYX	0.463214	1.56426e-26
MMP2	SERPINH1	0.444649	2.41682e-24
MMP2	TRAF7	0.438469	1.20934e-23
MMP2	ADAM19	0.435554	2.55529e-23
MMP2	SC65	0.434403	3.42696e-23
C10orf90	TMC7	0.581851	3.35386e-44
C10orf90	QDPR	0.545093	5.83648e-38
C10orf90	KIAA1394	0.537069	1.06742e-36
C10orf90	SLC31A2	0.513174	3.9153e-33
C10orf90	KLK6	0.507786	2.28151e-32
C10orf90	SLC5A11	0.506664	3.27964e-32
C10orf90	ARRDC2	0.504301	7.0162e-32
C10orf90	NPC1	0.49874	4.10224e-31
C10orf90	CAPN3	0.496769	7.6106e-31
C10orf90	SH3TC2	0.488465	9.85303e-30
ZHX3	PTPRA	0.59854	2.63754e-47
ZHX3	SLC20A2	0.589897	1.12556e-45
ZHX3	SLC27A1	0.570371	3.62407e-42
ZHX3	KIF13B	0.568809	6.75852e-42
ZHX3	SMOX	0.568523	7.57082e-42
ZHX3	SIRPA	0.561043	1.42485e-40
ZHX3	OSBPL6	0.557079	6.55033e-40
ZHX3	TM9SF4	0.539037	5.27051e-37
ZHX3	C5orf4	0.537334	9.7093e-37
ZHX3	MAST4	0.536438	1.33693e-36
ERCC5	TUBGCP3	0.637882	2.14778e-55
ERCC5	TPP2	0.578477	1.35425e-43
ERCC5	TRIM33	0.572491	1.54788e-42
ERCC5	BPTF	0.561422	1.23031e-40
ERCC5	ZMIZ1	0.556529	8.08151e-40
ERCC5	RAD54L2	0.546334	3.69715e-38
ERCC5	ANKRD10	0.542494	1.50928e-37
ERCC5	MYCBP2	0.540539	3.06605e-37
ERCC5	CUL4A	0.538602	6.16325e-37
ERCC5	SFRS8	0.534776	2.41442e-36
GPR98	KCNN3	0.463077	1.62518e-26
GPR98	PHYHIPL	0.440768	6.66893e-24
GPR98	SEMA6A	0.429229	1.26409e-22
GPR98	APC	0.426437	2.53327e-22
GPR98	CTNND2	0.426078	2.76829e-22
GPR98	EDNRB	0.413949	5.24649e-21
GPR98	GPT2	0.411065	1.03768e-20
GPR98	CRB1	0.405846	3.50676e-20
GPR98	HES5	0.403405	6.15189e-20
GPR98	TNIK	0.402709	7.21521e-20
RXFP3	GPR78	0.707354	5.62978e-73
RXFP3	P2RY4	0.702817	1.13418e-71
RXFP3	GPR109A	0.676627	1.32963e-64
RXFP3	SLC26A1	0.671949	2.04178e-63
RXFP3	MRGPRE	0.662444	4.51096e-61
RXFP3	C20orf144	0.64536	4.555e-57
RXFP3	GPR25	0.636458	4.41942e-55
RXFP3	PROKR1	0.633569	1.8886e-54
RXFP3	ACVR1B	0.633293	2.16751e-54
RXFP3	MAS1L	0.624425	1.69499e-52
APBB2	NOVA1	0.612204	5.49851e-50
APBB2	CSPG5	0.588935	1.69785e-45
APBB2	LRRN1	0.581988	3.16792e-44
APBB2	ASCL1	0.569449	5.23783e-42
APBB2	ENOPH1	0.557739	5.08744e-40
APBB2	LOC389073	0.549671	1.07316e-38
APBB2	NLGN3	0.541547	2.12862e-37
APBB2	OLIG2	0.537531	9.04791e-37
APBB2	BAI3	0.536792	1.17848e-36
APBB2	GPR123	0.520693	3.17348e-34
PRO0478	ILDR1	0.96629	1.04718e-279
PRO0478	SLC35E4	0.963395	1.99066e-271
PRO0478	RAXL1	0.910545	8.34036e-183
PRO0478	INE1	0.907901	5.74744e-180
PRO0478	GGT6	0.906489	1.74059e-178
PRO0478	MGC10814	0.894298	1.33055e-166
PRO0478	KLC3	0.88778	7.85293e-161
PRO0478	LOC440258	0.875543	6.62705e-151
PRO0478	PDZD7	0.86631	4.36615e-144
PRO0478	MYO1C	0.854407	5.18635e-136
KLHL13	LRCH2	0.547845	2.11535e-38
KLHL13	SUV39H2	0.518985	5.64661e-34
KLHL13	MAD2L1	0.489575	7.02633e-30
KLHL13	SPAST	0.488875	8.69639e-30
KLHL13	ABHD10	0.488613	9.41882e-30
KLHL13	DUSP19	0.485607	2.34084e-29
KLHL13	TMEM169	0.484429	3.33612e-29
KLHL13	THAP2	0.483719	4.12689e-29
KLHL13	ARMCX1	0.483534	4.36216e-29
KLHL13	PDIK1L	0.478419	1.9907e-28
PRSSL1	MPZL3	0.814367	2.24873e-113
PRSSL1	PRAP1	0.765679	2.62185e-92
PRSSL1	TMPRSS6	0.765123	4.25916e-92
PRSSL1	LOC388323	0.756158	8.80715e-89
PRSSL1	RHOF	0.753136	1.07154e-87
PRSSL1	ICAM4	0.750166	1.20644e-86
PRSSL1	CYP1A1	0.749267	2.49424e-86
PRSSL1	TMEM92	0.74447	1.13972e-84
PRSSL1	TFF2	0.742524	5.24538e-84
PRSSL1	AQP10	0.742382	5.85929e-84
PDCL3	RNASEH1	0.533705	3.52682e-36
PDCL3	CCDC43	0.513539	3.47112e-33
PDCL3	LYAR	0.497703	5.68126e-31
PDCL3	BXDC2	0.482721	5.56231e-29
PDCL3	SFRS10	0.473585	8.16276e-28
PDCL3	HNRPAB	0.473493	8.3842e-28
PDCL3	PSMD11	0.470432	2.02464e-27
PDCL3	DENR	0.468527	3.48955e-27
PDCL3	SUMO1P1	0.465269	8.78312e-27
PDCL3	SHCBP1	0.459972	3.85745e-26
DECR1	COPS5	0.570123	4.00148e-42
DECR1	TMEM55A	0.566742	1.53356e-41
DECR1	NBN	0.56617	1.9217e-41
DECR1	NDUFA5	0.563263	6.01083e-41
DECR1	CPNE3	0.5563	8.8171e-40
DECR1	SH3BGRL	0.546093	4.04099e-38
DECR1	SDHD	0.534891	2.31744e-36
DECR1	GNPDA2	0.534645	2.52897e-36
DECR1	CETN3	0.532825	4.81197e-36
DECR1	RNF170	0.530403	1.12551e-35
SALL1	PTPRZ1	0.656307	1.32633e-59
SALL1	ITGB8	0.544297	7.81505e-38
SALL1	RNF180	0.537094	1.05802e-36
SALL1	NPAS3	0.536724	1.2071e-36
SALL1	SOX2	0.527837	2.74898e-35
SALL1	SOX9	0.522311	1.83271e-34
SALL1	NDP	0.509325	1.3835e-32
SALL1	SOX21	0.508373	1.88556e-32
SALL1	WSCD1	0.506018	4.03981e-32
SALL1	TRIM9	0.504955	5.688e-32
CADM4	LRRC4B	0.763949	1.17986e-91
CADM4	ASTN1	0.699712	8.57092e-71
CADM4	NTRK3	0.673684	7.45653e-64
CADM4	LRRTM2	0.672961	1.13526e-63
CADM4	WSCD1	0.669297	9.39486e-63
CADM4	GPR123	0.660816	1.11495e-60
CADM4	FAM5B	0.655591	1.95844e-59
CADM4	KCNIP1	0.653643	5.61641e-59
CADM4	ATP1B2	0.649774	4.45363e-58
CADM4	NOVA2	0.646493	2.51789e-57
RPS18	RPS10	0.870737	2.73178e-147
RPS18	RPL27	0.843823	2.05388e-129
RPS18	LOC376693	0.821836	3.69704e-117
RPS18	RPL9	0.808394	1.80634e-110
RPS18	RPL24	0.807091	7.53533e-110
RPS18	RPL18A	0.759752	4.29659e-90
RPS18	RPS14	0.759009	8.05233e-90
RPS18	RPS3A	0.757411	3.08958e-89
RPS18	RPS29	0.737699	2.17672e-82
RPS18	RPL35	0.734709	2.10333e-81
HNRPD	HNRPDL	0.780689	3.20189e-98
HNRPD	HNRPM	0.777578	5.87554e-97
HNRPD	HNRPA3	0.749855	1.55095e-86
HNRPD	ZNF146	0.736686	4.71225e-82
HNRPD	TARDBP	0.731608	2.13858e-80
HNRPD	HNRNPA2B1	0.714809	3.56748e-75
HNRPD	HNRPH3	0.714159	5.58228e-75
HNRPD	SSRP1	0.710308	7.72456e-74
HNRPD	TOP2B	0.709988	9.59385e-74
HNRPD	WHSC1	0.709394	1.43232e-73
CFHR5	MYBPC1	0.233719	2.73327e-07
CFHR5	ZPLD1	0.227363	5.81314e-07
CFHR5	PDHA2	0.215867	2.15464e-06
CFHR5	EMX1	0.215448	2.25705e-06
CFHR5	LOC387856	0.21275	3.03691e-06
CFHR5	TMEM155	0.210789	3.7588e-06
CFHR5	LOC400120	0.204026	7.72503e-06
CFHR5	TRPC3	0.202105	9.43796e-06
CFHR5	ATP6V1G2	0.201137	1.0433e-05
CFHR5	SLC17A7	0.20018	1.15143e-05
SLC10A7	CCDC121	0.540517	3.09149e-37
SLC10A7	C4orf16	0.520504	3.38252e-34
SLC10A7	BMI1	0.515486	1.82041e-33
SLC10A7	RG9MTD2	0.49968	3.05053e-31
SLC10A7	FAM8A1	0.499106	3.65512e-31
SLC10A7	MAP4K3	0.493861	1.88083e-30
SLC10A7	NBN	0.48728	1.41176e-29
SLC10A7	ADH5	0.484404	3.36108e-29
SLC10A7	ARFIP1	0.482385	6.14913e-29
SLC10A7	C4orf12	0.481751	7.42523e-29
OR2K2	TPTE2	0.209431	4.35196e-06
OR2K2	TRIM7	0.201042	1.05364e-05
OR2K2	KIAA0913	0.198693	1.34088e-05
OR2K2	CACNB1	0.196956	1.59963e-05
OR2K2	FARP2	0.192916	2.39696e-05
OR2K2	OVGP1	0.190956	2.908e-05
OR2K2	MTNR1B	0.189675	3.29603e-05
OR2K2	FRS3	0.189044	3.50462e-05
OR2K2	GUCY2C	0.185616	4.87494e-05
OR2K2	LIN7B	0.185236	5.05462e-05
LMAN1	NFYA	0.622224	4.89313e-52
LMAN1	C1orf55	0.617135	5.49876e-51
LMAN1	FAM114A1	0.583742	1.5235e-44
LMAN1	RAB27A	0.576359	3.22473e-43
LMAN1	KDELR3	0.571849	2.00425e-42
LMAN1	P4HA1	0.571113	2.69228e-42
LMAN1	GFPT1	0.570662	3.22637e-42
LMAN1	TPM4	0.569634	4.8653e-42
LMAN1	PPP1R3B	0.565551	2.4516e-41
LMAN1	ERO1L	0.560141	2.01978e-40
SUHW1	MS4A3	0.870135	7.55864e-147
SUHW1	SERPINA6	0.86768	4.57947e-145
SUHW1	RHOV	0.86685	1.80137e-144
SUHW1	UNC93A	0.866088	6.27705e-144
SUHW1	ACSM3	0.858162	1.76745e-138
SUHW1	AMHR2	0.857037	9.8706e-138
SUHW1	FAM83A	0.856284	3.09153e-137
SUHW1	APOA5	0.853966	1.00001e-135
SUHW1	C19orf21	0.849247	9.87376e-133
SUHW1	MAGEA5	0.849104	1.21359e-132
CHD8	YLPM1	0.687778	1.60566e-67
CHD8	SUPT16H	0.66148	7.71381e-61
CHD8	ZNF629	0.630963	6.90838e-54
CHD8	SFRS8	0.625138	1.19975e-52
CHD8	TPR	0.617379	4.90201e-51
CHD8	MYST3	0.613834	2.58015e-50
CHD8	RAD54L2	0.613518	2.9896e-50
CHD8	TOX4	0.611338	8.20376e-50
CHD8	ANKRD17	0.609259	2.13329e-49
CHD8	SETD5	0.60555	1.15323e-48
SUMO1	COX7A2L	0.615087	1.43842e-50
SUMO1	C10orf84	0.600181	1.27628e-47
SUMO1	hCG_16001	0.597188	4.77876e-47
SUMO1	hCG_2001000	0.591862	4.84306e-46
SUMO1	COX7C	0.585272	8.01298e-45
SUMO1	EIF4E	0.572147	1.77775e-42
SUMO1	RY1	0.559092	3.02708e-40
SUMO1	RAN	0.556407	8.46685e-40
SUMO1	TMSL3	0.553863	2.22474e-39
SUMO1	SUMO1P1	0.552422	3.82996e-39
GP1BA	CLEC1B	0.457137	8.42617e-26
GP1BA	WHDC1	0.419593	1.35459e-21
GP1BA	ZZEF1	0.401086	1.04488e-19
GP1BA	TREML1	0.38752	2.13493e-18
GP1BA	WDR81	0.38575	3.13265e-18
GP1BA	IL8RA	0.383426	5.16427e-18
GP1BA	DICER1	0.378995	1.32494e-17
GP1BA	ZBTB20	0.371992	5.70398e-17
GP1BA	MNT	0.367832	1.33538e-16
GP1BA	AKAP13	0.361423	4.83451e-16
DDB1	SSRP1	0.596028	7.94239e-47
DDB1	CKAP5	0.593321	2.57849e-46
DDB1	CHD4	0.586348	5.08932e-45
DDB1	ASCC3L1	0.583758	1.51315e-44
DDB1	WDR6	0.562596	7.79633e-41
DDB1	EXOC7	0.553612	2.44607e-39
DDB1	SF3B2	0.553153	2.9086e-39
DDB1	DDX42	0.55133	5.77185e-39
DDB1	KIAA0100	0.550793	7.05871e-39
DDB1	TAOK2	0.5488	1.48446e-38
MYO9B	ACTN4	0.706657	8.96125e-73
MYO9B	DOCK6	0.621307	7.59088e-52
MYO9B	TRIO	0.619005	2.27224e-51
MYO9B	COL4A2	0.610252	1.35286e-49
MYO9B	BRD4	0.590884	7.37553e-46
MYO9B	AP3D1	0.587956	2.57506e-45
MYO9B	AP1M1	0.584323	1.19404e-44
MYO9B	CUTL1	0.577504	2.01858e-43
MYO9B	MLL4	0.575378	4.80999e-43
MYO9B	GNA11	0.570785	3.07134e-42
MMP7	TREM1	0.627329	4.13028e-53
MMP7	CCL7	0.586785	4.23034e-45
MMP7	AQP9	0.574393	7.17489e-43
MMP7	THBD	0.557595	5.3771e-40
MMP7	BDKRB2	0.55729	6.04349e-40
MMP7	F13A1	0.556967	6.83719e-40
MMP7	S100A9	0.554554	1.71216e-39
MMP7	VDR	0.552956	3.1328e-39
MMP7	SAT1	0.547214	2.67204e-38
MMP7	SIGLEC7	0.546861	3.04444e-38
CRNKL1	GZF1	0.687909	1.48153e-67
CRNKL1	IFT52	0.658839	3.31894e-60
CRNKL1	POLR3F	0.639338	1.02272e-55
CRNKL1	SEC23B	0.638799	1.34616e-55
CRNKL1	TASP1	0.626776	5.41077e-53
CRNKL1	YTHDF3	0.622637	4.01246e-52
CRNKL1	NFXL1	0.61626	8.30183e-51
CRNKL1	ZNF313	0.605005	1.4755e-48
CRNKL1	RSBN1	0.598409	2.79342e-47
CRNKL1	MOCS3	0.59498	1.25509e-46
C9orf45	STXBP1	0.674519	4.58203e-64
C9orf45	KIAA0427	0.641534	3.31576e-56
C9orf45	ZNF142	0.62364	2.47663e-52
C9orf45	RAB11FIP4	0.610606	1.14963e-49
C9orf45	STRBP	0.597429	4.30077e-47
C9orf45	TMEM24	0.596085	7.75002e-47
C9orf45	CHD7	0.59532	1.08213e-46
C9orf45	HERC1	0.594761	1.38022e-46
C9orf45	TTC3	0.591227	6.36471e-46
C9orf45	CAMKV	0.586261	5.28134e-45
XAB2	C20orf67	0.783989	1.38751e-99
XAB2	BTBD2	0.771902	1.05209e-94
XAB2	FKBP8	0.751389	4.47048e-87
XAB2	LOC90379	0.732949	7.87415e-81
XAB2	SCAF1	0.725133	2.44865e-78
XAB2	RAB11B	0.697951	2.6661e-70
XAB2	PKN1	0.692115	1.08365e-68
XAB2	PRKCSH	0.691035	2.12901e-68
XAB2	SIRT6	0.686337	3.89253e-67
XAB2	SF3B4	0.673001	1.10934e-63
RTN1	KCTD4	0.553227	2.82858e-39
RTN1	FAM19A1	0.546212	3.86702e-38
RTN1	HPCAL4	0.544089	8.43344e-38
RTN1	ERC2	0.54108	2.52176e-37
RTN1	KIAA1107	0.534466	2.6948e-36
RTN1	SNAP91	0.528531	2.16036e-35
RTN1	HMP19	0.518633	6.35513e-34
RTN1	GGTA1	0.506474	3.48742e-32
RTN1	GNAO1	0.504832	5.9158e-32
RTN1	ATP6V1G2	0.502404	1.28586e-31
KLHL14	DMC1	0.56412	4.29987e-41
KLHL14	FLJ32658	0.55057	7.67368e-39
KLHL14	SPRR1B	0.547102	2.78536e-38
KLHL14	SERPINB5	0.539163	5.03643e-37
KLHL14	C18orf2	0.536368	1.37059e-36
KLHL14	DPPA2	0.534695	2.48463e-36
KLHL14	MAGEA8	0.533751	3.47032e-36
KLHL14	PGLYRP4	0.532851	4.76767e-36
KLHL14	FAM9B	0.532205	5.98399e-36
KLHL14	UGT2B4	0.531066	8.92492e-36
TBX10	ACSM2B	0.929344	6.09708e-206
TBX10	C8A	0.915966	6.53372e-189
TBX10	CLDN6	0.912707	3.41843e-185
TBX10	PKLR	0.912585	4.68173e-185
TBX10	SERPINA6	0.904724	1.14714e-176
TBX10	MYEOV	0.904204	3.87509e-176
TBX10	APOA5	0.902868	8.59765e-175
TBX10	NAT8	0.897404	1.73782e-169
TBX10	OR51B5	0.897019	4.00186e-169
TBX10	SLC39A5	0.891498	4.45238e-164
CENPQ	COMMD2	0.665169	9.79436e-62
CENPQ	C12orf29	0.658631	3.72102e-60
CENPQ	CCDC5	0.654058	4.49153e-59
CENPQ	GLO1	0.645525	4.17874e-57
CENPQ	NIF3L1	0.645343	4.5961e-57
CENPQ	FLJ13611	0.644589	6.8126e-57
CENPQ	C17orf42	0.64103	4.29659e-56
CENPQ	BTF3L4	0.639853	7.85995e-56
CENPQ	C15orf15	0.635774	6.24173e-55
CENPQ	DCK	0.63529	7.96492e-55
UTY	DDX3Y	0.951854	5.36362e-244
UTY	EIF1AY	0.940344	1.13396e-222
UTY	CYorf15A	0.937843	1.32824e-218
UTY	USP9Y	0.937462	5.3496e-218
UTY	RPS4Y1	0.92572	5.13626e-201
UTY	RPS4Y2	0.925541	8.86175e-201
UTY	JARID1D	0.92051	2.33837e-194
UTY	CYorf15B	0.917506	1.01053e-190
UTY	ZFY	0.88238	2.5762e-156
UTY	NLGN4Y	0.861044	2.02e-140
ZBTB12	MUC5B	0.368634	1.13468e-16
ZBTB12	PDCD11	0.352104	2.98308e-15
ZBTB12	JRK	0.344573	1.2429e-14
ZBTB12	STK35	0.344272	1.31484e-14
ZBTB12	MIRH1	0.336338	5.6658e-14
ZBTB12	MGC13053	0.334993	7.22846e-14
ZBTB12	CNKSR1	0.333945	8.73172e-14
ZBTB12	MGC23270	0.33259	1.11358e-13
ZBTB12	HFE2	0.331935	1.25185e-13
ZBTB12	C21orf125	0.331381	1.38203e-13
DTNBP1	FLJ10213	0.531046	8.98882e-36
DTNBP1	C15orf5	0.489741	6.67921e-30
DTNBP1	MGEA5	0.468035	4.01376e-27
DTNBP1	RAXL1	0.457093	8.52908e-26
DTNBP1	C17orf56	0.450736	4.78983e-25
DTNBP1	CATSPER2	0.43345	4.36627e-23
DTNBP1	AARS2	0.432554	5.47863e-23
DTNBP1	GNRH1	0.428945	1.357e-22
DTNBP1	MPP3	0.427661	1.86945e-22
DTNBP1	KCNH6	0.425951	2.85673e-22
KBTBD8	CYB5R4	0.620909	9.18194e-52
KBTBD8	C14orf129	0.59694	5.32977e-47
KBTBD8	FAM49B	0.58287	2.19372e-44
KBTBD8	DCK	0.582824	2.23565e-44
KBTBD8	FLJ13611	0.54504	5.9516e-38
KBTBD8	SPAST	0.518064	7.69348e-34
KBTBD8	MOBKL3	0.51706	1.07701e-33
KBTBD8	CISD2	0.513222	3.85412e-33
KBTBD8	PELI1	0.511759	6.23859e-33
KBTBD8	ATPBD1C	0.506606	3.34174e-32
ZEB1	CCDC88A	0.641733	2.99221e-56
ZEB1	SETD2	0.625259	1.13163e-52
ZEB1	ZMYND11	0.623421	2.75174e-52
ZEB1	RSF1	0.611573	7.36064e-50
ZEB1	CXorf23	0.610192	1.3908e-49
ZEB1	SFRS4	0.609673	1.7649e-49
ZEB1	DDX6	0.608941	2.46845e-49
ZEB1	CHD6	0.606664	6.96555e-49
ZEB1	FAM44A	0.606139	8.83507e-49
ZEB1	MYST4	0.598772	2.38074e-47
ZG16	SERPINA4	0.848279	3.94706e-132
ZG16	SERPINA6	0.834176	8.14322e-124
ZG16	NAT8	0.830593	7.92238e-122
ZG16	SLC12A3	0.827177	5.6434e-120
ZG16	GYPB	0.825241	6.07567e-119
ZG16	OR51B5	0.824668	1.22095e-118
ZG16	SULT2A1	0.819506	5.85129e-116
ZG16	CPN1	0.818867	1.23942e-115
ZG16	CEACAM5	0.818614	1.66534e-115
ZG16	APOA5	0.818081	3.1074e-115
MIER1	SMAD5	0.583929	1.40863e-44
MIER1	C5orf24	0.576682	2.82556e-43
MIER1	THAP6	0.568608	7.31955e-42
MIER1	ZRANB2	0.563618	5.23142e-41
MIER1	FCHO2	0.55762	5.32525e-40
MIER1	RP11-217H1.1	0.552659	3.50297e-39
MIER1	FPGT	0.539459	4.52731e-37
MIER1	UBE2W	0.534835	2.36444e-36
MIER1	BIRC4	0.530285	1.17293e-35
MIER1	DNAJB14	0.519876	4.18163e-34
ADAM5P	SSTR4	0.236675	1.90993e-07
ADAM5P	CXorf59	0.226899	6.13708e-07
ADAM5P	C11orf61	0.225468	7.24941e-07
ADAM5P	INSL5	0.223426	9.17599e-07
ADAM5P	FAM54B	0.219518	1.43207e-06
ADAM5P	CALML6	0.209169	4.47636e-06
ADAM5P	CCNT2	0.206769	5.78467e-06
ADAM5P	UCP3	0.204818	7.10897e-06
ADAM5P	WDR87	0.20459	7.28135e-06
ADAM5P	C9orf68	0.201747	9.79482e-06
CHD9	JMJD1C	0.688615	9.57923e-68
CHD9	KIAA1109	0.675092	3.27755e-64
CHD9	KIDINS220	0.654324	3.88952e-59
CHD9	NIPBL	0.647262	1.68025e-57
CHD9	BPTF	0.640934	4.51339e-56
CHD9	SF1	0.636756	3.80145e-55
CHD9	SETD2	0.635085	8.83104e-55
CHD9	CCDC88A	0.633479	1.97572e-54
CHD9	FAM44A	0.631468	5.37949e-54
CHD9	CEP350	0.629956	1.13657e-53
STK16	ARPC4	0.532663	5.09362e-36
STK16	SUPT4H1	0.522397	1.77985e-34
STK16	PRKAG1	0.507514	2.49185e-32
STK16	GNPDA1	0.507075	2.87169e-32
STK16	PDLIM2	0.468466	3.55096e-27
STK16	TMED9	0.464884	9.78814e-27
STK16	ENSA	0.463803	1.32627e-26
STK16	PEX16	0.461501	2.5228e-26
STK16	C9orf119	0.45928	4.67121e-26
STK16	PSMD13	0.458831	5.2867e-26
KIAA1486	SMPD3	0.456586	9.79978e-26
KIAA1486	HECW1	0.455345	1.37578e-25
KIAA1486	LRRC62	0.452354	3.09732e-25
KIAA1486	ONECUT2	0.449619	6.46061e-25
KIAA1486	FLJ33790	0.448097	9.69991e-25
KIAA1486	BCL11B	0.446515	1.47642e-24
KIAA1486	FAM123C	0.440638	6.8984e-24
KIAA1486	RAB3A	0.431927	6.41802e-23
KIAA1486	INSM2	0.424881	3.72145e-22
KIAA1486	MYT1L	0.415957	3.2504e-21
TOB2	ZNRF3	0.555006	1.44242e-39
TOB2	NFIX	0.550336	8.37395e-39
TOB2	ZBED3	0.545408	5.19911e-38
TOB2	MTMR3	0.543451	1.06478e-37
TOB2	DDX17	0.542474	1.52034e-37
TOB2	SMAD9	0.532379	5.62898e-36
TOB2	DAPK1	0.530863	9.58306e-36
TOB2	GOLIM4	0.528085	2.52265e-35
TOB2	NFIA	0.519312	5.05786e-34
TOB2	TNRC6B	0.517507	9.27152e-34
BANK1	ZMYND12	0.536538	1.29022e-36
BANK1	C5orf29	0.535136	2.12501e-36
BANK1	LRRC6	0.527893	2.69606e-35
BANK1	FMO4	0.524209	9.58923e-35
BANK1	SLC46A3	0.523373	1.2761e-34
BANK1	HAO1	0.513169	3.92145e-33
BANK1	C6orf165	0.51035	9.90079e-33
BANK1	SLC39A12	0.506973	2.96788e-32
BANK1	TRIM22	0.499811	2.92686e-31
BANK1	FGF1	0.499543	3.18493e-31
OR2V2	PIP	0.288055	1.72493e-10
OR2V2	OR11H12	0.276444	9.59968e-10
OR2V2	GPR55	0.274507	1.26836e-09
OR2V2	OR1A1	0.273041	1.56383e-09
OR2V2	C3orf42	0.259719	9.91274e-09
OR2V2	CCR4	0.252561	2.56435e-08
OR2V2	C16orf57	0.248992	4.07569e-08
OR2V2	ZNF81	0.246045	5.9431e-08
OR2V2	URB1	0.245459	6.40191e-08
OR2V2	OR13D1	0.237691	1.68677e-07
GRM2	FKSG43	0.605767	1.04573e-48
GRM2	RNF39	0.588542	2.00736e-45
GRM2	RHEBL1	0.587449	3.1934e-45
GRM2	CELP	0.574096	8.09215e-43
GRM2	C9orf163	0.568595	7.35897e-42
GRM2	OR51I1	0.567468	1.15045e-41
GRM2	SLC22A11	0.564785	3.31306e-41
GRM2	NR5A1	0.563014	6.62283e-41
GRM2	C2orf53	0.562819	7.14678e-41
GRM2	CD3E	0.561955	1.0003e-40
PROSC	CRK	0.61759	4.43796e-51
PROSC	TMEM66	0.610733	1.08415e-49
PROSC	MKRN2	0.586426	4.92595e-45
PROSC	FIG4	0.563007	6.64124e-41
PROSC	IVD	0.538885	5.56727e-37
PROSC	ACAA1	0.53823	7.04258e-37
PROSC	PIK3CB	0.537977	7.71111e-37
PROSC	SNX17	0.536076	1.52101e-36
PROSC	ZFR	0.530453	1.10622e-35
PROSC	CHMP7	0.524547	8.54277e-35
SPIN2B	SPIN2A	0.951416	4.29266e-243
SPIN2B	ZNHIT3	0.514943	2.18028e-33
SPIN2B	MGC52110	0.506349	3.63136e-32
SPIN2B	LOC388965	0.495631	1.08576e-30
SPIN2B	RBMX2	0.476543	3.45117e-28
SPIN2B	CCDC56	0.474362	6.51604e-28
SPIN2B	THYN1	0.458972	5.0852e-26
SPIN2B	C17orf42	0.451878	3.52257e-25
SPIN2B	LOC219854	0.445783	1.7918e-24
SPIN2B	PIN4	0.443066	3.6625e-24
PIR	FIGF	0.582087	3.0398e-44
PIR	CBR1	0.509383	1.3575e-32
PIR	NQO1	0.509048	1.51412e-32
PIR	RBKS	0.476764	3.23479e-28
PIR	TRIM6	0.457997	6.65299e-26
PIR	FLJ10986	0.456213	1.0854e-25
PIR	RFESD	0.449784	6.18176e-25
PIR	C9orf24	0.446701	1.40546e-24
PIR	PPCS	0.446691	1.40913e-24
PIR	MGST1	0.446566	1.45678e-24
IPO9	EHMT1	0.616688	6.78776e-51
IPO9	ARID1A	0.605719	1.06858e-48
IPO9	NBPF3	0.603189	3.33761e-48
IPO9	UBAP2L	0.597225	4.70368e-47
IPO9	TRIM33	0.572788	1.37332e-42
IPO9	SFRS15	0.569754	4.63686e-42
IPO9	C4orf8	0.56794	9.54197e-42
IPO9	SSRP1	0.562235	8.97194e-41
IPO9	SETD5	0.561318	1.28104e-40
IPO9	ALMS1	0.555381	1.25118e-39
EVC	EVC2	0.761029	1.45061e-90
EVC	SLC2A10	0.554466	1.77025e-39
EVC	TRIM56	0.536761	1.19158e-36
EVC	ZNF217	0.536397	1.35669e-36
EVC	HGSNAT	0.532944	4.61415e-36
EVC	LATS2	0.531848	6.78361e-36
EVC	XYLT2	0.521366	2.52626e-34
EVC	CCDC46	0.520363	3.54767e-34
EVC	COL5A2	0.520158	3.80196e-34
EVC	PTPN14	0.519135	5.36927e-34
CXCL13	IL1R1	0.490458	5.36353e-30
CXCL13	OLFML2B	0.490384	5.48579e-30
CXCL13	TDO2	0.486524	1.77503e-29
CXCL13	RUNX2	0.483825	3.99829e-29
CXCL13	SLAMF1	0.471261	1.59611e-27
CXCL13	IL2RA	0.470534	1.9662e-27
CXCL13	IL10	0.465594	8.01387e-27
CXCL13	DOK2	0.444859	2.28679e-24
CXCL13	IL7R	0.44241	4.34772e-24
CXCL13	CCL5	0.442257	4.52471e-24
KIAA1199	PTRF	0.513984	2.99525e-33
KIAA1199	RBMS1	0.511651	6.4629e-33
KIAA1199	RUNX1	0.50803	2.10784e-32
KIAA1199	STEAP3	0.507963	2.15386e-32
KIAA1199	OSBPL3	0.502208	1.36886e-31
KIAA1199	CTSA	0.501276	1.84082e-31
KIAA1199	METRNL	0.499689	3.04188e-31
KIAA1199	PLAU	0.490003	6.16403e-30
KIAA1199	FLJ20273	0.486437	1.82234e-29
KIAA1199	VDR	0.482582	5.79677e-29
SORL1	WFS1	0.607338	5.12865e-49
SORL1	KIAA0494	0.605762	1.04815e-48
SORL1	ALDH2	0.602279	5.01522e-48
SORL1	FGD4	0.590193	9.91693e-46
SORL1	HMHA1	0.585373	7.68061e-45
SORL1	ZFHX3	0.584849	9.57341e-45
SORL1	BHLHB3	0.584173	1.27148e-44
SORL1	PURA	0.579794	7.87007e-44
SORL1	WDR81	0.576633	2.8834e-43
SORL1	ZBTB4	0.574554	6.723e-43
NAT10	RNF26	0.576094	3.59322e-43
NAT10	GTF2F1	0.57417	7.85493e-43
NAT10	SKIV2L	0.566883	1.4504e-41
NAT10	GMEB2	0.558829	3.34857e-40
NAT10	SGSH	0.553728	2.34121e-39
NAT10	PRPF6	0.546219	3.85771e-38
NAT10	ATG9A	0.536729	1.20505e-36
NAT10	TRIM41	0.535281	2.01846e-36
NAT10	RNF40	0.533935	3.25225e-36
NAT10	IGHMBP2	0.527206	3.41925e-35
CHD1	REV1	0.674916	3.63242e-64
CHD1	TMEM131	0.663135	3.06759e-61
CHD1	SFRS12	0.657547	6.74347e-60
CHD1	C21orf66	0.621965	5.5408e-52
CHD1	PRPF4B	0.619514	1.78454e-51
CHD1	VPS54	0.606969	6.06262e-49
CHD1	SFRS2	0.600192	1.27009e-47
CHD1	ZNF283	0.589094	1.58602e-45
CHD1	STT3B	0.587439	3.20682e-45
CHD1	TCERG1	0.585547	7.13625e-45
SYN3	ATCAY	0.579634	8.40457e-44
SYN3	SLC8A3	0.579578	8.60403e-44
SYN3	GPR17	0.570988	2.831e-42
SYN3	PAK7	0.566671	1.57672e-41
SYN3	RP11-35N6.1	0.561188	1.34706e-40
SYN3	MYT1	0.555089	1.39768e-39
SYN3	DNM3	0.543088	1.21539e-37
SYN3	OPCML	0.542163	1.70206e-37
SYN3	RAB3C	0.539132	5.09324e-37
SYN3	ALCAM	0.538766	5.80964e-37
SLC22A2	PKP2	0.568788	6.81556e-42
SLC22A2	KLK8	0.547414	2.48175e-38
SLC22A2	SLC6A20	0.538945	5.44881e-37
SLC22A2	CHP2	0.537357	9.62986e-37
SLC22A2	CLDN2	0.532448	5.49382e-36
SLC22A2	KCNJ13	0.527106	3.53986e-35
SLC22A2	SLC13A4	0.512714	4.55673e-33
SLC22A2	TMEM30B	0.507681	2.36034e-32
SLC22A2	SERPIND1	0.507034	2.90996e-32
SLC22A2	MGC10981	0.503716	8.45909e-32
SERPINF1	FLJ22662	0.575388	4.78924e-43
SERPINF1	NPC2	0.575085	5.41844e-43
SERPINF1	IL13RA1	0.572415	1.59566e-42
SERPINF1	CMTM7	0.569962	4.26764e-42
SERPINF1	RUNX2	0.552186	4.18561e-39
SERPINF1	S100A11	0.549666	1.07542e-38
SERPINF1	DEF6	0.542937	1.28428e-37
SERPINF1	SLC16A5	0.539905	3.85504e-37
SERPINF1	DSE	0.538595	6.17936e-37
SERPINF1	C2	0.538401	6.62492e-37
WDR34	ASF1B	0.578475	1.35487e-43
WDR34	MCM2	0.567936	9.55743e-42
WDR34	TUBB2C	0.544456	7.37276e-38
WDR34	CDT1	0.513284	3.77569e-33
WDR34	POLD3	0.508828	1.62655e-32
WDR34	CHAF1B	0.505836	4.2836e-32
WDR34	ZMYND19	0.496891	7.32551e-31
WDR34	FANCC	0.494517	1.53468e-30
WDR34	PHF19	0.493176	2.32475e-30
WDR34	TCF19	0.487624	1.27211e-29
OR7A17	OR10H4	0.382028	6.96257e-18
OR7A17	C9orf96	0.379437	1.20688e-17
OR7A17	PGLYRP3	0.362713	3.74028e-16
OR7A17	OR10H1	0.361763	4.51906e-16
OR7A17	OR8K3	0.361644	4.62673e-16
OR7A17	CD300LG	0.353788	2.15657e-15
OR7A17	OR9K2	0.349184	5.2116e-15
OR7A17	OR10H5	0.344221	1.3274e-14
OR7A17	OR10G8	0.338136	4.08464e-14
OR7A17	KLHDC7A	0.337782	4.35686e-14
C9orf11	SERPINA11	0.350239	4.26236e-15
C9orf11	SERPINA7	0.324505	4.63584e-13
C9orf11	C6orf156	0.316591	1.79794e-12
C9orf11	CDSN	0.313402	3.06977e-12
C9orf11	MAGEC1	0.31202	3.86348e-12
C9orf11	NANOGP1	0.311403	4.27936e-12
C9orf11	THSD3	0.310667	4.83277e-12
C9orf11	ACSM3	0.309795	5.57916e-12
C9orf11	TMED6	0.30841	7.00314e-12
C9orf11	ESX1	0.307553	8.05558e-12
RNF216L	XKR8	0.601144	8.32246e-48
RNF216L	PFTK1	0.537637	8.71241e-37
RNF216L	TWISTNB	0.497321	6.40488e-31
RNF216L	MTPN	0.482926	5.23199e-29
RNF216L	SHFM1	0.482196	6.50461e-29
RNF216L	PMS2L3	0.477642	2.501e-28
RNF216L	ZNF12	0.474089	7.05303e-28
RNF216L	UTP20	0.464097	1.22123e-26
RNF216L	PRKRIP1	0.453854	2.06394e-25
RNF216L	PDGFA	0.447049	1.28174e-24
LHB	KLK9	0.810131	2.64603e-111
LHB	C20orf141	0.808283	2.04227e-110
LHB	OR11L1	0.755801	1.18535e-88
LHB	KLC2	0.754522	3.42153e-88
LHB	SPRR1A	0.754097	4.85774e-88
LHB	OR4D1	0.751646	3.62677e-87
LHB	LOC440456	0.746752	1.87046e-85
LHB	RTN4RL2	0.746571	2.1601e-85
LHB	CLDN9	0.735107	1.55726e-81
LHB	CDK5R2	0.732311	1.26795e-80
STK25	USP19	0.698465	1.91641e-70
STK25	AAMP	0.694438	2.50551e-69
STK25	MAP2K2	0.691024	2.14397e-68
STK25	BAP1	0.685118	8.19462e-67
STK25	MAD1L1	0.682465	4.09613e-66
STK25	GTF3C1	0.680472	1.35602e-65
STK25	ZNF513	0.676666	1.29992e-64
STK25	ZNF76	0.674244	5.37981e-64
STK25	LOC407835	0.670956	3.62308e-63
STK25	GAK	0.670756	4.06492e-63
TAOK3	ARNT2	0.664015	1.87345e-61
TAOK3	NBR1	0.623275	2.95242e-52
TAOK3	NCOA1	0.614294	2.08253e-50
TAOK3	2016/9/8 星期四	0.607067	5.79923e-49
TAOK3	ZRSR1	0.604561	1.80185e-48
TAOK3	LRP4	0.587295	3.4091e-45
TAOK3	TCEAL4	0.583155	1.94769e-44
TAOK3	SLTM	0.581625	3.68394e-44
TAOK3	PFKM	0.567629	1.07973e-41
TAOK3	FLJ39378	0.567537	1.11946e-41
LOC152573	PDE10A	0.496037	9.56549e-31
LOC152573	MEX3B	0.410375	1.22049e-20
LOC152573	ATP8A1	0.409698	1.43036e-20
LOC152573	PLCB4	0.383743	4.82428e-18
LOC152573	PRDM13	0.373034	4.60126e-17
LOC152573	GPR64	0.366955	1.59513e-16
LOC152573	DCX	0.358957	7.87038e-16
LOC152573	SAMD5	0.35411	2.02626e-15
LOC152573	LASS6	0.349575	4.83819e-15
LOC152573	RASL11B	0.348429	6.01436e-15
C3orf39	PLXNB1	0.591082	6.77376e-46
C3orf39	OLIG1	0.569358	5.4319e-42
C3orf39	MAPT	0.567938	9.55045e-42
C3orf39	RHBDL3	0.543106	1.20756e-37
C3orf39	RUFY3	0.542869	1.31626e-37
C3orf39	CRMP1	0.542625	1.43881e-37
C3orf39	OLIG2	0.535534	1.84475e-36
C3orf39	ABAT	0.532061	6.29433e-36
C3orf39	FAM57B	0.530207	1.20511e-35
C3orf39	RAF1	0.526889	3.81626e-35
C14orf108	BRMS1L	0.796911	3.66782e-105
C14orf108	EXOC5	0.784695	7.03666e-100
C14orf108	KIAA0423	0.761865	7.09566e-91
C14orf108	SOCS4	0.717468	5.64042e-76
C14orf108	ARID4A	0.714578	4.18434e-75
C14orf108	PCTK2	0.713925	6.55985e-75
C14orf108	NAT12	0.710834	5.40811e-74
C14orf108	GMFB	0.697472	3.62676e-70
C14orf108	VBP1	0.686259	4.08145e-67
C14orf108	RSBN1	0.675153	3.16192e-64
CDC25B	FUS	0.536543	1.28793e-36
CDC25B	GANAB	0.530976	9.20978e-36
CDC25B	HCFC1	0.530015	1.28876e-35
CDC25B	ILF3	0.525652	5.84395e-35
CDC25B	NCAPD3	0.505725	4.44042e-32
CDC25B	UBN1	0.503792	8.25621e-32
CDC25B	NASP	0.501472	1.72977e-31
CDC25B	NCAPG2	0.494684	1.45728e-30
CDC25B	ZNF512B	0.494232	1.67671e-30
CDC25B	ZNF598	0.494147	1.72145e-30
BMP3	RDH16	0.31129	4.36008e-12
BMP3	PSG3	0.305689	1.09064e-11
BMP3	NLRP5	0.303891	1.4579e-11
BMP3	ADM2	0.293626	7.35907e-11
BMP3	RNASE7	0.29078	1.13984e-10
BMP3	GABRP	0.288231	1.67971e-10
BMP3	OPN1LW	0.280724	5.14586e-10
BMP3	SLC10A1	0.276084	1.01111e-09
BMP3	CLCNKA	0.27447	1.27503e-09
BMP3	FAM83G	0.272603	1.66436e-09
TMEM180	CHRNE	0.674601	4.36844e-64
TMEM180	MCCD1	0.672263	1.70239e-63
TMEM180	PLA2G6	0.632366	3.44166e-54
TMEM180	OR5V1	0.63179	4.58435e-54
TMEM180	SLC22A8	0.621345	7.45694e-52
TMEM180	OR10H1	0.620263	1.24978e-51
TMEM180	CCL24	0.590054	1.0525e-45
TMEM180	SLC2A6	0.581733	3.52298e-44
TMEM180	B3GNT6	0.581442	3.97645e-44
TMEM180	KRT85	0.580567	5.71547e-44
MAP1LC3C	ANKRD45	0.578207	1.51293e-43
MAP1LC3C	CROT	0.563452	5.58182e-41
MAP1LC3C	SLC16A4	0.54691	2.99012e-38
MAP1LC3C	BCAP29	0.534013	3.16337e-36
MAP1LC3C	XPR1	0.526991	3.68305e-35
MAP1LC3C	C1orf88	0.520364	3.5473e-34
MAP1LC3C	PLEKHG1	0.516027	1.51998e-33
MAP1LC3C	DDIT4L	0.514901	2.21046e-33
MAP1LC3C	SFRP4	0.512602	4.7272e-33
MAP1LC3C	TGFB2	0.508116	2.04974e-32
CRYGC	PLA2G12B	0.669241	9.69787e-63
CRYGC	CDH16	0.658685	3.61282e-60
CRYGC	PRSS7	0.650507	3.01514e-58
CRYGC	TM4SF4	0.648544	8.54707e-58
CRYGC	BAAT	0.648507	8.71762e-58
CRYGC	ABCG5	0.646029	3.21053e-57
CRYGC	DNMT3L	0.644285	7.98079e-57
CRYGC	ACSM2B	0.643568	1.15859e-56
CRYGC	AQP10	0.642301	2.23174e-56
CRYGC	SERPINB5	0.63906	1.17853e-55
POU3F1	POU3F2	0.626597	5.90436e-53
POU3F1	CELSR2	0.51548	1.82371e-33
POU3F1	BAI2	0.490249	5.71682e-30
POU3F1	SEMA6A	0.471532	1.47624e-27
POU3F1	SKI	0.471267	1.59347e-27
POU3F1	MED16	0.468708	3.31386e-27
POU3F1	CDH4	0.463409	1.48131e-26
POU3F1	SV2A	0.457121	8.46403e-26
POU3F1	RGS12	0.449022	7.57862e-25
POU3F1	WSCD1	0.441268	5.85557e-24
C20orf32	SLC12A3	0.784983	5.33021e-100
C20orf32	SLC39A5	0.779912	6.64868e-98
C20orf32	NAT8	0.778169	3.39318e-97
C20orf32	SMPDL3B	0.758973	8.30693e-90
C20orf32	GCNT3	0.7566	6.08826e-89
C20orf32	CPN1	0.755387	1.67158e-88
C20orf32	ACSM2B	0.753774	6.34011e-88
C20orf32	OR51B5	0.753021	1.17765e-87
C20orf32	SERPINA11	0.75259	1.67619e-87
C20orf32	SERPINA6	0.750156	1.21652e-86
CCDC95	NUBP2	0.69717	4.40167e-70
CCDC95	NARFL	0.667464	2.67287e-62
CCDC95	C20orf67	0.643265	1.35508e-56
CCDC95	BCL7C	0.639847	7.88186e-56
CCDC95	BANF1	0.636401	4.54671e-55
CCDC95	MOSPD3	0.628457	2.37644e-53
CCDC95	NTHL1	0.622548	4.1892e-52
CCDC95	SCAND1	0.621462	7.0491e-52
CCDC95	TIMM17B	0.620874	9.33607e-52
CCDC95	SIRT6	0.620675	1.02696e-51
HIGD1B	CLEC14A	0.838607	2.42704e-126
HIGD1B	VWF	0.811287	7.28859e-112
HIGD1B	COX7A1	0.805964	2.56871e-109
HIGD1B	ESAM	0.800796	6.42222e-107
HIGD1B	CLDN5	0.790186	3.28547e-102
HIGD1B	ROBO4	0.781895	1.02321e-98
HIGD1B	GJA4	0.759554	5.08171e-90
HIGD1B	SPARCL1	0.753734	6.55219e-88
HIGD1B	EMCN	0.746652	2.02487e-85
HIGD1B	HBB	0.745287	5.98404e-85
USP6NL	C10orf18	0.636985	3.38394e-55
USP6NL	C10orf22	0.566801	1.4977e-41
USP6NL	KIAA1279	0.539883	3.88682e-37
USP6NL	ZMYND11	0.531424	7.87229e-36
USP6NL	ARHGAP21	0.50591	4.18334e-32
USP6NL	MEX3C	0.494857	1.38122e-30
USP6NL	WDR26	0.493714	1.96834e-30
USP6NL	SOCS6	0.488962	8.47088e-30
USP6NL	UPF2	0.487904	1.16862e-29
USP6NL	ACSL3	0.481531	7.92883e-29
ABCD4	RDH11	0.580845	5.0941e-44
ABCD4	POMT2	0.541518	2.15095e-37
ABCD4	ALDH6A1	0.510045	1.09377e-32
ABCD4	OSGEP	0.506061	3.98423e-32
ABCD4	KIAA0831	0.501426	1.75531e-31
ABCD4	RNF31	0.494373	1.60511e-30
ABCD4	RAGE	0.483107	4.95701e-29
ABCD4	ZFYVE1	0.477947	2.28679e-28
ABCD4	FLJ10357	0.476572	3.42212e-28
ABCD4	ZFYVE26	0.476249	3.76051e-28
DIMT1L	AMN1	0.666194	5.49085e-62
DIMT1L	FLJ13611	0.643303	1.32898e-56
DIMT1L	MOBKL3	0.638926	1.26184e-55
DIMT1L	PIGF	0.631856	4.43638e-54
DIMT1L	C18orf32	0.630757	7.6507e-54
DIMT1L	BXDC5	0.616426	7.67825e-51
DIMT1L	METTL5	0.612245	5.3947e-50
DIMT1L	C12orf29	0.607933	3.91031e-49
DIMT1L	YAF2	0.602536	4.47216e-48
DIMT1L	NDUFS4	0.591198	6.44516e-46
TEK	PTPRB	0.521696	2.25863e-34
TEK	NOSTRIN	0.458239	6.22388e-26
TEK	ST6GALNAC1	0.42483	3.76845e-22
TEK	RGS5	0.422128	7.31116e-22
TEK	ERG	0.417795	2.09084e-21
TEK	ABCB1	0.410939	1.06898e-20
TEK	ADRA1B	0.405287	3.98944e-20
TEK	PPM1H	0.390916	1.01619e-18
TEK	C20orf160	0.390541	1.10348e-18
TEK	C16orf30	0.38744	2.17203e-18
SLC25A46	GIN1	0.729321	1.15938e-79
SLC25A46	TAF9	0.687374	2.0587e-67
SLC25A46	MOSPD1	0.686106	4.48253e-67
SLC25A46	TXNDC9	0.684315	1.33592e-66
SLC25A46	ARL6	0.667939	2.0402e-62
SLC25A46	CISD2	0.66576	7.0184e-62
SLC25A46	FLJ13611	0.659347	2.50913e-60
SLC25A46	VPS29	0.652877	8.48234e-59
SLC25A46	DPH4	0.649205	6.0224e-58
SLC25A46	CCDC90B	0.64819	1.03025e-57
LARP7	ASXL2	0.551858	4.73579e-39
LARP7	APOB	0.522886	1.50662e-34
LARP7	HBE1	0.513304	3.75119e-33
LARP7	RFC1	0.511906	5.94543e-33
LARP7	RHOXF2B	0.510822	8.48234e-33
LARP7	C20orf94	0.50475	6.07373e-32
LARP7	ITGB7	0.504249	7.13335e-32
LARP7	AFP	0.502536	1.23303e-31
LARP7	APOA2	0.49682	7.49101e-31
LARP7	MTF1	0.492317	3.03047e-30
CD160	YPEL5	0.312253	3.71665e-12
CD160	TMPRSS7	0.308087	7.38242e-12
CD160	RS1	0.290183	1.24863e-10
CD160	C18orf34	0.290165	1.25208e-10
CD160	LCN12	0.285473	2.54422e-10
CD160	CCL19	0.281449	4.62505e-10
CD160	MEIG1	0.278431	7.19638e-10
CD160	SLC1A7	0.272272	1.74459e-09
CD160	TMEM31	0.269798	2.47469e-09
CD160	C21orf82	0.268869	2.81886e-09
MT1JP	MT1M	0.920402	3.18019e-194
MT1JP	MT1E	0.891802	2.38454e-164
MT1JP	MT1G	0.881341	1.79703e-155
MT1JP	MT2A	0.869396	2.626e-146
MT1JP	MT1H	0.848217	4.30977e-132
MT1JP	MT1B	0.832281	9.2989e-123
MT1JP	MT1X	0.827259	5.10048e-120
MT1JP	PLA2G5	0.645789	3.63981e-57
MT1JP	S100A16	0.588692	1.88286e-45
MT1JP	CHI3L1	0.571427	2.37446e-42
PHF20	NCOA6	0.712997	1.23891e-74
PHF20	ASXL1	0.64348	1.21226e-56
PHF20	KIAA1219	0.612726	4.31727e-50
PHF20	WHSC1L1	0.592931	3.05327e-46
PHF20	C20orf74	0.588909	1.71656e-45
PHF20	KIDINS220	0.587318	3.37555e-45
PHF20	CEP250	0.58427	1.22075e-44
PHF20	MYST3	0.582658	2.39639e-44
PHF20	CHD6	0.581516	3.85578e-44
PHF20	ZNF514	0.579702	8.17486e-44
CPNE4	ELOVL2	0.64717	1.76361e-57
CPNE4	RHOJ	0.624628	1.53666e-52
CPNE4	RGS6	0.606363	7.98398e-49
CPNE4	TRPM3	0.602233	5.11924e-48
CPNE4	CDH6	0.601098	8.49172e-48
CPNE4	VAV3	0.590556	8.48689e-46
CPNE4	FAM84A	0.590221	9.79695e-46
CPNE4	CAMK2B	0.590029	1.06388e-45
CPNE4	NOS2A	0.583332	1.80839e-44
CPNE4	FLJ45557	0.574274	7.53121e-43
GTPBP1	TTLL12	0.639638	8.77294e-56
GTPBP1	CABIN1	0.635441	7.38084e-55
GTPBP1	HIC2	0.63529	7.96438e-55
GTPBP1	POLDIP3	0.630288	9.64633e-54
GTPBP1	SMCR7L	0.62833	2.52974e-53
GTPBP1	EIF3D	0.62699	4.87357e-53
GTPBP1	SPECC1L	0.618284	3.19801e-51
GTPBP1	EIF4ENIF1	0.608001	3.79201e-49
GTPBP1	DGCR14	0.601447	7.2699e-48
GTPBP1	FOXRED2	0.60055	1.08357e-47
RAB33B	FPGT	0.465675	7.83275e-27
RAB33B	MYNN	0.456556	9.87953e-26
RAB33B	SAR1B	0.440129	7.87301e-24
RAB33B	ATG5	0.438782	1.11565e-23
RAB33B	ZNF701	0.433936	3.85929e-23
RAB33B	NUDT12	0.432412	5.6779e-23
RAB33B	ZNF582	0.423666	5.0178e-22
RAB33B	STAM2	0.41788	2.04872e-21
RAB33B	C5orf28	0.417341	2.33247e-21
RAB33B	BBS12	0.411456	9.46435e-21
ALDOC	THRA	0.68158	6.97551e-66
ALDOC	NDRG2	0.667175	3.14913e-62
ALDOC	PHYHIPL	0.63824	1.79005e-55
ALDOC	AGXT2L1	0.637852	2.18027e-55
ALDOC	IL17D	0.628534	2.28893e-53
ALDOC	CAMK2G	0.61855	2.81876e-51
ALDOC	CTNND2	0.599984	1.39269e-47
ALDOC	PSD2	0.584746	9.99755e-45
ALDOC	DAAM2	0.578957	1.11123e-43
ALDOC	GRIN2C	0.575719	4.18616e-43
ZNF212	RBM10	0.669339	9.16871e-63
ZNF212	ZNF498	0.636655	3.99926e-55
ZNF212	LUC7L2	0.624071	2.01107e-52
ZNF212	MGC27345	0.62268	3.93118e-52
ZNF212	NASP	0.6083	3.3074e-49
ZNF212	ARS2	0.59465	1.44898e-46
ZNF212	TRRAP	0.58338	1.77223e-44
ZNF212	SSRP1	0.580036	7.11926e-44
ZNF212	REPIN1	0.57582	4.0169e-43
ZNF212	KRBA1	0.575132	5.31673e-43
NUDT1	WDR51A	0.631698	4.79889e-54
NUDT1	CENPH	0.622392	4.5141e-52
NUDT1	KIF15	0.606765	6.65131e-49
NUDT1	CDC25C	0.603655	2.70835e-48
NUDT1	FAM64A	0.60058	1.06928e-47
NUDT1	FOXM1	0.594393	1.61986e-46
NUDT1	UBE2T	0.593769	2.12383e-46
NUDT1	CDCA5	0.590662	8.10969e-46
NUDT1	RNASEH2A	0.589136	1.55786e-45
NUDT1	TOP2A	0.586476	4.82221e-45
RFPL2	RFPL1	0.924686	1.17372e-199
RFPL2	RFPL3	0.860552	4.36691e-140
RFPL2	HTR5A	0.596218	7.30981e-47
RFPL2	MAP7D2	0.585062	8.75332e-45
RFPL2	KIAA0774	0.577278	2.21469e-43
RFPL2	NPM2	0.574915	5.80633e-43
RFPL2	PACSIN1	0.572956	1.28332e-42
RFPL2	RYR2	0.570805	3.0465e-42
RFPL2	SULT4A1	0.568315	8.22322e-42
RFPL2	CCKBR	0.568135	8.83138e-42
ZNF83	ZNF761	0.811501	5.73921e-112
ZNF83	ZNF137	0.74322	3.04436e-84
ZNF83	ZNF665	0.674516	4.58988e-64
ZNF83	ZNF813	0.668054	1.91072e-62
ZNF83	ZNF700	0.64688	2.05473e-57
ZNF83	ZNF468	0.645106	5.20164e-57
ZNF83	ZNF347	0.638752	1.37891e-55
ZNF83	ZNF160	0.632945	2.57921e-54
ZNF83	ZNF283	0.624482	1.64849e-52
ZNF83	ZNF578	0.624307	1.79473e-52
GDPD5	KCNK6	0.689941	4.20925e-68
GDPD5	SMAD6	0.635312	7.87554e-55
GDPD5	RHOV	0.619596	1.71605e-51
GDPD5	TMEM109	0.618	3.65735e-51
GDPD5	ENG	0.617526	4.57468e-51
GDPD5	CARD11	0.607599	4.55393e-49
GDPD5	FAM83H	0.598094	3.2102e-47
GDPD5	ASGR2	0.594789	1.36348e-46
GDPD5	LZTR1	0.594531	1.52584e-46
GDPD5	AQP3	0.593787	2.107e-46
PDCD4	CPEB3	0.620755	9.88142e-52
PDCD4	SAR1A	0.566361	1.78244e-41
PDCD4	MSRB2	0.55598	9.96073e-40
PDCD4	NT5C2	0.550679	7.3652e-39
PDCD4	CCNY	0.549922	9.77477e-39
PDCD4	REPS2	0.549017	1.36911e-38
PDCD4	C10orf4	0.532425	5.53987e-36
PDCD4	SGMS1	0.532066	6.28474e-36
PDCD4	CUTC	0.531599	7.40503e-36
PDCD4	CTBP2	0.530354	1.14478e-35
CEP350	BPTF	0.705593	1.8186e-72
CEP350	PDPK1	0.689773	4.67228e-68
CEP350	MYO9A	0.682682	3.59363e-66
CEP350	ZNF638	0.678803	3.66934e-65
CEP350	CLEC16A	0.676468	1.46039e-64
CEP350	KIDINS220	0.670523	4.64873e-63
CEP350	NIPBL	0.669506	8.33368e-63
CEP350	KIAA1109	0.666304	5.16093e-62
CEP350	HEATR5B	0.658211	4.68639e-60
CEP350	CNOT6L	0.655658	1.88785e-59
OR10A2	HRH2	0.413805	5.4284e-21
OR10A2	CX40.1	0.407715	2.27274e-20
OR10A2	NTN2L	0.397259	2.48234e-19
OR10A2	DGKQ	0.394032	5.10386e-19
OR10A2	H1FNT	0.389811	1.29519e-18
OR10A2	PRIC285	0.385556	3.26618e-18
OR10A2	KRTAP11-1	0.385145	3.56887e-18
OR10A2	OR10H1	0.383149	5.47899e-18
OR10A2	ZNF703	0.38257	6.20155e-18
OR10A2	KRT4	0.381913	7.1352e-18
CST7	NKG7	0.710833	5.41152e-74
CST7	Rgr	0.69451	2.3944e-69
CST7	CCL5	0.68626	4.07969e-67
CST7	EDG6	0.671174	3.19459e-63
CST7	CD2	0.663162	3.02049e-61
CST7	CSTA	0.627705	3.43603e-53
CST7	LAIR1	0.622042	5.34093e-52
CST7	PLEK	0.621995	5.46024e-52
CST7	CD27	0.616355	7.93649e-51
CST7	EMB	0.614239	2.13705e-50
CIAO1	GEMIN6	0.597792	3.66543e-47
CIAO1	MRPL11	0.593941	1.97125e-46
CIAO1	IMP4	0.589596	1.28053e-45
CIAO1	MLX	0.586142	5.5529e-45
CIAO1	15E1.2	0.583577	1.63235e-44
CIAO1	NSUN4	0.583545	1.6541e-44
CIAO1	ARD1A	0.579896	7.5452e-44
CIAO1	FLAD1	0.577301	2.19372e-43
CIAO1	PRELID1	0.574973	5.67036e-43
CIAO1	TIMM8A	0.573036	1.24253e-42
SELL	AOAH	0.65896	3.1061e-60
SELL	TLR7	0.657072	8.74203e-60
SELL	MNDA	0.640555	5.48488e-56
SELL	C10orf54	0.635517	7.10539e-55
SELL	C3AR1	0.635116	8.69287e-55
SELL	RGS18	0.63479	1.02408e-54
SELL	IRF8	0.627658	3.51535e-53
SELL	GPR92	0.624808	1.40784e-52
SELL	CD84	0.622012	5.41819e-52
SELL	NLRP3	0.621529	6.82622e-52
OR8J3	PSG9	0.408443	1.91826e-20
OR8J3	MUC17	0.406471	3.03394e-20
OR8J3	C17orf54	0.406236	3.20371e-20
OR8J3	ADAM2	0.405333	3.94757e-20
OR8J3	FAM83B	0.397621	2.28813e-19
OR8J3	MAGEB1	0.380643	9.34752e-18
OR8J3	LRRC59	0.376555	2.21214e-17
OR8J3	GRAP2	0.374712	3.24907e-17
OR8J3	SPATA3	0.368234	1.2308e-16
OR8J3	KRTAP4-10	0.362327	4.03951e-16
LTBP4	SLC25A1	0.486532	1.77062e-29
LTBP4	NR1H2	0.486127	2.00118e-29
LTBP4	CDC42EP1	0.486011	2.0722e-29
LTBP4	GRAMD1A	0.473142	9.28014e-28
LTBP4	ZNF574	0.467567	4.58509e-27
LTBP4	SHKBP1	0.444899	2.26272e-24
LTBP4	SAMD11	0.428351	1.57416e-22
LTBP4	PFKL	0.42667	2.39117e-22
LTBP4	SUPT5H	0.425596	3.11912e-22
LTBP4	C19orf48	0.424378	4.21201e-22
SIRT6	BTBD2	0.721204	4.07155e-77
SIRT6	CCDC94	0.712863	1.35872e-74
SIRT6	LOC407835	0.695275	1.47376e-69
SIRT6	ZNF358	0.68448	1.20845e-66
SIRT6	TMEM161A	0.678437	4.55988e-65
SIRT6	SLC39A3	0.673788	7.01976e-64
SIRT6	MAP2K2	0.673388	8.8592e-64
SIRT6	HMG20B	0.67069	4.22145e-63
SIRT6	ARMC6	0.650705	2.71425e-58
CCL19	C20orf174	0.518481	6.68947e-34
CCL19	GZMK	0.511862	6.03159e-33
CCL19	KLRB1	0.508649	1.72371e-32
CCL19	CD27	0.498106	5.00696e-31
CCL19	SSTR2	0.479286	1.54144e-28
CCL19	FOLR2	0.478874	1.74072e-28
CCL19	PRELP	0.476731	3.2668e-28
CCL19	PDE1B	0.474712	5.88597e-28
CCL19	GIMAP5	0.474614	6.05535e-28
CCL19	GZMH	0.474324	6.58816e-28
PPIL1	C6orf129	0.662204	5.15643e-61
PPIL1	C11orf73	0.636013	5.53134e-55
PPIL1	TMEM14B	0.633824	1.6624e-54
PPIL1	CENPQ	0.605396	1.2363e-48
PPIL1	HSBP1	0.6036	2.77573e-48
PPIL1	LOC619208	0.603107	3.46245e-48
PPIL1	SNAPAP	0.599656	1.61044e-47
PPIL1	PXMP3	0.594355	1.64725e-46
PPIL1	LYRM4	0.593812	2.08436e-46
PPIL1	MRPS10	0.593519	2.36744e-46
GBP7	DAAM2	0.479045	1.65527e-28
GBP7	GRM1	0.471114	1.6649e-27
GBP7	KIF6	0.451976	3.42989e-25
GBP7	TJP2	0.434728	3.15473e-23
GBP7	KLHL32	0.434048	3.75049e-23
GBP7	SIDT1	0.431435	7.26531e-23
GBP7	CD38	0.430458	9.2905e-23
GBP7	C6orf199	0.426472	2.51108e-22
GBP7	MGC13057	0.425651	3.07681e-22
GBP7	MLZE	0.424599	3.98859e-22
STK17A	METTL7B	0.577989	1.65469e-43
STK17A	ARSJ	0.573389	1.07732e-42
STK17A	SPRY1	0.571781	2.05971e-42
STK17A	KCNF1	0.561181	1.35069e-40
STK17A	FAM84A	0.561063	1.41378e-40
STK17A	NDFIP1	0.557346	5.91529e-40
STK17A	CAMK2D	0.556383	8.5436e-40
STK17A	SPRY2	0.547975	2.01606e-38
STK17A	CHST7	0.545802	4.49727e-38
STK17A	IL1RAP	0.54185	1.90729e-37
ABR	ZBTB4	0.713779	7.24978e-75
ABR	CD99L2	0.667058	3.36569e-62
ABR	WDR81	0.62237	4.56211e-52
ABR	TOM1L2	0.613568	2.92106e-50
ABR	TMEM24	0.613408	3.14664e-50
ABR	ABLIM1	0.60752	4.71994e-49
ABR	KIF1C	0.60668	6.91364e-49
ABR	ATP6V0A1	0.584572	1.07534e-44
ABR	TRIM8	0.579257	9.8199e-44
ABR	HIPK2	0.573333	1.10213e-42
OR9G1	SLC22A10	0.404859	4.40339e-20
OR9G1	RNF39	0.374676	3.27382e-17
OR9G1	FAIM3	0.360883	5.38155e-16
OR9G1	THSD3	0.351243	3.51865e-15
OR9G1	ZNF341	0.346805	8.17559e-15
OR9G1	NR5A1	0.345688	1.00855e-14
OR9G1	REM2	0.34467	1.2206e-14
OR9G1	AQP10	0.344519	1.2556e-14
OR9G1	ALOXE3	0.34317	1.61471e-14
OR9G1	TJP3	0.341811	2.07768e-14
FOXE1	C16orf73	0.705853	1.5299e-72
FOXE1	LY6G6C	0.699238	1.164e-70
FOXE1	PKLR	0.697366	3.88059e-70
FOXE1	ESX1	0.695839	1.02953e-69
FOXE1	TBX10	0.689145	6.90022e-68
FOXE1	SLC45A2	0.687755	1.62877e-67
FOXE1	OR51B5	0.686244	4.12098e-67
FOXE1	MUC15	0.684238	1.40038e-66
FOXE1	CYP2F1	0.680105	1.68882e-65
FOXE1	ABCG5	0.679663	2.19802e-65
CNGA3	BBOX1	0.736511	5.3826e-82
CNGA3	MLC1	0.701414	2.83787e-71
CNGA3	CCDC103	0.674933	3.5953e-64
CNGA3	SLC1A3	0.65806	5.09016e-60
CNGA3	FAM107A	0.643209	1.39561e-56
CNGA3	C14orf152	0.637071	3.24033e-55
CNGA3	GFAP	0.635608	6.78603e-55
CNGA3	HOPX	0.634128	1.4275e-54
CNGA3	SCRG1	0.626697	5.62302e-53
CNGA3	PMP2	0.616525	7.32836e-51
GML	NR5A1	0.570394	3.59181e-42
GML	KLC2	0.553841	2.24326e-39
GML	C9orf163	0.537679	8.58232e-37
GML	PAX7	0.531477	7.72922e-36
GML	ALOXE3	0.527183	3.44672e-35
GML	PRIC285	0.523737	1.12716e-34
GML	C17orf65	0.520056	3.93521e-34
GML	FLJ20254	0.513966	3.0137e-33
GML	UPK3B	0.50766	2.37657e-32
GML	GPR152	0.507303	2.6678e-32
CD38	KIF6	0.58003	7.13614e-44
CD38	DAAM2	0.554934	1.4829e-39
CD38	MLZE	0.548404	1.7193e-38
CD38	ADD3	0.521083	2.78053e-34
CD38	AGXT2L1	0.514618	2.42838e-33
CD38	SIDT1	0.510807	8.52362e-33
CD38	MGST1	0.509097	1.49023e-32
CD38	FLJ20581	0.498564	4.33524e-31
CD38	OGFRL1	0.497931	5.28918e-31
CD38	AMOT	0.495902	9.97794e-31
ZDHHC6	TIAL1	0.612014	6.00388e-50
ZDHHC6	C10orf88	0.582009	3.14098e-44
ZDHHC6	CHUK	0.574451	7.00779e-43
ZDHHC6	C10orf119	0.557344	5.91856e-40
ZDHHC6	DHX32	0.547626	2.29452e-38
ZDHHC6	C10orf97	0.543985	8.75868e-38
ZDHHC6	BLZF1	0.523961	1.04394e-34
ZDHHC6	UBE2D1	0.522731	1.58836e-34
ZDHHC6	UBE2Q2	0.522254	1.86881e-34
ZDHHC6	CUL2	0.515367	1.89354e-33
NEFH	NEFM	0.737325	2.89741e-82
NEFH	RICH2	0.711314	3.90543e-74
NEFH	SULT4A1	0.696772	5.67898e-70
NEFH	GLT1D1	0.693695	4.00932e-69
NEFH	HTR5A	0.690543	2.89488e-68
NEFH	PACSIN1	0.687404	2.02173e-67
NEFH	HCN1	0.669309	9.32644e-63
NEFH	SLC12A5	0.662943	3.41399e-61
NEFH	GABRG2	0.651511	1.76469e-58
NEFH	KIAA0774	0.650216	3.52004e-58
CTDSP2	FAM119B	0.628796	2.01246e-53
CTDSP2	AVIL	0.596198	7.37658e-47
CTDSP2	OS9	0.574625	6.53161e-43
CTDSP2	TSFM	0.565768	2.25114e-41
CTDSP2	2016/3/9 星期三	0.539047	5.25105e-37
CTDSP2	METTL1	0.504664	6.24472e-32
CTDSP2	CENTG1	0.500341	2.47544e-31
CTDSP2	CDK4	0.471897	1.32922e-27
CTDSP2	CYP27B1	0.446992	1.30116e-24
CTDSP2	MAP4K4	0.445249	2.06341e-24
PGBD5	CHGB	0.607808	4.14034e-49
PGBD5	NMNAT2	0.571645	2.17478e-42
PGBD5	STXBP1	0.564382	3.87999e-41
PGBD5	CRTAC1	0.560149	2.01373e-40
PGBD5	MAST3	0.555368	1.25718e-39
PGBD5	PTPRN	0.549107	1.32427e-38
PGBD5	RAB11FIP4	0.547787	2.16111e-38
PGBD5	CLTB	0.546641	3.30131e-38
PGBD5	2016/3/4 星期五	0.54416	8.21616e-38
PGBD5	C22orf9	0.538116	7.33704e-37
CCNY	MSRB2	0.580696	5.41766e-44
CCNY	PIP4K2A	0.545758	4.57187e-38
CCNY	ACTR1A	0.540977	2.61708e-37
CCNY	FAM53B	0.524073	1.00484e-34
CCNY	TUBGCP2	0.52215	1.93622e-34
CCNY	C10orf26	0.51385	3.13144e-33
CCNY	INPP5A	0.512623	4.69523e-33
CCNY	GLTP	0.489478	7.23557e-30
CCNY	PITRM1	0.488812	8.86533e-30
RMND5B	CDK2AP2	0.549279	1.24195e-38
RMND5B	C8orf55	0.522454	1.74578e-34
RMND5B	HTRA2	0.504269	7.0884e-32
RMND5B	GBL	0.500375	2.44888e-31
RMND5B	SLC25A11	0.493697	1.97893e-30
RMND5B	B4GALT7	0.492128	3.21197e-30
RMND5B	PRELID1	0.490477	5.33187e-30
RMND5B	AIP	0.482536	5.87728e-29
RMND5B	GPS1	0.471581	1.45578e-27
RMND5B	WBP1	0.461298	2.66959e-26
ZNF257	RANBP17	0.417093	2.47554e-21
ZNF257	MIPOL1	0.401052	1.0531e-19
ZNF257	ZNF695	0.399764	1.41076e-19
ZNF257	SLC25A21	0.390916	1.01637e-18
ZNF257	DNAH8	0.389029	1.53649e-18
ZNF257	ALS2CR11	0.382449	6.36374e-18
ZNF257	ANKRD21	0.381836	7.25255e-18
ZNF257	POTE15	0.375723	2.6321e-17
ZNF257	BAAT	0.367729	1.36367e-16
ZNF257	MIA2	0.359025	7.76656e-16
FLJ22167	SPEF1	0.665828	6.75417e-62
FLJ22167	LRRC48	0.663547	2.4363e-61
FLJ22167	CCDC65	0.649934	4.09076e-58
FLJ22167	CETN2	0.639077	1.16855e-55
FLJ22167	KIF9	0.632233	3.67648e-54
FLJ22167	TSNAXIP1	0.628689	2.12127e-53
FLJ22167	NEK11	0.615367	1.26182e-50
FLJ22167	CCDC135	0.611287	8.40204e-50
FLJ22167	TEKT1	0.609442	1.96166e-49
FLJ22167	CASC1	0.608606	2.87672e-49
EXOSC7	RPL14	0.550063	9.27297e-39
EXOSC7	SKP2	0.482979	5.15035e-29
EXOSC7	TFDP2	0.473933	7.37994e-28
EXOSC7	IMPDH2	0.471837	1.3522e-27
EXOSC7	LOC204010	0.442099	4.71503e-24
EXOSC7	POLR3D	0.441927	4.93254e-24
EXOSC7	FGB	0.43675	1.88162e-23
EXOSC7	PPIH	0.435059	2.89964e-23
EXOSC7	NUP93	0.427982	1.72573e-22
EXOSC7	HNRNPA0	0.419694	1.32173e-21
ROR2	PTGER2	0.653571	5.84123e-59
ROR2	MSC	0.596118	7.636e-47
ROR2	STARD5	0.591347	6.04423e-46
ROR2	MME	0.5903	9.47455e-46
ROR2	ADAMTS2	0.577099	2.38275e-43
ROR2	COL15A1	0.572123	1.79466e-42
ROR2	TRPV4	0.567829	9.97287e-42
ROR2	SH2D2A	0.565129	2.89442e-41
ROR2	ASAM	0.564137	4.27043e-41
ROR2	KCNK6	0.563684	5.09929e-41
MAOA	NEBL	0.682019	5.35892e-66
MAOA	MAPK4	0.612847	4.0814e-50
MAOA	METTL7A	0.583501	1.68507e-44
MAOA	PAQR8	0.578145	1.55172e-43
MAOA	GRAMD3	0.576326	3.26827e-43
MAOA	RANBP3L	0.566442	1.72597e-41
MAOA	HRBL	0.561669	1.11773e-40
MAOA	EDG1	0.559714	2.38146e-40
MAOA	C10orf65	0.551279	5.88437e-39
MAOA	MYBPC1	0.538066	7.46952e-37
TNNT3	KERA	0.551061	6.38537e-39
TNNT3	TH	0.421387	8.76167e-22
TNNT3	INS	0.419317	1.44823e-21
TNNT3	EPYC	0.410702	1.13029e-20
TNNT3	CRABP2	0.408324	1.97215e-20
TNNT3	WNT11	0.394076	5.05494e-19
TNNT3	MEOX1	0.376685	2.15276e-17
TNNT3	WNT3A	0.373394	4.2707e-17
TNNT3	CYGB	0.360793	5.47834e-16
TNNT3	LASS3	0.359847	6.60456e-16
GYPC	RAG1AP1	0.57282	1.35528e-42
GYPC	ADAM15	0.553796	2.28128e-39
GYPC	STAT5A	0.543639	9.94146e-38
GYPC	ENG	0.52573	5.68935e-35
GYPC	KYNU	0.524974	7.37842e-35
GYPC	C11orf75	0.518875	5.85949e-34
GYPC	SERPINA1	0.513109	4.00009e-33
GYPC	RP6-213H19.1	0.501578	1.6723e-31
GYPC	ARRDC1	0.500759	2.16849e-31
GYPC	STARD5	0.496903	7.29903e-31
C7orf33	STAP1	0.262416	6.876e-09
C7orf33	GCH1	0.243486	8.21369e-08
C7orf33	EPSTI1	0.232861	3.03029e-07
C7orf33	MX2	0.211141	3.61814e-06
C7orf33	BPY2C	0.209894	4.14054e-06
C7orf33	RSAD2	0.207849	5.1559e-06
C7orf33	PSMB9	0.202921	8.67038e-06
C7orf33	HERC6	0.201943	9.59839e-06
C7orf33	DDX58	0.201587	9.9591e-06
C7orf33	CD200R1	0.201442	1.01089e-05
PLIN	VSX1	0.529152	1.74102e-35
PLIN	PEBP4	0.516974	1.10838e-33
PLIN	GRIN2C	0.512617	4.70395e-33
PLIN	SLC24A4	0.497248	6.55115e-31
PLIN	RTBDN	0.492272	3.07223e-30
PLIN	UPP2	0.490738	4.92206e-30
PLIN	C10orf65	0.484917	2.88139e-29
PLIN	SLC14A1	0.482165	6.56558e-29
PLIN	GABRG1	0.476409	3.58932e-28
PLIN	USP2	0.475474	4.71514e-28
LOC90826	SEC24B	0.605465	1.19874e-48
LOC90826	STAM2	0.593736	2.15452e-46
LOC90826	CCDC111	0.586888	4.05117e-45
LOC90826	UEVLD	0.584515	1.10179e-44
LOC90826	C4orf28	0.584333	1.18907e-44
LOC90826	ZNF684	0.575188	5.19598e-43
LOC90826	PRMT3	0.573206	1.15992e-42
LOC90826	TMEM67	0.570298	3.73194e-42
LOC90826	ABCD3	0.566693	1.56328e-41
LOC90826	PAPD4	0.562596	7.79467e-41
RNF4	PSMD1	0.645845	3.53599e-57
RNF4	PDPK1	0.644357	7.68834e-57
RNF4	AFAP1	0.643732	1.06368e-56
RNF4	HNRPD	0.628719	2.09018e-53
RNF4	ZCCHC14	0.62031	1.22224e-51
RNF4	BTBD12	0.609029	2.37012e-49
RNF4	CLEC16A	0.59288	3.12095e-46
RNF4	SLTM	0.592778	3.26178e-46
RNF4	ELAVL1	0.584166	1.27527e-44
RNF4	RNASEN	0.582807	2.25199e-44
F8A1	PSMD1	0.528524	2.16579e-35
F8A1	KIAA0100	0.522666	1.62422e-34
F8A1	CD99L2	0.508505	1.80651e-32
F8A1	SND1	0.483575	4.30936e-29
F8A1	MECP2	0.473409	8.58923e-28
F8A1	SSRP1	0.463399	1.4854e-26
F8A1	OTUD5	0.453208	2.45865e-25
F8A1	EIF4G1	0.451187	4.24202e-25
F8A1	KIAA1303	0.449122	7.38032e-25
F8A1	ZDHHC7	0.448813	8.01425e-25
PLEKHG4	PRAME	0.503215	9.92924e-32
PLEKHG4	LAT	0.491316	4.12246e-30
PLEKHG4	GABRE	0.457075	8.5712e-26
PLEKHG4	RIPK4	0.455802	1.21435e-25
PLEKHG4	C6orf156	0.453974	1.99767e-25
PLEKHG4	GDPD3	0.436128	2.20652e-23
PLEKHG4	BLK	0.432896	5.02428e-23
PLEKHG4	KRTCAP3	0.425647	3.07966e-22
PLEKHG4	KRT15	0.420656	1.04661e-21
PLEKHG4	FLJ40504	0.420549	1.07411e-21
GRB2	AP1B1	0.651248	2.03042e-58
GRB2	PARVG	0.617201	5.33182e-51
GRB2	VAV1	0.616095	8.96826e-51
GRB2	ITGB2	0.611707	6.92097e-50
GRB2	ARHGAP30	0.610383	1.27368e-49
GRB2	ARRB2	0.607455	4.86087e-49
GRB2	TRPM2	0.60415	2.16883e-48
GRB2	SIGLEC9	0.603183	3.3472e-48
GRB2	PTPN6	0.603139	3.41318e-48
GRB2	PTAFR	0.603035	3.57601e-48
HIST1H2AD	HIST2H2AA3	0.93723	1.24401e-217
HIST1H2AD	HIST1H2AH	0.895389	1.32307e-167
HIST1H2AD	HIST1H2AM	0.856549	2.07229e-137
HIST1H2AD	HIST1H2BI	0.844052	1.49492e-129
HIST1H2AD	HIST1H2BM	0.837224	1.52011e-125
HIST1H2AD	HIST1H2BO	0.835392	1.67886e-124
HIST1H2AD	HIST1H2BL	0.827155	5.80152e-120
HIST1H2AD	HIST1H1E	0.827107	6.15278e-120
HIST1H2AD	HIST1H1C	0.826016	2.35419e-119
HIST1H2AD	HIST1H2AE	0.823061	8.52164e-118
DUS3L	TIMM44	0.700875	4.02916e-71
DUS3L	C19orf20	0.663175	2.99913e-61
DUS3L	MRPL4	0.656562	1.15472e-59
DUS3L	DDX49	0.654751	3.08769e-59
DUS3L	STX10	0.651985	1.369e-58
DUS3L	ASNA1	0.64325	1.3662e-56
DUS3L	CYC1	0.637205	3.0269e-55
DUS3L	DHPS	0.635512	7.12074e-55
DUS3L	POLR2E	0.634992	9.25256e-55
DUS3L	LOC407835	0.622007	5.42992e-52
EIF1	CTSL1	0.54668	3.25501e-38
EIF1	CTSB	0.537337	9.69864e-37
EIF1	MANBA	0.535198	2.07881e-36
EIF1	FER1L3	0.519086	5.45856e-34
EIF1	TEGT	0.5041	7.48241e-32
EIF1	CAST	0.50386	8.08021e-32
EIF1	FLJ20273	0.500748	2.176e-31
EIF1	SAT1	0.500723	2.19323e-31
EIF1	MPP1	0.499838	2.90136e-31
EIF1	CHSY1	0.499079	3.68612e-31
RP5-1077B9.4	KLHL17	0.609433	1.96987e-49
RP5-1077B9.4	GNB3	0.600205	1.26298e-47
RP5-1077B9.4	CTGLF1	0.595496	1.00207e-46
RP5-1077B9.4	RFNG	0.592544	3.60857e-46
RP5-1077B9.4	TAZ	0.585508	7.25555e-45
RP5-1077B9.4	SUV420H2	0.577886	1.72618e-43
RP5-1077B9.4	C1orf159	0.574003	8.40229e-43
RP5-1077B9.4	CLDN15	0.571468	2.33567e-42
RP5-1077B9.4	DDX11	0.567127	1.31669e-41
RP5-1077B9.4	VARS	0.559237	2.86232e-40
FPGT	C5orf28	0.734382	2.69067e-81
FPGT	BXDC5	0.69481	1.98036e-69
FPGT	COMMD8	0.690332	3.30127e-68
FPGT	TTC30B	0.684784	1.00472e-66
FPGT	BBS12	0.679015	3.23394e-65
FPGT	DCK	0.677581	7.57065e-65
FPGT	GNPDA2	0.668236	1.72208e-62
FPGT	TMEM50B	0.665321	8.99088e-62
FPGT	IRAK4	0.661905	6.08863e-61
FPGT	STAM2	0.66148	7.71332e-61
GDF10	KSR2	0.533022	4.48797e-36
GDF10	FGF13	0.531123	8.74763e-36
GDF10	REPS2	0.522283	1.85039e-34
GDF10	CPEB3	0.52075	3.11267e-34
GDF10	CACNA2D3	0.518524	6.59334e-34
GDF10	PDCD4	0.516537	1.28224e-33
GDF10	CDH18	0.515434	1.85168e-33
GDF10	CDR1	0.491425	3.98687e-30
GDF10	KCNJ12	0.491293	4.15152e-30
GDF10	GABRG1	0.48844	9.92985e-30
COQ9	NDUFB10	0.515419	1.86143e-33
COQ9	TMEM180	0.505482	4.80069e-32
COQ9	CIAPIN1	0.501744	1.58652e-31
COQ9	POLR2C	0.489603	6.96588e-30
COQ9	NDUFS3	0.471622	1.43866e-27
COQ9	COX4I1	0.469079	2.98175e-27
COQ9	PET112L	0.466942	5.47422e-27
COQ9	BBS2	0.464429	1.1126e-26
COQ9	C16orf14	0.464107	1.21798e-26
COQ9	CST5	0.456704	9.4873e-26
GCC2	RANBP2	0.723506	7.89273e-78
GCC2	RGPD4	0.684214	1.42124e-66
GCC2	MON2	0.682054	5.24747e-66
GCC2	KIAA1109	0.666286	5.21171e-62
GCC2	ZNF650	0.648338	9.53218e-58
GCC2	FAM44A	0.626791	5.37048e-53
GCC2	ITSN2	0.626442	6.36798e-53
GCC2	KIAA0372	0.618032	3.60165e-51
GCC2	C12orf35	0.616726	6.66883e-51
GCC2	CEP350	0.61325	3.38497e-50
RARRES3	RTP4	0.717669	4.90031e-76
RARRES3	CASP1	0.701556	2.58651e-71
RARRES3	COP1	0.680925	1.03352e-65
RARRES3	PSMB10	0.670414	4.9479e-63
RARRES3	IL18BP	0.661616	7.15185e-61
RARRES3	INCA	0.656953	9.32882e-60
RARRES3	HLA-DMA	0.656242	1.37461e-59
RARRES3	VAMP5	0.653167	7.25949e-59
RARRES3	CAPG	0.650396	3.19964e-58
RARRES3	LY86	0.648555	8.49804e-58
PLXNA1	PLOD3	0.595103	1.18962e-46
PLXNA1	SLC20A1	0.580607	5.62071e-44
PLXNA1	C19orf28	0.564479	3.7348e-41
PLXNA1	AP3D1	0.553741	2.32948e-39
PLXNA1	LEMD2	0.55305	3.02398e-39
PLXNA1	RHBDF1	0.552022	4.45246e-39
PLXNA1	UBN1	0.550863	6.87717e-39
PLXNA1	MACF1	0.545219	5.57375e-38
PLXNA1	SH3PXD2B	0.541677	2.03038e-37
PLXNA1	RAI1	0.539528	4.41762e-37
KIAA0100	KIAA1542	0.680343	1.46442e-65
KIAA0100	NBR1	0.674841	3.79474e-64
KIAA0100	GOSR1	0.662147	5.32167e-61
KIAA0100	KPNB1	0.660974	1.02126e-60
KIAA0100	HD	0.64842	9.12438e-58
KIAA0100	RBM10	0.647719	1.32116e-57
KIAA0100	FLJ10081	0.647527	1.46162e-57
KIAA0100	SCAP	0.642685	1.83008e-56
KIAA0100	SCRIB	0.642402	2.11889e-56
KIAA0100	ZNF629	0.64148	3.40941e-56
PMF1	ASPSCR1	0.647996	1.14157e-57
PMF1	NUBP2	0.639637	8.77589e-56
PMF1	BCL7C	0.630131	1.04272e-53
PMF1	MCRS1	0.627596	3.62402e-53
PMF1	GPS1	0.616409	7.73832e-51
PMF1	HAX1	0.616123	8.84987e-51
PMF1	BANF1	0.604674	1.71261e-48
PMF1	NFYC	0.599232	1.94251e-47
PMF1	TIMM17B	0.584532	1.09365e-44
PMF1	ARMC6	0.584228	1.24282e-44
FNDC1	COL1A2	0.499487	3.24175e-31
FNDC1	PTGDR	0.498365	4.6152e-31
FNDC1	COL1A1	0.477511	2.59933e-28
FNDC1	CYP1B1	0.477275	2.78558e-28
FNDC1	C7	0.474431	6.38685e-28
FNDC1	COL3A1	0.470651	1.90151e-27
FNDC1	OGN	0.470153	2.19305e-27
FNDC1	GATA6	0.462583	1.86611e-26
FNDC1	COL6A3	0.461648	2.42211e-26
FNDC1	LTBP2	0.457747	7.12662e-26
HS2ST1	PKN2	0.637069	3.24289e-55
HS2ST1	SOX18	0.633355	2.1021e-54
HS2ST1	GRIN2D	0.628595	2.22118e-53
HS2ST1	POU3F3	0.6234	2.77933e-52
HS2ST1	IER5	0.623268	2.96256e-52
HS2ST1	LCE5A	0.622769	3.76713e-52
HS2ST1	ZNF467	0.622396	4.50497e-52
HS2ST1	CASKIN1	0.622025	5.38374e-52
HS2ST1	HES7	0.619537	1.76514e-51
HS2ST1	PARP10	0.618009	3.64156e-51
CRELD2	PLXNB2	0.616147	8.75016e-51
CRELD2	ASCC2	0.588217	2.30503e-45
CRELD2	TRIOBP	0.562261	8.88144e-41
CRELD2	NCLN	0.550634	7.49041e-39
CRELD2	RHBDD3	0.541153	2.45529e-37
CRELD2	PIM3	0.537143	1.03951e-36
CRELD2	FLJ20699	0.531999	6.43488e-36
CRELD2	SLC13A2	0.52905	1.80426e-35
CRELD2	MAP2K3	0.513236	3.83628e-33
CRELD2	MYH9	0.506379	3.59547e-32
C8G	NANOGP1	0.730219	5.98438e-80
C8G	BSND	0.725368	2.06691e-78
C8G	FTCD	0.725191	2.34832e-78
C8G	NR0B2	0.72161	3.05331e-77
C8G	SERPINA6	0.719631	1.23801e-76
C8G	SERPINA11	0.718985	1.95009e-76
C8G	SLC12A3	0.715438	2.31038e-75
C8G	APOA5	0.713206	1.07383e-74
C8G	GPX2	0.708427	2.74468e-73
C8G	TMED6	0.706993	7.16715e-73
CD82	ORAI2	0.453317	2.38745e-25
CD82	NFKBIB	0.446907	1.3309e-24
CD82	NFIC	0.415922	3.2773e-21
CD82	DNM2	0.407959	2.1475e-20
CD82	DRAP1	0.4078	2.2282e-20
CD82	CCM2	0.406863	2.77065e-20
CD82	C11orf49	0.403524	5.98659e-20
CD82	ADORA1	0.402584	7.42411e-20
CD82	PTGS1	0.400695	1.14202e-19
CD82	RAC1	0.399854	1.38238e-19
LIM2	ACSM2B	0.830059	1.55333e-121
LIM2	ABCG5	0.825963	2.51229e-119
LIM2	PKLR	0.824563	1.38605e-118
LIM2	C8A	0.824237	2.05861e-118
LIM2	TMPRSS6	0.821991	3.07353e-117
LIM2	SERPINA6	0.817852	4.05414e-115
LIM2	SERPINB5	0.815082	9.93445e-114
LIM2	KRTAP3-1	0.813038	1.01722e-112
LIM2	APOA5	0.811863	3.8238e-112
LIM2	TBX10	0.810999	1.00677e-111
UNQ6490	PRO1768	0.260686	8.69844e-09
UNQ6490	SLC17A4	0.249856	3.64538e-08
UNQ6490	OR4D6	0.247036	5.23768e-08
UNQ6490	BARHL2	0.23748	1.73091e-07
UNQ6490	DCDC1	0.237264	1.77743e-07
UNQ6490	CCL1	0.231647	3.50379e-07
UNQ6490	RGS8	0.227696	5.59081e-07
UNQ6490	IL29	0.224786	7.84473e-07
UNQ6490	SLC36A1	0.218936	1.52917e-06
UNQ6490	UNQ2541	0.218287	1.64486e-06
MMP16	MAP2	0.609272	2.12062e-49
MMP16	WDR21C	0.608032	3.73854e-49
MMP16	FGF14	0.603935	2.38857e-48
MMP16	SLC2A13	0.599915	1.43609e-47
MMP16	C6orf134	0.589172	1.53441e-45
MMP16	CTCF	0.577864	1.74153e-43
MMP16	MYT1	0.576651	2.86236e-43
MMP16	DSEL	0.570892	2.94245e-42
MMP16	NOVA1	0.569355	5.43654e-42
MMP16	LRRTM2	0.56276	7.31251e-41
DRD3	MIOX	0.414882	4.20169e-21
DRD3	SLC22A7	0.414324	4.79886e-21
DRD3	GNRH2	0.410743	1.1194e-20
DRD3	OR1L6	0.405678	3.64532e-20
DRD3	PAX1	0.405264	4.01089e-20
DRD3	ENTPD8	0.401195	1.01941e-19
DRD3	DHH	0.399175	1.61202e-19
DRD3	GPR109A	0.396247	3.11472e-19
DRD3	MUPCDH	0.394867	4.2385e-19
DRD3	C1orf127	0.392252	7.57134e-19
C5orf26	C20orf199	0.553238	2.81657e-39
C5orf26	JOSD3	0.551251	5.94663e-39
C5orf26	RPL34	0.496194	9.10977e-31
C5orf26	RPL37A	0.46317	1.58368e-26
C5orf26	EIF3H	0.435694	2.46598e-23
C5orf26	RPS20	0.428462	1.53096e-22
C5orf26	SLU7	0.416885	2.60209e-21
C5orf26	UQCRB	0.415725	3.43552e-21
C5orf26	IGBP1	0.412315	7.72764e-21
C5orf26	RPL24	0.404757	4.50806e-20
C11orf73	CCDC90B	0.695777	1.07089e-69
C11orf73	RAN	0.692364	9.26408e-69
C11orf73	TMEM126B	0.685732	5.63574e-67
C11orf73	FLJ13611	0.684455	1.22756e-66
C11orf73	PIGF	0.667819	2.18378e-62
C11orf73	C12orf29	0.662154	5.30148e-61
C11orf73	PDCD10	0.661641	7.05297e-61
C11orf73	RCHY1	0.660295	1.48714e-60
C11orf73	DCK	0.65991	1.8396e-60
C11orf73	ATPBD1C	0.658376	4.28169e-60
PTP4A2	TGOLN2	0.508518	1.79899e-32
PTP4A2	MAP1B	0.507367	2.61329e-32
PTP4A2	SPOCD1	0.50448	6.6245e-32
PTP4A2	IL6R	0.503928	7.90594e-32
PTP4A2	WASF4	0.489736	6.68882e-30
PTP4A2	LHFPL2	0.488452	9.89293e-30
PTP4A2	FER1L3	0.486838	1.61425e-29
PTP4A2	GALNT2	0.486652	1.70735e-29
PTP4A2	IL17RA	0.485953	2.10913e-29
PTP4A2	AMPD3	0.483366	4.5871e-29
OR4M2	PRR17	0.348748	5.66077e-15
OR4M2	S100A5	0.348676	5.73891e-15
OR4M2	DGKQ	0.33585	6.19109e-14
OR4M2	GPR78	0.328589	2.26759e-13
OR4M2	OR8J1	0.321986	7.16721e-13
OR4M2	SYNGR4	0.32188	7.3003e-13
OR4M2	SPAM1	0.315453	2.17794e-12
OR4M2	GH1	0.313297	3.1244e-12
OR4M2	TIP39	0.310105	5.30185e-12
OR4M2	P2RY4	0.309106	6.24808e-12
HPCA	HPCAL1	0.708789	2.15232e-73
HPCA	PDXP	0.563598	5.27356e-41
HPCA	CLTB	0.561282	1.29877e-40
HPCA	ROGDI	0.556792	7.30978e-40
HPCA	DTNB	0.517424	9.53442e-34
HPCA	PAK1	0.508102	2.05869e-32
HPCA	STXBP1	0.505867	4.24162e-32
HPCA	MAST3	0.495402	1.16599e-30
HPCA	TUBB4	0.49384	1.89318e-30
HPCA	SNCG	0.492388	2.96486e-30
SEC14L1	TFCP2L1	0.579655	8.33355e-44
SEC14L1	PDZD2	0.546035	4.12812e-38
SEC14L1	OXTR	0.54588	4.37007e-38
SEC14L1	GLG1	0.542534	1.48716e-37
SEC14L1	SLC27A1	0.526275	4.71643e-35
SEC14L1	CRIM1	0.525417	6.33712e-35
SEC14L1	ZHX3	0.519874	4.18483e-34
SEC14L1	ADAMTS9	0.518597	6.43341e-34
SEC14L1	ACSL3	0.517704	8.67969e-34
SEC14L1	DLC1	0.512121	5.53959e-33
CHFR	SFRS2	0.535741	1.71354e-36
CHFR	TCERG1	0.503021	1.05641e-31
CHFR	FAM130A1	0.496034	9.57575e-31
CHFR	MAP3K12	0.489043	8.26329e-30
CHFR	C21orf66	0.48368	4.17582e-29
CHFR	PRDM4	0.483495	4.41351e-29
CHFR	CHD1	0.472443	1.13541e-27
CHFR	USP24	0.471661	1.42263e-27
CHFR	FLJ30092	0.467386	4.82617e-27
CHFR	ZNF335	0.466135	6.87952e-27
EMILIN1	SERPINH1	0.634903	9.674e-55
EMILIN1	ITGA5	0.603275	3.21269e-48
EMILIN1	COL6A2	0.593879	2.02497e-46
EMILIN1	LEPREL2	0.58595	6.02231e-45
EMILIN1	SHC1	0.584675	1.03e-44
EMILIN1	RCN3	0.582941	2.12976e-44
EMILIN1	PTRF	0.577871	1.73667e-43
EMILIN1	MXRA8	0.575268	5.02953e-43
EMILIN1	SRPX2	0.572776	1.37993e-42
EMILIN1	PLXND1	0.569295	5.56927e-42
NDUFS4	COMMD10	0.647543	1.44979e-57
NDUFS4	METTL5	0.635643	6.6677e-55
NDUFS4	FASTKD3	0.633197	2.27383e-54
NDUFS4	MED31	0.620043	1.38748e-51
NDUFS4	MRPS36	0.61734	4.99422e-51
NDUFS4	FLJ13611	0.616928	6.06218e-51
NDUFS4	MRPL13	0.616703	6.74081e-51
NDUFS4	PTS	0.610899	1.00442e-49
NDUFS4	GIN1	0.606403	7.84059e-49
NDUFS4	NDUFB5	0.605042	1.45069e-48
COL18A1	COL5A1	0.70417	4.65887e-72
COL18A1	COL1A1	0.681709	6.45839e-66
COL18A1	FN1	0.67973	2.11261e-65
COL18A1	FHOD1	0.67766	7.2254e-65
COL18A1	LAMB1	0.676127	1.78469e-64
COL18A1	GPR124	0.667142	3.20982e-62
COL18A1	COL6A2	0.666966	3.54676e-62
COL18A1	ITGA5	0.6575	6.91645e-60
COL18A1	HIC1	0.654947	2.77619e-59
COL18A1	IGFBP4	0.644842	5.96968e-57
PDZD3	STRC	0.346445	8.74835e-15
PDZD3	IGFALS	0.325333	4.01339e-13
PDZD3	FUT3	0.313221	3.16394e-12
PDZD3	NPC1L1	0.308265	7.17142e-12
PDZD3	GDPD3	0.286174	2.29055e-10
PDZD3	DNHD1	0.285309	2.60763e-10
PDZD3	RNF183	0.285055	2.70833e-10
PDZD3	TLR9	0.279765	5.92306e-10
PDZD3	LOC126147	0.279586	6.07996e-10
PDZD3	PRSSL1	0.278369	7.26131e-10
C9orf16	NRSN2	0.65603	1.54241e-59
C9orf16	DYRK1B	0.641929	2.70467e-56
C9orf16	CTXN1	0.632281	3.59088e-54
C9orf16	C20orf144	0.623822	2.26752e-52
C9orf16	DPM2	0.619245	2.02743e-51
C9orf16	MCRS1	0.618251	3.24832e-51
C9orf16	GLI4	0.613606	2.86903e-50
C9orf16	C1orf160	0.612523	4.74359e-50
C9orf16	SLC34A3	0.608339	3.25002e-49
C9orf16	FOXD3	0.607086	5.75119e-49
ERBB2IP	CENTD1	0.575335	4.89526e-43
ERBB2IP	SLC20A2	0.547176	2.70991e-38
ERBB2IP	SGEF	0.541806	1.93776e-37
ERBB2IP	LOC492311	0.533947	3.23857e-36
ERBB2IP	PTTG1IP	0.532952	4.6005e-36
ERBB2IP	CTNND1	0.532083	6.24623e-36
ERBB2IP	ZFP36L2	0.519912	4.13178e-34
ERBB2IP	ITPKB	0.517736	8.58758e-34
ERBB2IP	FGF2	0.510966	8.09101e-33
ERBB2IP	KIAA0494	0.507801	2.27013e-32
EMX2	EMX2OS	0.895836	5.09508e-168
EMX2	SLC39A12	0.611979	6.10268e-50
EMX2	SLC24A4	0.600466	1.12475e-47
EMX2	NR3C2	0.591421	5.85555e-46
EMX2	AQP4	0.576086	3.60434e-43
EMX2	BBOX1	0.567252	1.25342e-41
EMX2	MYBPC1	0.559211	2.89123e-40
EMX2	EDG1	0.555242	1.31895e-39
EMX2	C12orf54	0.552564	3.63094e-39
EMX2	SLC25A18	0.54792	2.05726e-38
FUS	HNRNPA2B1	0.822569	1.53845e-117
FUS	DHX9	0.801149	4.42819e-107
FUS	U2AF1	0.786597	1.11605e-100
FUS	RP11-78J21.1	0.773428	2.64637e-95
FUS	HDGF2	0.759109	7.40386e-90
FUS	AGPAT6	0.758319	1.44183e-89
FUS	GRIPAP1	0.755033	2.24115e-88
FUS	HNRPAB	0.75345	8.2811e-88
FUS	GANAB	0.749891	1.50656e-86
FUS	CHD4	0.749244	2.54037e-86
TF	KLK6	0.832462	7.37686e-123
TF	CAPN3	0.829766	2.24632e-121
TF	GJB1	0.824848	9.80572e-119
TF	TMEM125	0.823491	5.0728e-118
TF	FA2H	0.80446	1.3025e-108
TF	PCSK6	0.803706	2.92554e-108
TF	MAL	0.797032	3.23806e-105
TF	KIAA1394	0.791252	1.13704e-102
TF	SLC5A11	0.786707	1.00283e-100
TF	MBP	0.78294	3.7854e-99
CLCN4	TPPP	0.68441	1.26121e-66
CLCN4	SCN2B	0.680484	1.34586e-65
CLCN4	DLG2	0.679332	2.67857e-65
CLCN4	DNAJC6	0.672228	1.7369e-63
CLCN4	APBA1	0.671716	2.33655e-63
CLCN4	GRM3	0.667474	2.6568e-62
CLCN4	NCAM1	0.661514	7.56864e-61
CLCN4	RASGRP3	0.643328	1.31213e-56
CLCN4	KCNAB1	0.640988	4.38997e-56
CLCN4	AKAP6	0.634558	1.15057e-54
CXorf56	PSMD10	0.620951	8.99872e-52
CXorf56	SCP2	0.607958	3.86675e-49
CXorf56	HIAT1	0.601488	7.13848e-48
CXorf56	VBP1	0.583285	1.84408e-44
CXorf56	CCDC126	0.579685	8.23063e-44
CXorf56	FLJ20628	0.578217	1.50694e-43
CXorf56	SRP9	0.577849	1.75242e-43
CXorf56	SCOC	0.576947	2.53544e-43
CXorf56	ATP6AP2	0.573629	9.77842e-43
CXorf56	VPS4B	0.571796	2.0473e-42
C11orf72	MYOG	0.529903	1.34007e-35
C11orf72	ALOXE3	0.526403	4.51288e-35
C11orf72	SYT2	0.522313	1.83176e-34
C11orf72	ALPI	0.513193	3.89106e-33
C11orf72	LOC643905	0.511016	7.96022e-33
C11orf72	ACPT	0.510543	9.29485e-33
C11orf72	OR4D1	0.507477	2.52114e-32
C11orf72	P2RX3	0.507285	2.68281e-32
C11orf72	OR10H2	0.505548	4.70057e-32
C11orf72	CD300LB	0.50226	1.34629e-31
ELAC2	ZGPAT	0.613582	2.9013e-50
ELAC2	HD	0.595221	1.12985e-46
ELAC2	DDX54	0.583288	1.84164e-44
ELAC2	SCYL1	0.575671	4.26897e-43
ELAC2	DOHH	0.575646	4.31235e-43
ELAC2	PELP1	0.5745	6.86973e-43
ELAC2	C17orf59	0.57351	1.02577e-42
ELAC2	KIAA1787	0.561703	1.10298e-40
ELAC2	SUPT6H	0.549165	1.29607e-38
ELAC2	XPO6	0.548886	1.43758e-38
NPR1	PTPRU	0.504314	6.98694e-32
NPR1	ICAM4	0.499022	3.75308e-31
NPR1	LZTR1	0.49625	8.95148e-31
NPR1	SIX5	0.496085	9.42403e-31
NPR1	GATA2	0.495982	9.73066e-31
NPR1	SERPINF2	0.494403	1.58998e-30
NPR1	CALML3	0.491979	3.36262e-30
NPR1	BAIAP2L1	0.48819	1.07127e-29
NPR1	FGFR4	0.487767	1.21822e-29
NPR1	FLJ20254	0.485391	2.4983e-29
ASS1	CPZ	0.495715	1.05758e-30
ASS1	STAT5A	0.479635	1.39055e-28
ASS1	CFB	0.476837	3.16703e-28
ASS1	ANPEP	0.474466	6.32266e-28
ASS1	THBS1	0.471661	1.42262e-27
ASS1	SERPINA1	0.46671	5.84601e-27
ASS1	MYO1G	0.463522	1.43505e-26
ASS1	HPD	0.458326	6.07726e-26
ASS1	ASAM	0.453643	2.18528e-25
ASS1	SPINT1	0.451897	3.50403e-25
USP42	FAM115A	0.703385	7.81002e-72
USP42	ANKRD11	0.675545	2.51206e-64
USP42	LOC100101267	0.659861	1.89075e-60
USP42	DKFZP434B0335	0.658151	4.84389e-60
USP42	ZNF12	0.642823	1.7044e-56
USP42	ZNF398	0.642758	1.76208e-56
USP42	MGC87315	0.639719	8.41445e-56
USP42	ZRF1	0.635172	8.45154e-55
USP42	MED1	0.622586	4.11362e-52
USP42	TRRAP	0.622394	4.5093e-52
POLR2J	PRKRIP1	0.505828	4.29547e-32
POLR2J	ATP5J2	0.504022	7.67169e-32
POLR2J	ZNHIT1	0.464185	1.1914e-26
POLR2J	UBE2D4	0.462131	2.1168e-26
POLR2J	C7orf50	0.459807	4.03738e-26
POLR2J	RABL5	0.438277	1.27079e-23
POLR2J	FIS1	0.433316	4.51733e-23
POLR2J	DKFZp434K1815	0.429694	1.12526e-22
POLR2J	ALKBH4	0.42191	7.71256e-22
POLR2J	LOC339229	0.415572	3.56393e-21
SEC23IP	WAPAL	0.667641	2.41661e-62
SEC23IP	IDE	0.607186	5.49391e-49
SEC23IP	C10orf119	0.59592	8.32652e-47
SEC23IP	PCGF6	0.594544	1.51677e-46
SEC23IP	YME1L1	0.585276	8.00139e-45
SEC23IP	C10orf46	0.565551	2.45152e-41
SEC23IP	TM9SF3	0.564624	3.52886e-41
SEC23IP	SHOC2	0.557511	5.55347e-40
SEC23IP	B3GNT2	0.550803	7.03193e-39
SEC23IP	ITGA4	0.549802	1.02214e-38
UQCRC1	RRP9	0.596506	6.44396e-47
UQCRC1	GPS1	0.595826	8.67661e-47
UQCRC1	MRPL28	0.595181	1.14955e-46
UQCRC1	PMF1	0.578055	1.61062e-43
UQCRC1	CCDC124	0.555289	1.29577e-39
UQCRC1	BANF1	0.542533	1.48793e-37
UQCRC1	APEH	0.540652	2.94422e-37
UQCRC1	CCDC95	0.537325	9.74074e-37
UQCRC1	ATRIP	0.536786	1.18093e-36
UQCRC1	MCRS1	0.535396	1.93723e-36
LOC729603	FLJ14107	0.710056	9.1588e-74
LOC729603	CLDN15	0.644414	7.46336e-57
LOC729603	GNB3	0.639251	1.06916e-55
LOC729603	DKFZP586P0123	0.634845	9.96008e-55
LOC729603	RNF183	0.631004	6.77103e-54
LOC729603	FUT6	0.628605	2.20965e-53
LOC729603	C16orf73	0.618256	3.24062e-51
LOC729603	PLA2G12B	0.616653	6.89868e-51
LOC729603	LY6G5B	0.608292	3.3203e-49
LOC729603	MGC23270	0.607833	4.09294e-49
C1orf71	UCHL5	0.558595	3.66383e-40
C1orf71	ABCB10	0.556428	8.40005e-40
C1orf71	ZNF669	0.523979	1.03742e-34
C1orf71	HNRPLL	0.523552	1.20075e-34
C1orf71	TAF5	0.519812	4.2732e-34
C1orf71	RSBN1	0.504846	5.89036e-32
C1orf71	FAM126B	0.50387	8.05404e-32
C1orf71	PHTF2	0.501808	1.5546e-31
C1orf71	GMCL1	0.495917	9.92963e-31
C1orf71	2016/3/7 星期一	0.479972	1.25868e-28
POLG	FANCI	0.891318	6.43097e-164
POLG	KIF23	0.843841	2.00108e-129
POLG	PRC1	0.826031	2.31325e-119
POLG	DTL	0.819578	5.37685e-116
POLG	KIF2C	0.815767	4.52679e-114
POLG	CCNB2	0.81322	8.27347e-113
POLG	NUSAP1	0.812797	1.33498e-112
POLG	BUB1B	0.807945	2.95825e-110
POLG	PLK4	0.804427	1.3498e-108
POLG	SPAG5	0.803826	2.57267e-108
ADAM23	CLTC	0.413268	6.16676e-21
ADAM23	TRIP12	0.411275	9.87648e-21
ADAM23	NF2	0.402283	7.95348e-20
ADAM23	TMCC1	0.399244	1.58704e-19
ADAM23	MAN1C1	0.392103	7.82404e-19
ADAM23	FER	0.391928	8.13312e-19
ADAM23	PSMD1	0.388376	1.77176e-18
ADAM23	MAP4K4	0.380733	9.17077e-18
ADAM23	KLHL18	0.379073	1.30312e-17
ADAM23	SORT1	0.37714	1.95715e-17
TFR2	NLRP5	0.704998	2.69682e-72
TFR2	MAFK	0.649769	4.46429e-58
TFR2	FOXH1	0.628409	2.43388e-53
TFR2	PRTN3	0.626539	6.07238e-53
TFR2	NPC1L1	0.603468	2.94571e-48
TFR2	LOC388323	0.593648	2.23794e-46
TFR2	CEACAM20	0.58979	1.17812e-45
TFR2	PGK1	0.585614	6.93763e-45
TFR2	ENPP7	0.581837	3.37392e-44
TFR2	ITGA2B	0.578156	1.54524e-43
RICTOR	ZNF248	0.609578	1.84357e-49
RICTOR	ZFYVE16	0.592053	4.46049e-46
RICTOR	AMOTL2	0.570865	2.97428e-42
RICTOR	KCNH8	0.565594	2.4112e-41
RICTOR	SHPRH	0.565208	2.80598e-41
RICTOR	LCOR	0.562598	7.78877e-41
RICTOR	C20orf42	0.55118	6.10631e-39
RICTOR	CTTNBP2	0.550108	9.11802e-39
RICTOR	SENP7	0.5495	1.1438e-38
RICTOR	ICK	0.543074	1.22174e-37
MGC39606	SCN2B	0.635125	8.65206e-55
MGC39606	KNDC1	0.626564	6.00047e-53
MGC39606	MFSD4	0.625441	1.03603e-52
MGC39606	PHYHIP	0.593634	2.25163e-46
MGC39606	KIAA1107	0.583845	1.45922e-44
MGC39606	FAM19A2	0.581475	3.92227e-44
MGC39606	PEBP4	0.576192	3.45151e-43
MGC39606	LRFN2	0.575871	3.9342e-43
MGC39606	SLC12A5	0.574418	7.1021e-43
MGC39606	DLG2	0.573937	8.63272e-43
C19orf55	WDR90	0.637065	3.25031e-55
C19orf55	ABP1	0.593407	2.48482e-46
C19orf55	UPK3B	0.58374	1.52447e-44
C19orf55	AGER	0.569942	4.30226e-42
C19orf55	LIME1	0.566627	1.60467e-41
C19orf55	C1orf69	0.552866	3.24107e-39
C19orf55	CYP2D7P1	0.551994	4.4996e-39
C19orf55	SCNN1D	0.550674	7.3792e-39
C19orf55	VISA	0.542866	1.31803e-37
C19orf55	TMEM184A	0.54148	2.18143e-37
SNAPC1	PSMA3	0.567435	1.16565e-41
SNAPC1	DNAL1	0.556851	7.14522e-40
SNAPC1	SLC38A6	0.534268	2.88991e-36
SNAPC1	HIF1A	0.489324	7.58494e-30
SNAPC1	STYX	0.483145	4.90064e-29
SNAPC1	ZBTB25	0.477935	2.29464e-28
SNAPC1	C5orf28	0.47734	2.73313e-28
SNAPC1	ELMOD2	0.472742	1.04163e-27
SNAPC1	ZNF354B	0.461714	2.37759e-26
SNAPC1	MIER1	0.453609	2.20562e-25
GNA11	HDGF2	0.783234	2.85822e-99
GNA11	AP3D1	0.751575	3.84131e-87
GNA11	ZNF629	0.726587	8.54893e-79
GNA11	LRFN3	0.723849	6.16864e-78
GNA11	MBD3	0.719626	1.24176e-76
GNA11	EEF2	0.718817	2.1941e-76
GNA11	LONP1	0.713051	1.19413e-74
GNA11	SMARCA4	0.703166	9.01795e-72
GNA11	C19orf6	0.692728	7.37347e-69
GNA11	MAP2K2	0.687608	1.78296e-67
CCDC52	GNAI3	0.374334	3.51443e-17
CCDC52	FAM122B	0.373696	4.01188e-17
CCDC52	ABCB7	0.373304	4.35086e-17
CCDC52	WDR35	0.363119	3.44954e-16
CCDC52	IQCB1	0.360579	5.71506e-16
CCDC52	HAT1	0.359437	7.1603e-16
CCDC52	PALB2	0.355206	1.63855e-15
CCDC52	NAT13	0.354518	1.87236e-15
CCDC52	NMD3	0.353655	2.21267e-15
CCDC52	SMARCA5	0.349787	4.6461e-15
FSIP1	EFHC2	0.671206	3.13559e-63
[truncated: 155,612 more rows]
