# Supplementary material for: Identification of Cancer Hallmarks Based on the Gene Co-expression Networks of Seven Cancers
Source: Front Genet. 2019 Feb 19;10:99. doi: 10.3389/fgene.2019.00099 (PMC6389798; doi:10.3389/fgene.2019.00099)
Supplement: Supplementary file 4 [file Table_4.xlsx]

## Sheet: Sheet1
Table S4. The co-expression network of KIRC
Gene A	Gene B	Correlation	P-value
ELMO2	USP19	0.656922	3.68997e-10
ELMO2	RNF123	0.65314	5.02669e-10
ELMO2	IMMT	0.650969	5.99152e-10
ELMO2	DAP	0.645987	8.91547e-10
ELMO2	RBM23	0.64234	1.18722e-09
ELMO2	NGRN	0.633589	2.32459e-09
ELMO2	DNAJC14	0.632604	2.50394e-09
ELMO2	CDK5RAP1	0.630374	2.95978e-09
ELMO2	OSBPL2	0.624638	4.52338e-09
ELMO2	FBXW8	0.623001	5.09763e-09
CREB3L1	NAPG	0.734201	2.16208e-13
CREB3L1	UPP1	0.733921	2.2312e-13
CREB3L1	SLC25A3	0.732081	2.74277e-13
CREB3L1	NAT8L	0.714762	1.76792e-12
CREB3L1	APBA2BP	0.713604	1.99282e-12
CREB3L1	COX7B	0.71334	2.04774e-12
CREB3L1	CYP11A1	0.712139	2.31665e-12
CREB3L1	FAM58A	0.711086	2.57988e-12
CREB3L1	KLK15	0.710435	2.75678e-12
CREB3L1	RAB3B	0.710156	2.83636e-12
RPS11	RPS16	0.778491	8.38023e-16
RPS11	RPS18	0.773297	1.71352e-15
RPS11	RPL18A	0.765613	4.77205e-15
RPS11	RPL37A	0.761397	8.23384e-15
RPS11	RPLP2	0.75913	1.09902e-14
RPS11	RPL41	0.750634	3.1549e-14
RPS11	hCG_2001000	0.74498	6.21926e-14
RPS11	EEF1B2	0.729816	3.52831e-13
RPS11	RPS24	0.727683	4.46203e-13
RPS11	RPL39	0.722117	8.15095e-13
PNMA1	MAP4K5	0.713793	1.95434e-12
PNMA1	BTBD7	0.710452	2.75201e-12
PNMA1	CALM1	0.703952	5.28485e-12
PNMA1	PARP2	0.689189	2.18364e-11
PNMA1	SDCCAG1	0.68335	3.74062e-11
PNMA1	ATXN3	0.679441	5.32667e-11
PNMA1	KIAA0423	0.670428	1.17925e-10
PNMA1	EML5	0.661166	2.59461e-10
PNMA1	SDPR	0.659773	2.91432e-10
PNMA1	PHACTR2	0.657202	3.60576e-10
MMP2	OMD	0.694254	1.35496e-11
MMP2	SFRP1	0.679933	5.09623e-11
MMP2	MFAP2	0.66823	1.42556e-10
MMP2	PRRX2	0.637403	1.73898e-09
MMP2	PCOLCE	0.622493	5.28925e-09
MMP2	PDLIM7	0.610755	1.21954e-08
MMP2	ADAMTSL2	0.596785	3.15595e-08
MMP2	COL1A2	0.58979	4.99548e-08
MMP2	LGI2	0.580254	9.18382e-08
MMP2	GLT8D2	0.573569	1.39123e-07
C10orf90	WDR62	0.67132	1.09146e-10
C10orf90	ZCCHC5	0.662874	2.24824e-10
C10orf90	APOF	0.654725	4.41823e-10
C10orf90	MYBPHL	0.644183	1.02777e-09
C10orf90	PRDM7	0.638801	1.56197e-09
C10orf90	C1orf135	0.625082	4.37861e-09
C10orf90	CACNA1G	0.623014	5.09282e-09
C10orf90	HMGA2	0.622888	5.13953e-09
C10orf90	MDFI	0.620415	6.14797e-09
C10orf90	PLXNA4A	0.616856	7.9342e-09
ZHX3	MAST4	0.658866	3.14241e-10
ZHX3	CLASP1	0.642968	1.13037e-09
ZHX3	BCORL1	0.634133	2.23091e-09
ZHX3	BHMT2	0.631328	2.75588e-09
ZHX3	CASC1	0.63023	2.99175e-09
ZHX3	RAB36	0.629248	3.219e-09
ZHX3	TLN2	0.62764	3.62695e-09
ZHX3	UGT1A6	0.617624	7.5114e-09
ZHX3	RFFL	0.616921	7.8971e-09
ZHX3	TRIM6	0.615875	8.50722e-09
ERCC5	SETDB1	0.884336	7.44864e-25
ERCC5	KIAA0430	0.852646	2.0429e-21
ERCC5	BAT2D1	0.844423	1.18056e-20
ERCC5	ALPK2	0.843934	1.3063e-20
ERCC5	CLK2	0.843125	1.54273e-20
ERCC5	ZNF395	0.842622	1.71052e-20
ERCC5	YY1AP1	0.840899	2.42774e-20
ERCC5	SP100	0.838402	4.00453e-20
ERCC5	COL23A1	0.837878	4.44268e-20
ERCC5	VIM	0.833273	1.09037e-19
GPR98	MOSC2	0.56539	2.28431e-07
GPR98	MBTPS2	0.557121	3.72071e-07
GPR98	CYB5A	0.557019	3.74282e-07
GPR98	GYPA	0.548308	6.16929e-07
GPR98	TMEM38B	0.548032	6.2664e-07
GPR98	ACAA2	0.534602	1.31689e-06
GPR98	CHMP4A	0.530025	1.68393e-06
GPR98	CEACAM1	0.527611	1.91432e-06
GPR98	C9orf95	0.519525	2.92036e-06
GPR98	C12orf64	0.508103	5.20802e-06
RXFP3	OR1E2	0.928064	9.58441e-32
RXFP3	RTBDN	0.892118	7.45289e-26
RXFP3	TAAR5	0.881123	1.83717e-24
RXFP3	OR51G2	0.874265	1.15974e-23
RXFP3	GH1	0.869037	4.40246e-23
RXFP3	GPR151	0.86781	5.97155e-23
RXFP3	RASSF3	0.85881	5.10776e-22
RXFP3	ADMR	0.857689	6.60342e-22
RXFP3	BEST2	0.853191	1.8118e-21
RXFP3	NPBWR1	0.846047	8.41792e-21
APBB2	TSHZ3	0.747947	4.3656e-14
APBB2	PALM2-AKAP2	0.709399	3.06263e-12
APBB2	FOXN3	0.703345	5.61192e-12
APBB2	HECTD1	0.6848	3.27629e-11
APBB2	SORBS1	0.675769	7.38832e-11
APBB2	SERINC3	0.67504	7.87953e-11
APBB2	KCTD10	0.645318	9.39938e-10
APBB2	SPARCL1	0.643281	1.10309e-09
APBB2	MTUS1	0.640331	1.38789e-09
APBB2	TP53INP2	0.634434	2.18059e-09
PRO0478	ILDR1	0.954761	1.34445e-38
PRO0478	SLC35E4	0.952695	6.19794e-38
PRO0478	INE1	0.951019	2.0372e-37
PRO0478	LOC440258	0.923165	8.84607e-31
PRO0478	MGC10814	0.919362	4.49409e-30
PRO0478	RAXL1	0.914163	3.66081e-29
PRO0478	ANKFY1	0.87544	8.52381e-24
PRO0478	SFRS8	0.864312	1.40027e-22
PRO0478	KIAA1618	0.860533	3.42616e-22
PRO0478	SFRS18	0.857327	7.17075e-22
KLHL13	BCKDHB	0.721017	9.1658e-13
KLHL13	C20orf30	0.71734	1.35155e-12
KLHL13	GULP1	0.712331	2.27142e-12
KLHL13	GFM2	0.707445	3.73011e-12
KLHL13	TMEM55A	0.707123	3.85277e-12
KLHL13	C3orf18	0.705239	4.65109e-12
KLHL13	GRB14	0.704572	4.96973e-12
KLHL13	GBAS	0.702332	6.20103e-12
KLHL13	APOO	0.698716	8.82678e-12
KLHL13	SUCLG1	0.698568	8.9541e-12
PRSSL1	RFC5	0.552386	4.8911e-07
PRSSL1	TNFRSF18	0.539406	1.01338e-06
PRSSL1	SYNGR2	0.53929	1.01987e-06
PRSSL1	SC65	0.532196	1.49922e-06
PRSSL1	PYDC1	0.52773	1.9023e-06
PRSSL1	FLT3LG	0.525721	2.11493e-06
PRSSL1	PHKG1	0.518517	3.07598e-06
PRSSL1	LOC493869	0.518084	3.1452e-06
PRSSL1	C3orf27	0.517919	3.1719e-06
PRSSL1	ERN2	0.516939	3.33512e-06
PDCL3	42615	0.654541	4.48523e-10
PDCL3	SUMO1P1	0.597495	3.01021e-08
PDCL3	LOC51057	0.595143	3.51862e-08
PDCL3	KIAA1715	0.595019	3.54757e-08
PDCL3	RDH14	0.592465	4.19635e-08
PDCL3	RAB1A	0.585142	6.73793e-08
PDCL3	UBTD2	0.575486	1.23622e-07
PDCL3	SSB	0.568348	1.91221e-07
PDCL3	IWS1	0.566891	2.08761e-07
PDCL3	UNC50	0.557048	3.73664e-07
DECR1	DLD	0.784011	3.83544e-16
DECR1	ATP5A1	0.771222	2.26818e-15
DECR1	UQCRB	0.769762	2.75824e-15
DECR1	STK3	0.768197	3.39653e-15
DECR1	ATP6V1H	0.756715	1.48977e-14
DECR1	FH	0.744863	6.30618e-14
DECR1	UQCRFS1	0.744366	6.68793e-14
DECR1	ALG11	0.735724	1.81978e-13
DECR1	PCCA	0.735306	1.908e-13
DECR1	NDUFA5	0.729125	3.80805e-13
SALL1	NEK11	0.819811	1.29606e-18
SALL1	TMEM37	0.80437	1.74089e-17
SALL1	CLIC4	0.801391	2.7987e-17
SALL1	GALNT14	0.799186	3.95609e-17
SALL1	KATNAL1	0.793369	9.66387e-17
SALL1	CCDC104	0.780362	6.44636e-16
SALL1	IFIT1	0.766109	4.47186e-15
SALL1	DZIP1	0.759709	1.02125e-14
SALL1	MAOB	0.757302	1.38407e-14
SALL1	ACMSD	0.75702	1.43391e-14
CADM4	C6orf168	0.845591	9.2601e-21
CADM4	CYP11A1	0.798167	4.63604e-17
CADM4	TPD52L1	0.779679	7.09624e-16
CADM4	GBAS	0.776842	1.05379e-15
CADM4	MRPS25	0.770434	2.52126e-15
CADM4	EPN3	0.769102	3.0119e-15
CADM4	NDUFA4	0.76608	4.48871e-15
CADM4	ARL4D	0.760949	8.71952e-15
CADM4	C20orf7	0.759572	1.03915e-14
CADM4	TRNT1	0.758002	1.26742e-14
RPS18	RPL18A	0.809122	8.02674e-18
RPS18	CRIPT	0.781316	5.63332e-16
RPS18	hCG_2001000	0.780361	6.44714e-16
RPS18	hCG_16001	0.771546	2.17155e-15
RPS18	RPS10	0.747101	4.83169e-14
RPS18	FKSG2	0.742187	8.64028e-14
RPS18	LOC376693	0.737851	1.42753e-13
RPS18	PFDN5	0.730629	3.22424e-13
RPS18	RPL39	0.724407	6.37256e-13
HNRPD	HNRPM	0.895949	2.24731e-26
HNRPD	HNRPDL	0.868862	4.59871e-23
HNRPD	TARDBP	0.855746	1.0255e-21
HNRPD	HNRNPA1	0.839638	3.12944e-20
HNRPD	DDX3X	0.838249	4.12771e-20
HNRPD	DOCK9	0.837476	4.81069e-20
HNRPD	HECA	0.831645	1.48802e-19
HNRPD	HNRPH3	0.829563	2.204e-19
HNRPD	KHDRBS1	0.821773	9.15332e-19
HNRPD	GRB10	0.820378	1.17262e-18
CFHR5	TAT	0.528165	1.85895e-06
CFHR5	C7orf51	0.521372	2.65432e-06
CFHR5	LRIT1	0.519927	2.86047e-06
CFHR5	TNRC4	0.515629	3.56583e-06
CFHR5	C19orf41	0.513281	4.01699e-06
CFHR5	LIN28B	0.511219	4.45684e-06
CFHR5	TRIML1	0.502027	7.02508e-06
CFHR5	OR52L1	0.500433	7.59181e-06
CFHR5	OR1L3	0.496774	9.05801e-06
CFHR5	OR5V1	0.494435	1.01298e-05
SLC10A7	LRCH3	0.603301	2.03706e-08
SLC10A7	ZNF546	0.599476	2.63697e-08
SLC10A7	HECTD2	0.561058	2.95443e-07
SLC10A7	RP2	0.534757	1.30587e-06
SLC10A7	ADAMTS4	0.527532	1.9223e-06
SLC10A7	C10orf10	0.524964	2.20077e-06
SLC10A7	BIRC2	0.523305	2.40034e-06
SLC10A7	C1orf55	0.521904	2.58203e-06
SLC10A7	BCL6	0.521545	2.63059e-06
SLC10A7	SFRS1	0.519934	2.8594e-06
OR2K2	FAM131C	0.564636	2.38948e-07
OR2K2	MCCD1	0.556711	3.81052e-07
OR2K2	ECSIT	0.555915	3.9908e-07
OR2K2	TEX264	0.549998	5.60548e-07
OR2K2	NAPG	0.545522	7.21709e-07
OR2K2	C9orf24	0.544965	7.44568e-07
OR2K2	GRAMD1C	0.543601	8.03473e-07
OR2K2	DIRAS1	0.542973	8.32068e-07
OR2K2	DLAT	0.542749	8.4246e-07
OR2K2	BRI3BP	0.540478	9.55307e-07
LMAN1	ARCN1	0.733991	2.21373e-13
LMAN1	CHIC1	0.696053	1.14101e-11
LMAN1	CASD1	0.687584	2.53496e-11
LMAN1	ZNF330	0.685215	3.15404e-11
LMAN1	SCARB2	0.683885	3.56257e-11
LMAN1	ZNF230	0.66351	2.13083e-10
LMAN1	ZNF595	0.663	2.22447e-10
LMAN1	ARMCX3	0.661714	2.47825e-10
LMAN1	ZNF141	0.658709	3.18375e-10
LMAN1	PSMD10	0.650209	6.36872e-10
SUHW1	GYPB	0.819963	1.26186e-18
SUHW1	SPRR2D	0.808095	9.50549e-18
SUHW1	KRT34	0.803136	2.12142e-17
SUHW1	GFI1B	0.799135	3.988e-17
SUHW1	MS4A3	0.798899	4.13753e-17
SUHW1	MRGPRX3	0.784577	3.53581e-16
SUHW1	MPP2	0.782495	4.76474e-16
SUHW1	SOX21	0.769731	2.7699e-15
SUHW1	ST8SIA3	0.762356	7.28053e-15
SUHW1	LECT1	0.759383	1.06434e-14
CHD8	NASP	0.823532	6.67759e-19
CHD8	KIAA0323	0.785623	3.03965e-16
CHD8	ILDR1	0.7851	3.27885e-16
CHD8	SLC35E4	0.779475	7.30249e-16
CHD8	DYNC1LI2	0.772923	1.80281e-15
CHD8	SUPT16H	0.772673	1.86499e-15
CHD8	KIAA0284	0.769722	2.77291e-15
CHD8	NES	0.756442	1.54138e-14
CHD8	ARID1A	0.753298	2.27706e-14
CHD8	ZFHX3	0.752488	2.51538e-14
SUMO1	DYNC1I2	0.657777	3.43872e-10
SUMO1	YTHDF2	0.620121	6.27955e-09
SUMO1	PEX13	0.590106	4.89406e-08
SUMO1	BHLHB9	0.573666	1.38297e-07
SUMO1	SEC22B	0.568498	1.89494e-07
SUMO1	LYCAT	0.563566	2.54667e-07
SUMO1	CHIC2	0.555693	4.04244e-07
SUMO1	SRBD1	0.534577	1.31863e-06
SUMO1	RP2	0.532466	1.47763e-06
SUMO1	UBIAD1	0.514408	3.79414e-06
GP1BA	ATXN2L	0.616039	8.4089e-09
GP1BA	CD5	0.608647	1.41185e-08
GP1BA	MCM7	0.605937	1.70159e-08
GP1BA	POU2F2	0.605434	1.76126e-08
GP1BA	NUP62	0.603954	1.94849e-08
GP1BA	CD226	0.600506	2.46078e-08
GP1BA	SUFU	0.597252	3.05945e-08
GP1BA	HNRNPU	0.592462	4.1972e-08
GP1BA	SLC9A9	0.591782	4.38795e-08
GP1BA	MYO9B	0.591685	4.41574e-08
DDB1	TSR2	0.750343	3.26837e-14
DDB1	BAP1	0.747568	4.56846e-14
DDB1	SREBF2	0.726132	5.28572e-13
DDB1	VPRBP	0.710475	2.74566e-12
DDB1	RNF123	0.702613	6.03231e-12
DDB1	UBE1	0.693925	1.39803e-11
DDB1	RAD54L2	0.690337	1.96141e-11
DDB1	WDR1	0.689994	2.02546e-11
DDB1	PTPN23	0.689886	2.04607e-11
DDB1	SGSM3	0.683632	3.64574e-11
MYO9B	MYO1F	0.837693	4.60895e-20
MYO9B	TNFSF14	0.831046	1.66695e-19
MYO9B	LILRB1	0.815344	2.81687e-18
MYO9B	KIAA1618	0.813002	4.19672e-18
MYO9B	CD84	0.807697	1.01477e-17
MYO9B	EPB41L2	0.806627	1.20853e-17
MYO9B	KIAA1949	0.801736	2.64986e-17
MYO9B	ADAM28	0.797223	5.36542e-17
MYO9B	IL17RA	0.79539	7.10907e-17
MYO9B	FLNA	0.795355	7.14712e-17
MMP7	FMOD	0.663918	2.05855e-10
MMP7	PPP1R1A	0.621672	5.61415e-09
MMP7	LRRC8E	0.619681	6.4814e-09
MMP7	TREM2	0.614179	9.59193e-09
MMP7	MMP19	0.603015	2.07699e-08
MMP7	SRPX2	0.601317	2.32986e-08
MMP7	SMOC2	0.587911	5.64107e-08
MMP7	FCGR2B	0.587909	5.64186e-08
MMP7	CENPO	0.582169	8.13919e-08
MMP7	C1S	0.580029	9.31405e-08
CRNKL1	MEGF9	0.724129	6.56722e-13
CRNKL1	CHM	0.690132	1.99954e-11
CRNKL1	CAPN7	0.682085	4.19652e-11
CRNKL1	LIN7C	0.677871	6.13e-11
CRNKL1	ZNF564	0.677666	6.24271e-11
CRNKL1	NUBPL	0.667374	1.53416e-10
CRNKL1	CETN3	0.663532	2.12684e-10
CRNKL1	HBP1	0.656093	3.95023e-10
CRNKL1	NR3C2	0.655696	4.08109e-10
CRNKL1	TMEM30A	0.654863	4.36866e-10
C9orf45	CLN8	0.717381	1.34578e-12
C9orf45	RALGPS1	0.714564	1.80452e-12
C9orf45	FYCO1	0.702546	6.07179e-12
C9orf45	TRAK1	0.694971	1.26541e-11
C9orf45	KIF13B	0.694272	1.35267e-11
C9orf45	GNA11	0.692101	1.66163e-11
C9orf45	TBC1D14	0.676667	6.82289e-11
C9orf45	CMTM4	0.675729	7.41443e-11
C9orf45	ATP5A1	0.672803	9.59062e-11
C9orf45	MOBKL1A	0.667128	1.56682e-10
XAB2	FKBP8	0.725497	5.66316e-13
XAB2	PPP5C	0.673378	9.11932e-11
XAB2	LRSAM1	0.631175	2.78773e-09
XAB2	C20orf67	0.621892	5.5252e-09
XAB2	ZNF289	0.619305	6.65929e-09
XAB2	ASB8	0.616753	7.99215e-09
XAB2	RAB11B	0.607136	1.56708e-08
XAB2	CDIPT	0.59434	3.70999e-08
XAB2	DCTN1	0.592464	4.19658e-08
XAB2	CNOT3	0.590697	4.70969e-08
RTN1	SLAMF1	0.594272	3.7266e-08
RTN1	GPR84	0.594196	3.74541e-08
RTN1	TLR7	0.589659	5.03832e-08
RTN1	RNASE2	0.57974	9.48502e-08
RTN1	POU2F2	0.578267	1.04003e-07
RTN1	FAM113B	0.575223	1.25648e-07
RTN1	PIK3AP1	0.562996	2.63446e-07
RTN1	EBI3	0.551918	5.02401e-07
RTN1	C13orf31	0.551788	5.06151e-07
RTN1	TLR10	0.549382	5.80509e-07
KLHL14	D4S234E	0.611447	1.16203e-08
KLHL14	VTCN1	0.550912	5.32124e-07
KLHL14	C8orf13	0.541311	9.12384e-07
KLHL14	PROM1	0.535257	1.27095e-06
KLHL14	SYT3	0.532731	1.4567e-06
KLHL14	PTCHD1	0.530206	1.66773e-06
KLHL14	C6orf126	0.52515	2.17937e-06
KLHL14	PAPPA	0.516102	3.48088e-06
KLHL14	C10orf82	0.504966	6.0825e-06
KLHL14	AFMID	0.503195	6.6351e-06
TBX10	SOX21	0.789719	1.66825e-16
TBX10	ESX1	0.781875	5.20403e-16
TBX10	SERPINA11	0.77687	1.0498e-15
TBX10	MS4A3	0.758684	1.16284e-14
TBX10	GYPB	0.754391	1.98956e-14
TBX10	KRT16	0.753517	2.21653e-14
TBX10	TSPY2	0.75117	2.95575e-14
TBX10	SSX2	0.744229	6.79664e-14
TBX10	LCT	0.740777	1.01838e-13
TBX10	SPRR1B	0.739522	1.17773e-13
CENPQ	C9orf123	0.759046	1.11081e-14
CENPQ	ATG5	0.756109	1.60685e-14
CENPQ	NIPSNAP3A	0.746056	5.473e-14
CENPQ	MTRF1	0.734145	2.17577e-13
CENPQ	CCNC	0.728021	4.30005e-13
CENPQ	MED31	0.717808	1.28677e-12
CENPQ	C17orf42	0.714894	1.744e-12
CENPQ	LOC376693	0.714883	1.74584e-12
CENPQ	LYRM4	0.711194	2.55175e-12
CENPQ	RPS6	0.709043	3.17498e-12
UTY	USP9Y	0.955627	6.93666e-39
UTY	EIF1AY	0.953903	2.5581e-38
UTY	DDX3Y	0.947146	2.73789e-36
UTY	JARID1D	0.943082	3.41482e-35
UTY	RPS4Y2	0.943029	3.52624e-35
UTY	CYorf15A	0.940254	1.77699e-34
UTY	ZFY	0.937348	8.91655e-34
UTY	CYorf15B	0.933955	5.329e-33
UTY	RPS4Y1	0.927814	1.07784e-31
UTY	NLGN4Y	0.919605	4.06079e-30
ZBTB12	SLC35E2	0.553509	4.58564e-07
ZBTB12	C17orf46	0.551307	5.20237e-07
ZBTB12	WDR88	0.535121	1.28037e-06
ZBTB12	TAS2R49	0.532778	1.45305e-06
ZBTB12	CENTB5	0.508534	5.09737e-06
ZBTB12	CCKBR	0.498734	8.24272e-06
ZBTB12	LY6G5B	0.497444	8.77106e-06
ZBTB12	OR10AG1	0.495249	9.74446e-06
ZBTB12	THEG	0.493188	1.07488e-05
ZBTB12	SYT5	0.491271	1.17694e-05
DTNBP1	LOC400590	0.792741	1.06245e-16
DTNBP1	LEMD2	0.78743	2.33664e-16
DTNBP1	UTRN	0.770656	2.44742e-15
DTNBP1	RPL23AP13	0.763163	6.56057e-15
DTNBP1	PIK3C2B	0.75478	1.89604e-14
DTNBP1	KIAA0240	0.754749	1.90332e-14
DTNBP1	MYH3	0.752834	2.41092e-14
DTNBP1	ZNF318	0.747287	4.72506e-14
DTNBP1	POGZ	0.7456	5.77864e-14
DTNBP1	KLF12	0.744376	6.67985e-14
KBTBD8	HCST	0.698921	8.65312e-12
KBTBD8	BASP1	0.697162	1.02568e-11
KBTBD8	C1orf59	0.663231	2.18146e-10
KBTBD8	TAGAP	0.656936	3.68581e-10
KBTBD8	CASP3	0.652912	5.12058e-10
KBTBD8	CXCL10	0.647982	7.6104e-10
KBTBD8	C1orf96	0.640757	1.34282e-09
KBTBD8	PRKCB1	0.639044	1.53301e-09
KBTBD8	TNNI2	0.626225	4.02616e-09
KBTBD8	DUSP4	0.624392	4.60579e-09
ZEB1	TCF4	0.860714	3.28404e-22
ZEB1	TAF3	0.853435	1.71671e-21
ZEB1	GJA7	0.846419	7.78509e-21
ZEB1	PDGFRB	0.842749	1.66661e-20
ZEB1	TRPC4	0.83761	4.68527e-20
ZEB1	NOTCH4	0.829132	2.38907e-19
ZEB1	UACA	0.828285	2.79767e-19
ZEB1	TMEM16A	0.827775	3.07515e-19
ZEB1	MEF2C	0.825217	4.92046e-19
ZEB1	NMUR1	0.824623	5.48146e-19
ZG16	KIF1A	0.741622	9.22995e-14
ZG16	CALCB	0.719368	1.09174e-12
ZG16	SYN2	0.717124	1.38246e-12
ZG16	TRIM49	0.714798	1.7614e-12
ZG16	SSX2	0.693536	1.45065e-11
ZG16	CALCA	0.690681	1.89926e-11
ZG16	SPRR2D	0.68527	3.13814e-11
ZG16	GPR63	0.684519	3.36191e-11
ZG16	SLC25A4	0.682421	4.07041e-11
ZG16	PSG1	0.682237	4.13886e-11
MIER1	TRIM6-TRIM34	0.689	2.22242e-11
MIER1	HIST1H3I	0.662003	2.41885e-10
MIER1	CD244	0.660499	2.74323e-10
MIER1	SCLT1	0.653642	4.82601e-10
MIER1	VASP	0.64577	9.06995e-10
MIER1	HIST1H3A	0.641254	1.29195e-09
MIER1	TRIM69	0.635933	1.94579e-09
MIER1	PKN2	0.633759	2.29487e-09
MIER1	TRIM21	0.630958	2.83332e-09
MIER1	ZCCHC17	0.629525	3.15327e-09
ADAM5P	IL9	0.477984	2.17442e-05
ADAM5P	TSHR	0.469216	3.21598e-05
ADAM5P	PCSK2	0.445166	8.92109e-05
ADAM5P	XKR5	0.433995	0.000139714
ADAM5P	IL19	0.415198	0.000287193
ADAM5P	SLC25A31	0.41005	0.000347336
ADAM5P	NKPD1	0.399404	0.000509731
ADAM5P	CRIP3	0.395845	0.00057784
ADAM5P	PCDH8	0.395719	0.000580401
ADAM5P	NEU2	0.390141	0.000704458
CHD9	ZBTB20	0.766437	4.28358e-15
CHD9	LPP	0.762849	6.83224e-15
CHD9	GOSR1	0.736955	1.58158e-13
CHD9	NSD1	0.732684	2.56408e-13
CHD9	NUCKS1	0.726623	5.01058e-13
CHD9	LOC440258	0.720133	1.0069e-12
CHD9	SYNE2	0.715988	1.55647e-12
CHD9	SAFB2	0.715012	1.72265e-12
CHD9	RIF1	0.714935	1.7366e-12
CHD9	POGZ	0.712614	2.20646e-12
STK16	SLC25A16	0.708897	3.22241e-12
STK16	PSENEN	0.707066	3.8747e-12
STK16	B9D1	0.671018	1.12043e-10
STK16	UROS	0.66947	1.28112e-10
STK16	CHCHD5	0.663801	2.07913e-10
STK16	ICT1	0.658393	3.26801e-10
STK16	LTA	0.643291	1.10217e-09
STK16	LYRM4	0.638137	1.64383e-09
STK16	ZNHIT2	0.636911	1.80578e-09
STK16	CCDC51	0.635746	1.9736e-09
KIAA1486	SLC38A3	0.717078	1.38906e-12
KIAA1486	ZIC5	0.695169	1.24177e-11
KIAA1486	SSX3	0.687617	2.52734e-11
KIAA1486	PDZD4	0.681629	4.37361e-11
KIAA1486	SERPINB5	0.670865	1.13546e-10
KIAA1486	OR51B4	0.66679	1.61275e-10
KIAA1486	ST8SIA3	0.663587	2.11698e-10
KIAA1486	MS4A3	0.659719	2.92742e-10
KIAA1486	GABRG2	0.658137	3.33814e-10
KIAA1486	SOX21	0.657494	3.52024e-10
TOB2	KIF1B	0.781994	5.11666e-16
TOB2	PPP1R15B	0.741345	9.53223e-14
TOB2	ZCCHC2	0.722964	7.44372e-13
TOB2	OTUD3	0.715852	1.57865e-12
TOB2	JAK1	0.713533	2.00731e-12
TOB2	NFIA	0.708559	3.33406e-12
TOB2	KPNA6	0.706868	3.95258e-12
TOB2	INSR	0.699919	7.85304e-12
TOB2	HOOK1	0.69211	1.66026e-11
TOB2	FAM73A	0.686363	2.83799e-11
BANK1	CTSO	0.658962	3.11763e-10
BANK1	HEATR5B	0.646553	8.52497e-10
BANK1	CDKN1B	0.625329	4.30023e-09
BANK1	RNF138	0.622499	5.28708e-09
BANK1	CG018	0.620324	6.18814e-09
BANK1	RCBTB2	0.619677	6.48351e-09
BANK1	HNMT	0.617293	7.69056e-09
BANK1	FLJ20035	0.613111	1.03412e-08
BANK1	PARP16	0.609484	1.3323e-08
BANK1	MIA3	0.609253	1.35374e-08
OR2V2	ZAR1	0.543371	8.1384e-07
OR2V2	IPPK	0.534601	1.31696e-06
OR2V2	KIAA0317	0.532562	1.47002e-06
OR2V2	OR7A17	0.520376	2.79489e-06
OR2V2	C8orf41	0.511819	4.32449e-06
OR2V2	NRG3	0.507235	5.43719e-06
OR2V2	COX10	0.498293	8.41991e-06
OR2V2	BRD7	0.496777	9.05679e-06
OR2V2	SNX1	0.49512	9.80452e-06
OR2V2	WFDC9	0.493271	1.07068e-05
GRM2	CRHR1	0.743938	7.03434e-14
GRM2	FUT7	0.732517	2.61236e-13
GRM2	C1orf32	0.724151	6.55165e-13
GRM2	CGB2	0.722819	7.56045e-13
GRM2	GPR42	0.719034	1.13095e-12
GRM2	PSTK	0.707304	3.78312e-12
GRM2	TAAR5	0.702111	6.33752e-12
GRM2	SLC39A3	0.697911	9.54186e-12
GRM2	TTC9B	0.694371	1.33993e-11
GRM2	AZU1	0.694296	1.34959e-11
PROSC	CHMP7	0.705334	4.60731e-12
PROSC	CDC16	0.654772	4.40127e-10
PROSC	BRE	0.648933	7.05439e-10
PROSC	SNX17	0.634621	2.14982e-09
PROSC	ANKRD40	0.628092	3.50758e-09
PROSC	FIG4	0.626582	3.92173e-09
PROSC	TMEM66	0.615772	8.56959e-09
PROSC	MGC16169	0.61237	1.08933e-08
PROSC	ZNF76	0.607895	1.4872e-08
PROSC	ADCY5	0.607732	1.50395e-08
SPIN2B	SPIN2A	0.971203	2.41578e-45
SPIN2B	C3orf23	0.829914	2.06349e-19
SPIN2B	TRNT1	0.791062	1.36646e-16
SPIN2B	TMEM111	0.783414	4.17847e-16
SPIN2B	BRP44L	0.776912	1.04364e-15
SPIN2B	ADK	0.768123	3.42978e-15
SPIN2B	COQ3	0.766073	4.4931e-15
SPIN2B	TCFL5	0.764361	5.61741e-15
SPIN2B	SCOC	0.762371	7.26633e-15
SPIN2B	GBAS	0.757569	1.33826e-14
PIR	TXNRD1	0.615101	8.98699e-09
PIR	TAF13	0.594774	3.60527e-08
PIR	ASPH	0.557162	3.71194e-07
PIR	LGALS1	0.555658	4.05068e-07
PIR	FABP5	0.551063	5.27555e-07
PIR	CCL7	0.54847	6.11293e-07
PIR	ADORA2B	0.535714	1.23986e-06
PIR	ME1	0.53524	1.27211e-06
PIR	PTGER2	0.53506	1.28459e-06
PIR	HS3ST3A1	0.532574	1.46905e-06
IPO9	UBE2Q1	0.774155	1.52449e-15
IPO9	PWP2	0.744146	6.86408e-14
IPO9	SETDB1	0.740412	1.06243e-13
IPO9	PI4KB	0.735559	1.85404e-13
IPO9	AATF	0.733148	2.43405e-13
IPO9	MLL4	0.729025	3.85015e-13
IPO9	RUFY1	0.728751	3.96834e-13
IPO9	SSRP1	0.72246	7.85754e-13
IPO9	FLII	0.715218	1.6862e-12
IPO9	IL17RA	0.704359	5.07598e-12
EVC	EVC2	0.81001	6.92901e-18
EVC	CEMP1	0.77913	7.66366e-16
EVC	BLMH	0.769259	2.94966e-15
EVC	WIPF2	0.765306	4.96718e-15
EVC	GOSR1	0.751296	2.91038e-14
EVC	EXOC7	0.747596	4.55346e-14
EVC	LOC92017	0.744809	6.34653e-14
EVC	LEMD2	0.734329	2.13111e-13
EVC	LASP1	0.733667	2.29615e-13
EVC	FARP1	0.730402	3.30643e-13
CXCL13	PDCD1	0.856086	9.49884e-22
CXCL13	IFNG	0.842184	1.87024e-20
CXCL13	SH2D1A	0.835962	6.47647e-20
CXCL13	CRTAM	0.830683	1.78539e-19
CXCL13	TNFRSF9	0.825449	4.71621e-19
CXCL13	PTPRCAP	0.815916	2.55349e-18
CXCL13	LAG3	0.8158	2.60486e-18
CXCL13	PVRIG	0.81147	5.43167e-18
CXCL13	CD3D	0.807108	1.11738e-17
CXCL13	SIRPG	0.805805	1.38118e-17
KIAA1199	ADAM12	0.686409	2.82577e-11
KIAA1199	CALU	0.629089	3.25736e-09
KIAA1199	CCDC80	0.609348	1.3449e-08
KIAA1199	COMP	0.591218	4.55234e-08
KIAA1199	CDH3	0.589757	5.00631e-08
KIAA1199	C20orf103	0.58849	5.43408e-08
KIAA1199	GREM1	0.584559	6.99318e-08
KIAA1199	COL11A1	0.583976	7.25769e-08
KIAA1199	FBN2	0.583891	7.29736e-08
KIAA1199	THBS2	0.583855	7.31393e-08
SORL1	WDR7	0.607745	1.50266e-08
SORL1	NRXN3	0.587085	5.94916e-08
SORL1	CNOT6L	0.571756	1.55474e-07
SORL1	FKBP2	0.565365	2.2877e-07
SORL1	RAD54L2	0.563814	2.50949e-07
SORL1	SHROOM3	0.562377	2.7328e-07
SORL1	PHF17	0.56113	2.9418e-07
SORL1	KIAA0999	0.556748	3.80243e-07
SORL1	BAHD1	0.553231	4.65949e-07
SORL1	UBE4A	0.548059	6.25679e-07
NAT10	LONP1	0.679036	5.5236e-11
NAT10	PRPF31	0.671973	1.03111e-10
NAT10	PRPF6	0.654855	4.37166e-10
NAT10	NRD1	0.638454	1.60415e-09
NAT10	HPS4	0.633163	2.40055e-09
NAT10	DDX56	0.619681	6.48174e-09
NAT10	PES1	0.616841	7.9425e-09
NAT10	EIF4G1	0.614708	9.24012e-09
NAT10	RRP1	0.605996	1.6947e-08
NAT10	FOXK1	0.604672	1.85537e-08
CHD1	ZC3H11A	0.786548	2.65748e-16
CHD1	MLKL	0.772155	2.00034e-15
CHD1	RP5-1022P6.2	0.769127	3.00199e-15
CHD1	LYST	0.767514	3.71737e-15
CHD1	PER2	0.767231	3.85889e-15
CHD1	VIM	0.766425	4.29013e-15
CHD1	POLS	0.766333	4.34251e-15
CHD1	SMC6	0.763325	6.42467e-15
CHD1	RBMS1	0.763323	6.42667e-15
CHD1	IRF2BP2	0.763017	6.68543e-15
SYN3	C20orf160	0.720568	9.61392e-13
SYN3	RAPGEF5	0.697584	9.84796e-12
SYN3	GPR4	0.696053	1.14107e-11
SYN3	ETS2	0.69234	1.6246e-11
SYN3	HEATR5B	0.691208	1.80743e-11
SYN3	LSM14A	0.686454	2.81418e-11
SYN3	LDB2	0.680393	4.88976e-11
SYN3	CYYR1	0.672609	9.75457e-11
SYN3	EDG1	0.67127	1.09615e-10
SYN3	DNM3	0.670389	1.18326e-10
SLC22A2	BBOX1	0.89489	3.14468e-26
SLC22A2	NAT8B	0.893364	5.07129e-26
SLC22A2	GBA3	0.87189	2.14142e-23
SLC22A2	SLC47A1	0.857609	6.72441e-22
SLC22A2	NAT8	0.855933	9.83332e-22
SLC22A2	FZD1	0.851467	2.64403e-21
SLC22A2	SLC17A3	0.85024	3.45035e-21
SLC22A2	PKHD1	0.845112	1.02326e-20
SLC22A2	SLC1A1	0.842055	1.92023e-20
SLC22A2	GLYAT	0.841452	2.17075e-20
SERPINF1	C1S	0.844883	1.07318e-20
SERPINF1	LAIR1	0.794737	7.85303e-17
SERPINF1	DOK3	0.791813	1.22123e-16
SERPINF1	GALNT2	0.779357	7.42457e-16
SERPINF1	PADI2	0.776905	1.04472e-15
SERPINF1	LAPTM5	0.772272	1.96876e-15
SERPINF1	TGFBI	0.764531	5.49516e-15
SERPINF1	TNFSF13B	0.764414	5.57885e-15
SERPINF1	ADA	0.759092	1.10435e-14
SERPINF1	CD68	0.756745	1.48402e-14
WDR34	MAP3K11	0.780131	6.65978e-16
WDR34	BAT4	0.735891	1.78551e-13
WDR34	CDK10	0.713469	2.02075e-12
WDR34	SNAPC4	0.709988	2.88521e-12
WDR34	BAT3	0.70366	5.43981e-12
WDR34	TSPAN18	0.703534	5.50818e-12
WDR34	LIME1	0.701952	6.43691e-12
WDR34	ORAI3	0.694902	1.27378e-11
WDR34	SLC25A28	0.691523	1.75468e-11
WDR34	YPEL3	0.688589	2.30917e-11
OR7A17	DEFA6	0.717673	1.30508e-12
OR7A17	H1FOO	0.717483	1.3314e-12
OR7A17	FAM26C	0.68875	2.27474e-11
OR7A17	CCDC114	0.688552	2.31709e-11
OR7A17	EFNA2	0.680559	4.81704e-11
OR7A17	C8ORFK29	0.674609	8.18496e-11
OR7A17	SERPINA12	0.670514	1.17048e-10
OR7A17	OR4K17	0.648567	7.26386e-10
OR7A17	LOC494141	0.645869	8.99937e-10
OR7A17	GPR42	0.643989	1.0435e-09
C9orf11	MLNR	0.502202	6.96536e-06
C9orf11	AGPAT7	0.4983	8.41723e-06
C9orf11	OR1E1	0.488234	1.35728e-05
C9orf11	RBM32B	0.4841	1.64439e-05
C9orf11	OTOP1	0.483456	1.69393e-05
C9orf11	OR56B1	0.482614	1.76078e-05
C9orf11	OR8B4	0.480287	1.95857e-05
C9orf11	GABRA3	0.472321	2.80328e-05
C9orf11	LMOD2	0.463143	4.1914e-05
C9orf11	XRCC3	0.46029	4.73863e-05
RNF216L	POP7	0.506039	5.76889e-06
RNF216L	DKFZp434K1815	0.486938	1.44179e-05
RNF216L	PCDHB1	0.474538	2.53922e-05
RNF216L	AIRE	0.474207	2.57719e-05
RNF216L	RPA3	0.465475	3.78818e-05
RNF216L	MRPL17	0.46228	4.35035e-05
RNF216L	TMEM86B	0.458016	5.22143e-05
RNF216L	CPSF4	0.456402	5.5913e-05
RNF216L	LRRC20	0.455983	5.69127e-05
RNF216L	LSM5	0.455083	5.91169e-05
LHB	LOC56964	0.811302	5.58616e-18
LHB	RCC1	0.803753	1.92224e-17
LHB	RTN4RL2	0.779082	7.71559e-16
LHB	ARD1B	0.773404	1.68884e-15
LHB	CDK5R2	0.769065	3.0268e-15
LHB	C20orf144	0.76889	3.0981e-15
LHB	ARD1A	0.767801	3.57921e-15
LHB	C19orf24	0.763991	5.89378e-15
LHB	LOC124446	0.761513	8.11272e-15
LHB	AGBL3	0.756824	1.46952e-14
STK25	AAMP	0.809569	7.45403e-18
STK25	PLXNB2	0.755161	1.80838e-14
STK25	TNIP1	0.752533	2.50155e-14
STK25	AATF	0.750604	3.16648e-14
STK25	PPP1R7	0.74727	4.73488e-14
STK25	WASF2	0.747204	4.77226e-14
STK25	ERCC3	0.740083	1.10375e-13
STK25	FLJ90757	0.736951	1.5823e-13
STK25	TRIP10	0.730487	3.27561e-13
STK25	GIT1	0.729384	3.70068e-13
TAOK3	CTDSP2	0.736658	1.63625e-13
TAOK3	ATF7IP	0.727465	4.57023e-13
TAOK3	EP400	0.711034	2.59368e-12
TAOK3	IK	0.700692	7.28286e-12
TAOK3	CYLD	0.698736	8.81004e-12
TAOK3	INOC1	0.690092	2.00704e-11
TAOK3	RUFY1	0.687469	2.56212e-11
TAOK3	UBC	0.686382	2.83304e-11
TAOK3	TRIM44	0.685076	3.19442e-11
TAOK3	ARHGAP17	0.679469	5.31335e-11
LOC152573	PROM1	0.558855	3.3626e-07
LOC152573	COPZ2	0.491492	1.16474e-05
LOC152573	CCDC113	0.477438	2.22883e-05
LOC152573	LOC57228	0.47717	2.25594e-05
LOC152573	ELL3	0.475225	2.46225e-05
LOC152573	ITGAE	0.469009	3.24553e-05
LOC152573	ECD	0.468678	3.29299e-05
LOC152573	RAB6C	0.467136	3.52345e-05
LOC152573	ANKRD2	0.465023	3.86345e-05
LOC152573	ANKRD7	0.46212	4.38043e-05
C3orf39	GPD1L	0.799707	3.64703e-17
C3orf39	EPN3	0.797145	5.43051e-17
C3orf39	GOT2	0.7969	5.63886e-17
C3orf39	C6orf168	0.792028	1.18251e-16
C3orf39	MRPS25	0.78839	2.02989e-16
C3orf39	ARL4D	0.780787	6.07112e-16
C3orf39	LSDP5	0.777888	9.11527e-16
C3orf39	AK1	0.777605	9.48015e-16
C3orf39	PPAPDC1A	0.773591	1.64629e-15
C3orf39	LARS2	0.773354	1.70028e-15
C14orf108	TRAPPC6B	0.891659	8.57696e-26
C14orf108	ATP6V1D	0.888393	2.29108e-25
C14orf108	DHRS7	0.881699	1.56553e-24
C14orf108	GLRX5	0.875237	8.9913e-24
C14orf108	PPM1A	0.870947	2.72235e-23
C14orf108	ISCA2	0.860954	3.10505e-22
C14orf108	UQCRFS1	0.859602	4.25357e-22
C14orf108	GMFB	0.852783	1.98209e-21
C14orf108	GPD1L	0.844524	1.1562e-20
C14orf108	SYNJ2BP	0.843859	1.32665e-20
CDC25B	MAN2B1	0.654558	4.47894e-10
CDC25B	LAT	0.651957	5.53229e-10
CDC25B	TAF1C	0.651898	5.55865e-10
CDC25B	TMEM79	0.650098	6.42587e-10
CDC25B	DEF6	0.647471	7.92597e-10
CDC25B	TNFSF14	0.646265	8.72179e-10
CDC25B	MICALL2	0.646144	8.80549e-10
CDC25B	DNMT1	0.644578	9.96298e-10
CDC25B	DOK3	0.644479	1.00414e-09
CDC25B	EZH2	0.641539	1.26371e-09
BMP3	DSG4	0.673912	8.70237e-11
BMP3	CLPS	0.657319	3.57116e-10
BMP3	FAM26C	0.639485	1.48169e-09
BMP3	SLC7A4	0.633517	2.33728e-09
BMP3	PRSS33	0.624858	4.45135e-09
BMP3	KRT76	0.622504	5.28525e-09
BMP3	C4orf17	0.622152	5.42209e-09
BMP3	H1FOO	0.613113	1.03393e-08
BMP3	UCN3	0.605549	1.74746e-08
BMP3	C1orf32	0.604977	1.81711e-08
TMEM180	C14orf162	0.56658	2.12704e-07
TMEM180	OR2A12	0.555547	4.07679e-07
TMEM180	SERPINA12	0.550137	5.5614e-07
TMEM180	KRTAP19-1	0.532704	1.45882e-06
TMEM180	CST2	0.531286	1.57422e-06
TMEM180	ITGB3BP	0.529158	1.76344e-06
TMEM180	MGC35295	0.525167	2.17751e-06
TMEM180	HTR1E	0.524502	2.25476e-06
TMEM180	FGF23	0.519978	2.85298e-06
TMEM180	CHRM1	0.514311	3.81293e-06
MAP1LC3C	KRT2	0.509501	4.85724e-06
MAP1LC3C	EFCBP2	0.48238	1.77982e-05
MAP1LC3C	BCMO1	0.470465	3.04368e-05
MAP1LC3C	C3orf55	0.459165	4.97208e-05
MAP1LC3C	OR8D4	0.451105	6.9832e-05
MAP1LC3C	DIO1	0.451065	6.99474e-05
MAP1LC3C	C10orf33	0.449792	7.37466e-05
MAP1LC3C	SORD	0.446465	8.45894e-05
MAP1LC3C	COMT	0.443285	9.63137e-05
MAP1LC3C	RBM38	0.437203	0.00012302
CRYGC	EPGN	0.664119	2.02384e-10
CRYGC	ALOX12	0.656957	3.67951e-10
CRYGC	PDZD4	0.65604	3.96753e-10
CRYGC	ICEBERG	0.654874	4.36481e-10
CRYGC	S100A7	0.654415	4.53154e-10
CRYGC	CCDC83	0.652963	5.09974e-10
CRYGC	MAGEA9	0.650187	6.38005e-10
CRYGC	ZIC3	0.641541	1.26343e-09
CRYGC	MIXL1	0.63739	1.74072e-09
CRYGC	SOX21	0.629442	3.1729e-09
POU3F1	GLIS2	0.771512	2.18149e-15
POU3F1	ZNF205	0.720515	9.6689e-13
POU3F1	UCN2	0.711898	2.37449e-12
POU3F1	DGKQ	0.708416	3.3826e-12
POU3F1	PIP5K1C	0.701794	6.53792e-12
POU3F1	C16orf3	0.700656	7.30852e-12
POU3F1	FLJ45717	0.700012	7.78214e-12
POU3F1	TBKBP1	0.699189	8.43134e-12
POU3F1	EVX1	0.695115	1.24818e-11
POU3F1	FLJ36070	0.694993	1.26287e-11
C20orf32	MAP7D2	0.562624	2.69319e-07
C20orf32	MRGPRX3	0.546999	6.64247e-07
C20orf32	AIM1L	0.546285	6.91459e-07
C20orf32	NANOGP1	0.529704	1.71298e-06
C20orf32	CCDC63	0.528148	1.86056e-06
C20orf32	BPIL1	0.527148	1.96169e-06
C20orf32	SLC30A10	0.523935	2.32262e-06
C20orf32	ZNF342	0.522965	2.44328e-06
C20orf32	MBL2	0.518787	3.03357e-06
C20orf32	FAM9B	0.518109	3.14113e-06
CCDC95	DDX49	0.734652	2.0546e-13
CCDC95	LOC90835	0.731953	2.7824e-13
CCDC95	NMRAL1	0.687044	2.66486e-11
CCDC95	UBXD5	0.664661	1.93315e-10
CCDC95	NT5C	0.633511	2.33831e-09
CCDC95	NME3	0.628928	3.29643e-09
CCDC95	PPOX	0.625075	4.38092e-09
CCDC95	KIF22	0.620346	6.17864e-09
CCDC95	RRAS	0.619964	6.35074e-09
CCDC95	C16orf13	0.619744	6.45216e-09
HIGD1B	C6orf189	0.774482	1.45785e-15
HIGD1B	GJA4	0.743444	7.45545e-14
HIGD1B	CLDN5	0.728691	3.99444e-13
HIGD1B	FCN3	0.689852	2.05256e-11
HIGD1B	CLEC14A	0.689615	2.09858e-11
HIGD1B	GIMAP6	0.650612	6.16621e-10
HIGD1B	ACVRL1	0.627992	3.53367e-09
HIGD1B	PLAC9	0.62661	3.9136e-09
HIGD1B	COX4I2	0.624589	4.53982e-09
HIGD1B	GIMAP5	0.61566	8.63773e-09
USP6NL	ANUBL1	0.720348	9.84184e-13
USP6NL	INPP5F	0.717661	1.30674e-12
USP6NL	RSU1	0.70785	3.58114e-12
USP6NL	FAM35A	0.682479	4.04906e-11
USP6NL	DOCK1	0.666712	1.62361e-10
USP6NL	RAB11FIP2	0.665644	1.77837e-10
USP6NL	KIAA1600	0.661897	2.44058e-10
USP6NL	SLFN12	0.65954	2.97152e-10
USP6NL	C10orf38	0.657934	3.3945e-10
USP6NL	IGFBP7	0.646792	8.36513e-10
ABCD4	RBM25	0.73207	2.74621e-13
ABCD4	SIPA1L1	0.730571	3.24508e-13
ABCD4	BTBD7	0.721972	8.27875e-13
ABCD4	SMEK1	0.696447	1.09869e-11
ABCD4	NUMB	0.687782	2.48893e-11
ABCD4	RAGE	0.669818	1.24326e-10
ABCD4	MAT2A	0.665388	1.81741e-10
ABCD4	CLCN6	0.651794	5.60571e-10
ABCD4	ARID4A	0.650526	6.20854e-10
ABCD4	HEXIM1	0.646723	8.41115e-10
DIMT1L	KIF2A	0.737803	1.43537e-13
DIMT1L	CCNB1	0.594463	3.68018e-08
DIMT1L	F3	0.588879	5.29922e-08
DIMT1L	SERPINA3	0.588369	5.47683e-08
DIMT1L	ACOT9	0.586778	6.06749e-08
DIMT1L	C1orf19	0.583272	7.59013e-08
DIMT1L	ETV1	0.572801	1.45841e-07
DIMT1L	LBP	0.56656	2.12962e-07
DIMT1L	C17orf58	0.559327	3.27082e-07
DIMT1L	GOLSYN	0.558933	3.34723e-07
TEK	PTPRB	0.924437	5.03882e-31
TEK	CYYR1	0.923874	6.47299e-31
TEK	C20orf160	0.916491	1.45562e-29
TEK	C16orf30	0.89784	1.22226e-26
TEK	LDB2	0.894573	3.4754e-26
TEK	ERG	0.888749	2.06184e-25
TEK	RAMP3	0.885977	4.64823e-25
TEK	CALCRL	0.884179	7.78927e-25
TEK	JAM2	0.880398	2.24393e-24
TEK	ST6GALNAC3	0.875038	9.47581e-24
SLC25A46	COMMD10	0.824435	5.67183e-19
SLC25A46	C7orf30	0.815259	2.85839e-18
SLC25A46	TMEM161B	0.807999	9.65705e-18
SLC25A46	SLC25A40	0.807897	9.82028e-18
SLC25A46	C18orf32	0.802578	2.31854e-17
SLC25A46	HUS1	0.799455	3.7937e-17
SLC25A46	MED21	0.798647	4.30306e-17
SLC25A46	SVIP	0.798316	4.53015e-17
SLC25A46	MRPS30	0.794664	7.94106e-17
SLC25A46	NDUFA12	0.788429	2.01823e-16
LARP7	TFF1	0.733395	2.36732e-13
LARP7	HBG1	0.719724	1.05142e-12
LARP7	APOA2	0.689877	2.0477e-11
LARP7	HBE1	0.685508	3.07022e-11
LARP7	CSAG1	0.680867	4.68514e-11
LARP7	C3orf57	0.672821	9.5752e-11
LARP7	SALL4	0.664088	2.02927e-10
LARP7	HBZ	0.659841	2.89785e-10
LARP7	MAGEA3	0.658409	3.26376e-10
LARP7	APOA1	0.655113	4.28047e-10
CD160	KLRB1	0.661362	2.55232e-10
CD160	PTGDR	0.633893	2.27185e-09
CD160	GPR18	0.620741	6.00497e-09
CD160	SLC10A6	0.619735	6.45646e-09
CD160	NCR3	0.616481	8.14887e-09
CD160	TBX21	0.605942	1.70098e-08
CD160	XCL2	0.602916	2.09096e-08
CD160	NCR1	0.584594	6.97778e-08
CD160	XCL1	0.580512	9.03557e-08
CD160	FCER1G	0.575674	1.22188e-07
MT1JP	MT1M	0.963879	5.943e-42
MT1JP	MT1H	0.9417	7.72604e-35
MT1JP	MT1B	0.919105	5.00052e-30
MT1JP	MT2A	0.911116	1.17735e-28
MT1JP	MT1E	0.901785	3.29733e-27
MT1JP	MT1G	0.89426	3.83397e-26
MT1JP	MT1X	0.883164	1.03843e-24
MT1JP	SERPINB8	0.625539	4.23426e-09
MT1JP	LGALS1	0.62508	4.37927e-09
MT1JP	IL1R2	0.614203	9.57566e-09
PHF20	C5AR1	0.691215	1.80622e-11
PHF20	CTNNBL1	0.69005	2.01483e-11
PHF20	TNFRSF1B	0.684128	3.48413e-11
PHF20	CD93	0.681652	4.3644e-11
PHF20	NID1	0.67712	6.55363e-11
PHF20	ADAR	0.672422	9.91462e-11
PHF20	LRRFIP1	0.668802	1.35709e-10
PHF20	ZNFX1	0.665896	1.74059e-10
PHF20	FLNA	0.662396	2.34033e-10
PHF20	TGOLN2	0.6558	4.04626e-10
CPNE4	RELN	0.61614	8.34868e-09
CPNE4	IL23R	0.609459	1.3346e-08
CPNE4	FBXO24	0.600147	2.52087e-08
CPNE4	FLJ31568	0.594434	3.68707e-08
CPNE4	MYLC2PL	0.583676	7.39782e-08
CPNE4	TSSK3	0.58071	8.92376e-08
CPNE4	PURG	0.571005	1.62759e-07
CPNE4	C19orf51	0.561471	2.88331e-07
CPNE4	CBLN2	0.560183	3.11059e-07
CPNE4	EREG	0.560042	3.13637e-07
GTPBP1	THOP1	0.685645	3.03183e-11
GTPBP1	C19orf6	0.676759	6.76724e-11
GTPBP1	SYMPK	0.675697	7.43519e-11
GTPBP1	APEX2	0.670614	1.1604e-10
GTPBP1	XPO6	0.660456	2.75328e-10
GTPBP1	RABEP2	0.659806	2.90643e-10
GTPBP1	ALDH16A1	0.657433	3.53783e-10
GTPBP1	CLEC16A	0.655083	4.29112e-10
GTPBP1	SCAF1	0.653715	4.79739e-10
GTPBP1	ZNF652	0.653556	4.85977e-10
RAB33B	GGNBP1	0.631944	2.63132e-09
RAB33B	RASSF3	0.627339	3.70855e-09
RAB33B	MGC5590	0.604622	1.86178e-08
RAB33B	CYP2S1	0.593233	3.99032e-08
RAB33B	DYNC1I2	0.584274	7.1213e-08
RAB33B	OR1S2	0.581807	8.3276e-08
RAB33B	OR1E2	0.57953	9.61069e-08
RAB33B	SLC10A5	0.576303	1.17519e-07
RAB33B	LOC646938	0.565061	2.32956e-07
RAB33B	LOC400120	0.558003	3.53433e-07
ALDOC	ANGPTL4	0.808743	8.54466e-18
ALDOC	CA9	0.790935	1.39259e-16
ALDOC	DDIT4	0.786231	2.78291e-16
ALDOC	HIG2	0.777021	1.028e-15
ALDOC	PHKA2	0.764412	5.58039e-15
ALDOC	EDN1	0.76097	8.69667e-15
ALDOC	COL23A1	0.760832	8.85065e-15
ALDOC	MXI1	0.758394	1.20618e-14
ALDOC	EHD2	0.752785	2.42537e-14
ALDOC	PFKP	0.751974	2.67899e-14
ZNF212	NCAPG2	0.779602	7.17376e-16
ZNF212	JHDM1D	0.748189	4.24061e-14
ZNF212	REPIN1	0.733149	2.43371e-13
ZNF212	LIG1	0.711631	2.44024e-12
ZNF212	RBM10	0.708633	3.30935e-12
ZNF212	NMT1	0.70844	3.37445e-12
ZNF212	MAP3K3	0.697846	9.60221e-12
ZNF212	CRTC2	0.696701	1.07221e-11
ZNF212	C19orf6	0.68275	3.95058e-11
ZNF212	INPPL1	0.681313	4.50014e-11
NUDT1	GNB1L	0.714501	1.81642e-12
NUDT1	C6orf173	0.685745	3.00406e-11
NUDT1	MCM8	0.681178	4.55552e-11
NUDT1	FOXM1	0.672727	9.65386e-11
NUDT1	FZD2	0.657639	3.47822e-10
NUDT1	LEPREL2	0.656758	3.74018e-10
NUDT1	TNNT1	0.656007	3.97811e-10
NUDT1	REEP4	0.652371	5.35035e-10
NUDT1	C9orf140	0.651974	5.52465e-10
NUDT1	CDC20	0.651688	5.65392e-10
RFPL2	RFPL3	0.717823	1.28475e-12
RFPL2	RFPL1	0.626461	3.95664e-09
RFPL2	ORC2L	0.488649	1.33117e-05
RFPL2	SLC7A7	0.461945	4.41357e-05
RFPL2	PRODH2	0.44173	0.000102578
RFPL2	TMEM26	0.441721	0.000102616
RFPL2	LMNB1	0.436247	0.000127792
RFPL2	CORO1C	0.433191	0.000144211
RFPL2	PELI1	0.426579	0.00018659
RFPL2	TEX28	0.426423	0.000187719
ZNF83	MAP3K8	0.736921	1.58787e-13
ZNF83	NPHP3	0.719773	1.04606e-12
ZNF83	KIAA1975	0.704834	4.84211e-12
ZNF83	C1orf83	0.701218	6.91753e-12
ZNF83	LOC440248	0.697832	9.61551e-12
ZNF83	AMY2B	0.669628	1.26383e-10
ZNF83	AP4B1	0.66234	2.3515e-10
ZNF83	ACRC	0.658727	3.17876e-10
ZNF83	TCERG1	0.657573	3.49712e-10
ZNF83	HERC4	0.655559	4.12702e-10
GDPD5	ITGA5	0.664084	2.03001e-10
GDPD5	ADAM19	0.656954	3.68041e-10
GDPD5	GPR161	0.653384	4.92821e-10
GDPD5	TBC1D2B	0.632736	2.47907e-09
GDPD5	SLC26A10	0.625666	4.19493e-09
GDPD5	RUNX1	0.620916	5.9294e-09
GDPD5	SHC1	0.618819	6.89534e-09
GDPD5	SH3PXD2A	0.612202	1.10226e-08
GDPD5	VASH1	0.610086	1.27767e-08
GDPD5	NUAK1	0.602723	2.11853e-08
PDCD4	WDR20	0.596937	3.12413e-08
PDCD4	PPP1CB	0.582985	7.7295e-08
PDCD4	LIN7A	0.574352	1.32586e-07
PDCD4	FBXO34	0.571544	1.57497e-07
PDCD4	SAR1A	0.568015	1.95103e-07
PDCD4	NGDN	0.567002	2.07379e-07
PDCD4	BRMS1L	0.566447	2.14408e-07
PDCD4	CDS2	0.563559	2.5478e-07
PDCD4	TRAPPC6B	0.557262	3.69024e-07
PDCD4	LOC554234	0.552674	4.81088e-07
CEP350	ZC3H11A	0.893609	4.69843e-26
CEP350	YY1AP1	0.887015	3.43692e-25
CEP350	AFAP1	0.859956	3.91841e-22
CEP350	EPRS	0.858961	4.93305e-22
CEP350	ARID4B	0.85548	1.08858e-21
CEP350	TROVE2	0.83978	3.04134e-20
CEP350	BAT2D1	0.834567	8.49677e-20
CEP350	C1orf80	0.831607	1.49883e-19
CEP350	SP100	0.826576	3.83657e-19
CEP350	ADAR	0.825234	4.90512e-19
OR10A2	MPFL	0.761681	7.93955e-15
OR10A2	SLC14A2	0.742175	8.65235e-14
OR10A2	KIAA1539	0.72335	7.14183e-13
OR10A2	SAMD8	0.708089	3.49602e-12
OR10A2	C11orf42	0.70077	7.22769e-12
OR10A2	OR8H1	0.686081	2.91253e-11
OR10A2	ZAN	0.68138	4.4729e-11
OR10A2	FAIM2	0.680197	4.97661e-11
OR10A2	C17orf50	0.680121	5.01094e-11
OR10A2	LOC158381	0.67234	9.98591e-11
CST7	EOMES	0.903786	1.66132e-27
CST7	P2RY10	0.888294	2.35909e-25
CST7	PVRIG	0.886651	3.82164e-25
CST7	CRTAM	0.886547	3.93939e-25
CST7	CD3D	0.885333	5.59785e-25
CST7	TRAT1	0.885277	5.68843e-25
CST7	SIT1	0.880347	2.27575e-24
CST7	UBASH3A	0.877954	4.36387e-24
CST7	CD3G	0.87634	6.71907e-24
CST7	LCK	0.876095	7.16986e-24
CIAO1	C12orf10	0.668539	1.38818e-10
CIAO1	SAC3D1	0.656611	3.78554e-10
CIAO1	RTN4RL2	0.65489	4.35932e-10
CIAO1	PRIC285	0.648368	7.37978e-10
CIAO1	C19orf24	0.64601	8.89975e-10
CIAO1	PYCRL	0.64561	9.1853e-10
CIAO1	BMP7	0.639639	1.46421e-09
CIAO1	ZNHIT2	0.637385	1.74142e-09
CIAO1	SMPD2	0.637081	1.78238e-09
CIAO1	LOC339229	0.634847	2.11327e-09
SELL	DAPP1	0.730707	3.19654e-13
SELL	CTSS	0.703772	5.38014e-12
SELL	STAT1	0.7018	6.5339e-12
SELL	PIK3CG	0.697866	9.58345e-12
SELL	CLEC12A	0.695543	1.19819e-11
SELL	CLEC7A	0.690344	1.96018e-11
SELL	DOCK2	0.687047	2.66408e-11
SELL	ITGA4	0.682165	4.16608e-11
SELL	IL10RA	0.680607	4.79627e-11
SELL	CD72	0.679226	5.4305e-11
OR8J3	TGM7	0.713234	2.07017e-12
OR8J3	LCN1	0.680077	5.03074e-11
OR8J3	PRB2	0.675513	7.55729e-11
OR8J3	FIBCD1	0.673606	8.93888e-11
OR8J3	OR2C1	0.638691	1.57518e-09
OR8J3	PMS2CL	0.632308	2.56031e-09
OR8J3	OR1Q1	0.623627	4.87048e-09
OR8J3	P2RX1	0.61724	7.71986e-09
OR8J3	OR10P1	0.606968	1.58525e-08
OR8J3	MPFL	0.597791	2.95148e-08
LTBP4	SPEG	0.718702	1.17127e-12
LTBP4	PDLIM7	0.679485	5.30556e-11
LTBP4	IGF2	0.636717	1.83271e-09
LTBP4	SCARF2	0.631291	2.76353e-09
LTBP4	MOXD1	0.611161	1.18543e-08
LTBP4	MFAP4	0.606828	1.6006e-08
LTBP4	MRGPRF	0.602121	2.20672e-08
LTBP4	PCOLCE	0.6019	2.23993e-08
LTBP4	SLC30A3	0.601109	2.3628e-08
LTBP4	LEPREL2	0.600979	2.38352e-08
SIRT6	ARPC4	0.759974	9.87443e-15
SIRT6	ARMC6	0.739969	1.11844e-13
SIRT6	COPE	0.738428	1.33609e-13
SIRT6	C11orf59	0.730915	3.12346e-13
SIRT6	BANF1	0.721758	8.47017e-13
SIRT6	YIPF2	0.708108	3.4893e-12
SIRT6	LSM4	0.70361	5.46662e-12
SIRT6	GIPC1	0.70084	7.17857e-12
SIRT6	UQCC	0.694487	1.32523e-11
SIRT6	PIN1	0.691571	1.74686e-11
CCL19	PTGDS	0.702814	5.91368e-12
CCL19	C7	0.683814	3.5855e-11
CCL19	HOPX	0.666966	1.58874e-10
CCL19	FZD2	0.662296	2.36007e-10
CCL19	EMILIN1	0.66001	2.85736e-10
CCL19	ISLR	0.65567	4.08963e-10
CCL19	IGKV1-5	0.646534	8.53763e-10
CCL19	IGHM	0.635792	1.9667e-09
CCL19	FCER1G	0.635687	1.9826e-09
CCL19	NEFH	0.629171	3.23756e-09
PPIL1	PRDX3	0.780153	6.63921e-16
PPIL1	TXNDC9	0.770334	2.55515e-15
PPIL1	TMEM14C	0.766704	4.13609e-15
PPIL1	C17orf42	0.763169	6.55584e-15
PPIL1	JAGN1	0.728038	4.292e-13
PPIL1	SDF2	0.718596	1.1845e-12
PPIL1	ITGAE	0.711946	2.3628e-12
PPIL1	LYPLA1	0.700053	7.75169e-12
PPIL1	MTMR6	0.698745	8.80267e-12
PPIL1	RPL27	0.697104	1.03147e-11
GBP7	CD8B	0.678692	5.69645e-11
GBP7	HLA-DOB	0.675215	7.75901e-11
GBP7	EOMES	0.675017	7.89558e-11
GBP7	PVRIG	0.663094	2.20686e-10
GBP7	CTSW	0.657184	3.61117e-10
GBP7	PSMB10	0.654416	4.53118e-10
GBP7	TNFRSF9	0.653757	4.78118e-10
GBP7	42614	0.650841	6.05323e-10
GBP7	LIME1	0.646294	8.70181e-10
GBP7	UBASH3A	0.636778	1.82417e-09
STK17A	BDKRB1	0.745423	5.90133e-14
STK17A	NIP30	0.733151	2.43324e-13
STK17A	DBF4	0.729849	3.51543e-13
STK17A	SEMA3C	0.729358	3.7113e-13
STK17A	MIR16	0.729187	3.78231e-13
STK17A	LOC388610	0.723944	6.69963e-13
STK17A	LITAF	0.715571	1.62553e-12
STK17A	TMIE	0.715293	1.67328e-12
STK17A	PYY	0.714396	1.8362e-12
STK17A	UBE2D1	0.712309	2.27669e-12
ABR	THOP1	0.647813	7.71345e-10
ABR	C15orf52	0.643796	1.05947e-09
ABR	PSCD1	0.629621	3.13082e-09
ABR	HERC2	0.628897	3.30404e-09
ABR	USP47	0.624005	4.73783e-09
ABR	LOC440295	0.623633	4.86817e-09
ABR	MCM3	0.620822	5.97004e-09
ABR	TCF3	0.618604	7.00269e-09
ABR	CLN8	0.618405	7.10308e-09
ABR	FLJ39653	0.617251	7.71369e-09
OR9G1	EMID2	0.580884	8.82695e-08
OR9G1	GRM2	0.579367	9.70899e-08
OR9G1	ELOVL3	0.570716	1.6565e-07
OR9G1	ITGA2B	0.566717	2.10955e-07
OR9G1	PLAC1	0.560416	3.06825e-07
OR9G1	ZNF740	0.560192	3.1089e-07
OR9G1	LOC554174	0.5597	3.20008e-07
OR9G1	KRT33B	0.557233	3.69662e-07
OR9G1	OR5AU1	0.556437	3.87158e-07
OR9G1	KRTAP3-3	0.550264	5.52134e-07
FOXE1	SULT2B1	0.759728	1.0187e-14
FOXE1	POPDC3	0.742928	7.92195e-14
FOXE1	CCKBR	0.694773	1.28959e-11
FOXE1	SLC6A15	0.693225	1.49407e-11
FOXE1	C8A	0.688995	2.22339e-11
FOXE1	HTR3A	0.683495	3.69156e-11
FOXE1	DLGAP1	0.681408	4.46187e-11
FOXE1	NPPB	0.678023	6.04712e-11
FOXE1	INSM1	0.674385	8.34749e-11
FOXE1	CEACAM5	0.674001	8.63409e-11
CNGA3	R3HDM1	0.482009	1.81034e-05
CNGA3	SHOX2	0.479832	1.99959e-05
CNGA3	ZFP30	0.473206	2.69489e-05
CNGA3	SFTPA1B	0.468526	3.31517e-05
CNGA3	HTN3	0.459026	5.00155e-05
CNGA3	RPH3A	0.457927	5.24122e-05
CNGA3	HOXC12	0.457753	5.28009e-05
CNGA3	SALL3	0.457565	5.32241e-05
CNGA3	RTP1	0.453673	6.27274e-05
CNGA3	ISL2	0.442496	9.94484e-05
GML	C17orf50	0.843335	1.47761e-20
GML	ESRRB	0.830009	2.02703e-19
GML	OR4N2	0.827677	3.13142e-19
GML	ADCYAP1R1	0.824497	5.60838e-19
GML	WDR38	0.807369	1.0707e-17
GML	OR5A1	0.797901	4.83127e-17
GML	ADAM33	0.79296	1.02796e-16
GML	OR4B1	0.783344	4.22047e-16
GML	OR51I1	0.782867	4.51847e-16
GML	GPR25	0.77926	7.52535e-16
CD38	AIM2	0.868711	4.77543e-23
CD38	BATF	0.8676	6.28901e-23
CD38	RHOH	0.862601	2.1066e-22
CD38	IL2RG	0.859684	4.17414e-22
CD38	LAG3	0.855232	1.1508e-21
CD38	CD3D	0.853599	1.65561e-21
CD38	LCK	0.852904	1.93035e-21
CD38	PTPN22	0.852636	2.04741e-21
CD38	SH2D1A	0.851327	2.72611e-21
CD38	PDCD1	0.849405	4.13009e-21
ZDHHC6	TIAL1	0.720501	9.6833e-13
ZDHHC6	CUTC	0.706051	4.28917e-12
ZDHHC6	FAM35A	0.695662	1.18463e-11
ZDHHC6	C10orf88	0.695086	1.25162e-11
ZDHHC6	MLLT10	0.670354	1.18682e-10
ZDHHC6	CUEDC2	0.656132	3.93768e-10
ZDHHC6	ZNF33B	0.650007	6.47326e-10
ZDHHC6	C10orf78	0.642424	1.17949e-09
ZDHHC6	SLC35D2	0.628103	3.50465e-09
ZDHHC6	C10orf38	0.61256	1.07488e-08
NEFH	FAM78A	0.779127	7.6675e-16
NEFH	FCER1G	0.767492	3.72812e-15
NEFH	ASGR1	0.766168	4.43745e-15
NEFH	LYN	0.763258	6.48099e-15
NEFH	HCST	0.761777	7.84286e-15
NEFH	DOK3	0.75874	1.1547e-14
NEFH	CD4	0.756237	1.58148e-14
NEFH	SLC15A3	0.751127	2.97128e-14
NEFH	TRPV2	0.749249	3.73161e-14
NEFH	UNC13D	0.74397	7.00791e-14
CTDSP2	MAML1	0.84649	7.67031e-21
CTDSP2	IK	0.837544	4.7461e-20
CTDSP2	SSRP1	0.827976	2.9627e-19
CTDSP2	ARID1A	0.821587	9.46294e-19
CTDSP2	GSN	0.817954	1.79431e-18
CTDSP2	MYH9	0.807737	1.00801e-17
CTDSP2	HNRPM	0.801148	2.90803e-17
CTDSP2	TARDBP	0.797628	5.03992e-17
CTDSP2	DDX42	0.795348	7.15514e-17
CTDSP2	TMEM184B	0.793275	9.80264e-17
PGBD5	SLC39A1	0.630587	2.91308e-09
PGBD5	PRODH	0.618673	6.9682e-09
PGBD5	LASS2	0.61849	7.0601e-09
PGBD5	LGI4	0.615552	8.70421e-09
PGBD5	MNS1	0.607698	1.50754e-08
PGBD5	DHX57	0.601268	2.33753e-08
PGBD5	AYTL2	0.579899	9.3906e-08
PGBD5	C1orf80	0.572776	1.46069e-07
PGBD5	FGFR4	0.570173	1.7121e-07
PGBD5	RAB7L1	0.568114	1.93943e-07
CCNY	FGFR4	0.633829	2.28272e-09
CCNY	PFKL	0.630297	2.97679e-09
CCNY	TRAF3IP2	0.59661	3.19284e-08
CCNY	TSPAN12	0.593639	3.88531e-08
CCNY	PCTK3	0.588412	5.46173e-08
CCNY	ANKRD6	0.584946	6.82262e-08
CCNY	CUBN	0.577581	1.08546e-07
CCNY	GPR126	0.570473	1.68119e-07
CCNY	TNIP1	0.569956	1.73486e-07
CCNY	NECAP2	0.56542	2.28019e-07
RMND5B	NDUFV1	0.820263	1.19673e-18
RMND5B	SLC25A39	0.807301	1.08272e-17
RMND5B	PLEKHJ1	0.787831	2.20332e-16
RMND5B	PTGES2	0.780945	5.93714e-16
RMND5B	FOXRED1	0.774793	1.39729e-15
RMND5B	PRDX5	0.773679	1.62669e-15
RMND5B	GCDH	0.767299	3.82422e-15
RMND5B	PLEKHB2	0.763612	6.19125e-15
RMND5B	UQCRC1	0.762635	7.02331e-15
RMND5B	GSTK1	0.761761	7.85906e-15
ZNF257	ARHGAP6	0.642783	1.14683e-09
ZNF257	SYNJ2BP	0.622252	5.38281e-09
ZNF257	ZNF92	0.620162	6.26108e-09
ZNF257	NEURL	0.598763	2.76606e-08
ZNF257	TSPAN5	0.596873	3.13742e-08
ZNF257	AVPR1A	0.595851	3.3576e-08
ZNF257	ANGPT1	0.594128	3.76218e-08
ZNF257	CGGBP1	0.588927	5.28267e-08
ZNF257	OXGR1	0.587737	5.7048e-08
ZNF257	LAMB4	0.586384	6.22327e-08
FLJ22167	CCDC113	0.69263	1.58067e-11
FLJ22167	UQCC	0.665135	1.85697e-10
FLJ22167	MRPS27	0.66429	1.99485e-10
FLJ22167	DYRK4	0.663483	2.13568e-10
FLJ22167	SRXN1	0.661287	2.56844e-10
FLJ22167	NT5M	0.658425	3.25938e-10
FLJ22167	FAHD2B	0.656474	3.82864e-10
FLJ22167	CPEB1	0.651173	5.89393e-10
FLJ22167	CRTAP	0.639533	1.47619e-09
FLJ22167	ATP6V0E2	0.637326	1.74929e-09
EXOSC7	ZDHHC3	0.960561	1.21752e-40
EXOSC7	PXK	0.930248	3.38294e-32
EXOSC7	KIAA0888	0.92683	1.70246e-31
EXOSC7	BSND	0.920338	2.98445e-30
EXOSC7	CLCNKB	0.91332	5.07783e-29
EXOSC7	TMEM38A	0.912301	7.51341e-29
EXOSC7	FGF9	0.908812	2.77149e-28
EXOSC7	PVALB	0.908251	3.4019e-28
EXOSC7	RHBG	0.908181	3.48885e-28
EXOSC7	ATP6V0A4	0.906096	7.38475e-28
ROR2	GYG2	0.705418	4.56893e-12
ROR2	ADAM12	0.700941	7.10741e-12
ROR2	NOPE	0.672469	9.87432e-11
ROR2	GRIN2A	0.650925	6.01263e-10
ROR2	GOLSYN	0.640577	1.36167e-09
ROR2	ZNF114	0.632915	2.44586e-09
ROR2	PCSK1	0.629962	3.05234e-09
ROR2	SORCS2	0.620993	5.8966e-09
ROR2	MAT1A	0.620919	5.92837e-09
ROR2	LBP	0.606247	1.66581e-08
MAOA	SDC1	0.496516	9.17119e-06
MAOA	OCEL1	0.476867	2.28696e-05
MAOA	SLC23A1	0.465603	3.76717e-05
MAOA	NRBP2	0.449987	7.31512e-05
MAOA	MTTP	0.449155	7.57157e-05
MAOA	MGC16075	0.440267	0.000108815
MAOA	DNAJB13	0.437579	0.000121188
MAOA	MAP7D2	0.435869	0.000129724
MAOA	C20orf58	0.432654	0.000147289
MAOA	FABP6	0.430697	0.000159027
TNNT3	FLRT2	0.600382	2.48137e-08
TNNT3	SNAI1	0.584028	7.23393e-08
TNNT3	F2R	0.561603	2.86088e-07
TNNT3	SERPINH1	0.550396	5.48004e-07
TNNT3	HLX	0.538071	1.09035e-06
TNNT3	TSPAN2	0.536767	1.1708e-06
TNNT3	TGFB1I1	0.532764	1.45412e-06
TNNT3	DPT	0.531679	1.54136e-06
TNNT3	COL5A1	0.53163	1.54542e-06
TNNT3	LRRC4C	0.531319	1.5714e-06
GYPC	NRBP1	0.718917	1.145e-12
GYPC	CARHSP1	0.717232	1.36681e-12
GYPC	TAGLN2	0.71547	1.64276e-12
GYPC	MAP3K11	0.693399	1.4696e-11
GYPC	DDOST	0.676453	6.9537e-11
GYPC	CD151	0.67592	7.29031e-11
GYPC	CLSTN3	0.675359	7.66067e-11
GYPC	PDIA6	0.675076	7.85426e-11
GYPC	FADD	0.672196	1.01121e-10
GYPC	ORAI3	0.669302	1.2999e-10
C7orf33	PCDH20	0.481137	1.88405e-05
C7orf33	SEZ6	0.45924	4.95623e-05
C7orf33	ASAM	0.432376	0.000148909
C7orf33	DEFT1P	0.429041	0.00016963
C7orf33	ORC5L	0.422746	0.000216125
C7orf33	PCDHB1	0.412736	0.000314658
C7orf33	RAE1	0.408423	0.000368603
C7orf33	LOC126520	0.406	0.000402509
C7orf33	RIC3	0.405369	0.000411799
C7orf33	OPRD1	0.404416	0.00042618
PLIN	ADIPOQ	0.784001	3.84126e-16
PLIN	CIDEA	0.703831	5.34864e-12
PLIN	KLK5	0.636164	1.91176e-09
PLIN	PI16	0.570132	1.7164e-07
PLIN	HPCAL4	0.520415	2.78928e-06
PLIN	MRAP	0.472203	2.81801e-05
PLIN	ST3GAL3	0.471004	2.97189e-05
PLIN	PCDHB17	0.45208	6.7051e-05
PLIN	NPHS2	0.429066	0.000169462
PLIN	MMP13	0.422162	0.000220984
LOC90826	OCIAD1	0.766389	4.31056e-15
LOC90826	MEGF9	0.754395	1.98861e-14
LOC90826	ATP6AP2	0.75347	2.22932e-14
LOC90826	PEX7	0.747476	4.61949e-14
LOC90826	MAG1	0.746851	4.97817e-14
LOC90826	ERP27	0.745559	5.80681e-14
LOC90826	C14orf135	0.744755	6.38715e-14
LOC90826	TMEM34	0.744353	6.69843e-14
LOC90826	C4orf29	0.743536	7.37538e-14
LOC90826	NUDT9	0.742536	8.29443e-14
RNF4	HIRA	0.728196	4.21814e-13
RNF4	SLTM	0.700082	7.72934e-12
RNF4	NOLA1	0.696628	1.07975e-11
RNF4	PDIA3	0.674706	8.11484e-11
RNF4	TRIM44	0.669888	1.23568e-10
RNF4	RBPJ	0.664499	1.95981e-10
RNF4	PCGF3	0.643327	1.0991e-09
RNF4	AKAP8	0.634952	2.09655e-09
RNF4	USP34	0.634723	2.13332e-09
RNF4	GPATCH4	0.633464	2.3466e-09
F8A1	WIPF2	0.787991	2.15216e-16
F8A1	ARHGAP1	0.766493	4.25187e-15
F8A1	LASP1	0.761562	8.06175e-15
F8A1	MSN	0.759492	1.04971e-14
F8A1	P4HB	0.758694	1.16136e-14
F8A1	UBN1	0.755333	1.7701e-14
F8A1	CYB561	0.755173	1.80569e-14
F8A1	LOC116236	0.753793	2.14216e-14
F8A1	UBE2Q1	0.748804	3.93792e-14
F8A1	EPS8L2	0.74102	9.90029e-14
PLEKHG4	ICAM1	0.818625	1.59599e-18
PLEKHG4	AMPD2	0.818492	1.63367e-18
PLEKHG4	TNFRSF25	0.799194	3.95124e-17
PLEKHG4	COL23A1	0.799075	4.02528e-17
PLEKHG4	PPFIA4	0.796605	5.90133e-17
PLEKHG4	SEMA5B	0.794941	7.61343e-17
PLEKHG4	ANGPTL4	0.793718	9.16714e-17
PLEKHG4	IL27RA	0.78545	3.11686e-16
PLEKHG4	PHKA2	0.783978	3.85367e-16
PLEKHG4	ALPK2	0.781172	5.74958e-16
GRB2	C17orf62	0.819449	1.38145e-18
GRB2	UBE2Z	0.816349	2.36978e-18
GRB2	PIK3CD	0.807691	1.01572e-17
GRB2	PFN1	0.80066	3.14051e-17
GRB2	ARPC1B	0.787021	2.4805e-16
GRB2	MED24	0.77582	1.2135e-15
GRB2	LBA1	0.774883	1.38005e-15
GRB2	EIF4A1	0.77226	1.97205e-15
GRB2	SLC12A9	0.771726	2.11943e-15
GRB2	SPI1	0.76556	4.80471e-15
HIST1H2AD	HIST2H2AA3	0.914521	3.182e-29
HIST1H2AD	HIST1H1E	0.908922	2.66188e-28
HIST1H2AD	HIST1H2BG	0.853472	1.70262e-21
HIST1H2AD	HIST1H3D	0.791896	1.20628e-16
HIST1H2AD	HIST1H2AM	0.791706	1.24109e-16
HIST1H2AD	HIST1H2BO	0.755339	1.76868e-14
HIST1H2AD	HIST3H2BB	0.750395	3.24787e-14
HIST1H2AD	HIST1H2BH	0.737683	1.45527e-13
HIST1H2AD	HIST1H2BE	0.732663	2.57002e-13
HIST1H2AD	HIST1H2BB	0.729615	3.60756e-13
DUS3L	VPS72	0.583066	7.68986e-08
DUS3L	PHB2	0.580907	8.81378e-08
DUS3L	PRDM9	0.54303	8.2942e-07
DUS3L	LMO6	0.54191	8.82632e-07
DUS3L	CCNF	0.528105	1.86487e-06
DUS3L	EFNA3	0.522963	2.44361e-06
DUS3L	FGF19	0.519713	2.89225e-06
DUS3L	TBL3	0.519505	2.92348e-06
DUS3L	CDK4	0.518392	3.09576e-06
DUS3L	LOC407835	0.498794	8.21882e-06
EIF1	LDOC1L	0.660911	2.6506e-10
EIF1	ZFP91	0.656887	3.70077e-10
EIF1	CBWD1	0.642492	1.17319e-09
EIF1	HDHD2	0.637068	1.78412e-09
EIF1	DYM	0.634433	2.18076e-09
EIF1	PRKAR1A	0.627399	3.69211e-09
EIF1	STK24	0.625478	4.25333e-09
EIF1	C4orf29	0.625335	4.29829e-09
EIF1	C4orf16	0.622218	5.39617e-09
EIF1	CBR4	0.622164	5.41734e-09
RP5-1077B9.4	EVPL	0.766923	4.01855e-15
RP5-1077B9.4	SFN	0.757585	1.33562e-14
RP5-1077B9.4	PAQR4	0.756664	1.49932e-14
RP5-1077B9.4	TROAP	0.753319	2.27117e-14
RP5-1077B9.4	GPRIN1	0.721852	8.38524e-13
RP5-1077B9.4	YIF1B	0.721628	8.58838e-13
RP5-1077B9.4	ATP13A2	0.712618	2.20551e-12
RP5-1077B9.4	SULT1A1	0.709079	3.16342e-12
RP5-1077B9.4	ADAMTS7	0.708542	3.33983e-12
RP5-1077B9.4	GTSE1	0.703341	5.61385e-12
FPGT	BTF3L4	0.761353	8.28038e-15
FPGT	DUSP11	0.748807	3.93614e-14
FPGT	C1orf50	0.740268	1.08031e-13
FPGT	CD58	0.733798	2.26253e-13
FPGT	THAP2	0.730743	3.18368e-13
FPGT	STARD3NL	0.716571	1.46476e-12
FPGT	TRSPAP1	0.710046	2.86804e-12
FPGT	LOC219854	0.707393	3.74953e-12
FPGT	ELP4	0.707375	3.75632e-12
FPGT	BXDC5	0.706478	4.11006e-12
GDF10	ITGA11	0.67346	9.05399e-11
GDF10	DIO2	0.670531	1.16882e-10
GDF10	PTGIS	0.667848	1.47302e-10
GDF10	GLI1	0.650097	6.42636e-10
GDF10	COL14A1	0.629744	3.10224e-09
GDF10	DCN	0.623	5.09812e-09
GDF10	SCRG1	0.6194	6.61388e-09
GDF10	PKNOX2	0.619028	6.79296e-09
GDF10	OGN	0.616715	8.01379e-09
GDF10	FLRT2	0.616132	8.35322e-09
COQ9	UQCRC1	0.883901	8.43034e-25
COQ9	COX5B	0.861063	3.02684e-22
COQ9	APEH	0.859654	4.20264e-22
COQ9	GOT2	0.850189	3.48872e-21
COQ9	COX4I1	0.845715	9.02279e-21
COQ9	ATP5J2	0.843473	1.43645e-20
COQ9	NDUFS8	0.835798	6.68753e-20
COQ9	ATP5G1	0.834945	7.89651e-20
COQ9	NDUFB9	0.833038	1.14071e-19
COQ9	ATG4D	0.832272	1.3205e-19
GCC2	ITSN2	0.702878	5.87667e-12
GCC2	NIPBL	0.702776	5.93567e-12
GCC2	RANBP2	0.682858	3.91214e-11
GCC2	MPHOSPH10	0.670981	1.12401e-10
GCC2	FRYL	0.661294	2.56703e-10
GCC2	PRPF40A	0.661269	2.57232e-10
GCC2	KIDINS220	0.658134	3.33892e-10
GCC2	SETX	0.657396	3.54867e-10
GCC2	AKAP13	0.650872	6.03847e-10
GCC2	GDI1	0.648286	7.42844e-10
RARRES3	POLM	0.684191	3.46433e-11
RARRES3	D15Wsu75e	0.674797	8.05053e-11
RARRES3	ZDHHC24	0.667873	1.46993e-10
RARRES3	NDUFA2	0.661103	2.60833e-10
RARRES3	SOCS1	0.650643	6.15058e-10
RARRES3	CENPM	0.637656	1.70563e-09
RARRES3	LOC56964	0.63516	2.06369e-09
RARRES3	NAPG	0.622299	5.36431e-09
RARRES3	GADD45GIP1	0.621844	5.54433e-09
RARRES3	BLOC1S1	0.618655	6.9773e-09
PLXNA1	TAF1C	0.807213	1.09839e-17
PLXNA1	MYO9B	0.788501	1.99698e-16
PLXNA1	DNMT1	0.785559	3.06793e-16
PLXNA1	MAP7D1	0.784176	3.74589e-16
PLXNA1	TNFSF14	0.783464	4.14896e-16
PLXNA1	MICALL2	0.781405	5.56265e-16
PLXNA1	TCIRG1	0.778677	8.16528e-16
PLXNA1	KIAA1618	0.775744	1.22628e-15
PLXNA1	ANKRD11	0.768174	3.40665e-15
PLXNA1	CHTF18	0.76776	3.59827e-15
KIAA0100	PELP1	0.740388	1.06537e-13
KIAA0100	ACADVL	0.738201	1.37133e-13
KIAA0100	KIAA0195	0.736325	1.6995e-13
KIAA0100	CRTC2	0.726183	5.25669e-13
KIAA0100	PARC	0.720118	1.00842e-12
KIAA0100	WIPF2	0.717275	1.36076e-12
KIAA0100	CDK5RAP3	0.710346	2.78202e-12
KIAA0100	MLLT6	0.705985	4.31733e-12
KIAA0100	MGC10814	0.704017	5.25117e-12
KIAA0100	KPNB1	0.702251	6.25074e-12
PMF1	VPS72	0.714319	1.85083e-12
PMF1	PEX19	0.632657	2.49388e-09
PMF1	HAX1	0.586515	6.17086e-08
PMF1	DPM3	0.560496	3.05385e-07
PMF1	PHPT1	0.559813	3.17896e-07
PMF1	CRYL1	0.550293	5.51215e-07
PMF1	ERCC1	0.545164	7.3633e-07
PMF1	SSX2	0.541456	9.0506e-07
PMF1	CYB5R1	0.538505	1.06477e-06
PMF1	KRT86	0.537735	1.1106e-06
FNDC1	COL3A1	0.862483	2.16657e-22
FNDC1	COL1A2	0.818462	1.64234e-18
FNDC1	COL1A1	0.807452	1.05628e-17
FNDC1	INHBA	0.803982	1.85276e-17
FNDC1	SULF1	0.802718	2.26731e-17
FNDC1	ASPN	0.799552	3.73634e-17
FNDC1	MICAL2	0.792484	1.10434e-16
FNDC1	POSTN	0.790299	1.53081e-16
FNDC1	COL14A1	0.784178	3.74482e-16
FNDC1	ELN	0.783632	4.04971e-16
HS2ST1	IER5	0.719388	1.08953e-12
HS2ST1	PARP10	0.686659	2.76135e-11
HS2ST1	PKN2	0.675997	7.24066e-11
HS2ST1	CDC42EP5	0.672424	9.91345e-11
HS2ST1	FRMD4A	0.664471	1.96457e-10
HS2ST1	ZNF579	0.662947	2.23438e-10
HS2ST1	FBXL8	0.658339	3.28273e-10
HS2ST1	DRD4	0.654714	4.42213e-10
HS2ST1	SKI	0.651977	5.52335e-10
HS2ST1	LCE5A	0.644597	9.9486e-10
CRELD2	PDIA6	0.748144	4.2636e-14
CRELD2	PDIA4	0.707799	3.59961e-12
CRELD2	P4HB	0.701541	6.70191e-12
CRELD2	SLC25A22	0.687204	2.62573e-11
CRELD2	PARP1	0.674252	8.44611e-11
CRELD2	HSP90B1	0.660984	2.6345e-10
CRELD2	C19orf10	0.658232	3.31182e-10
CRELD2	CAPZB	0.65294	5.10918e-10
CRELD2	HYOU1	0.652305	5.3788e-10
CRELD2	CDK2AP2	0.651782	5.61128e-10
C8G	AURKB	0.648877	7.08592e-10
C8G	FXYD3	0.647683	7.79361e-10
C8G	ANXA8L2	0.641115	1.30602e-09
C8G	NFKBIL2	0.634688	2.13893e-09
C8G	POLD4	0.633415	2.35534e-09
C8G	SFN	0.630748	2.87812e-09
C8G	COPZ1	0.628999	3.27914e-09
C8G	IGSF1	0.626787	3.86281e-09
C8G	ITIH3	0.626106	4.06144e-09
C8G	TARBP2	0.624662	4.5157e-09
CD82	REEP4	0.713949	1.92299e-12
CD82	TCF7	0.71074	2.67259e-12
CD82	RABEP2	0.705106	4.71292e-12
CD82	ARID3A	0.704612	4.95029e-12
CD82	DNASE2	0.685184	3.16299e-11
CD82	IKBKG	0.668534	1.38876e-10
CD82	DUSP4	0.668401	1.40476e-10
CD82	PPP1R3D	0.660193	2.81414e-10
CD82	C19orf61	0.647065	8.1857e-10
CD82	GPR172A	0.646621	8.47935e-10
LIM2	DNAJB8	0.598096	2.89205e-08
LIM2	PRSS7	0.585492	6.58885e-08
LIM2	CCDC63	0.567807	1.97573e-07
LIM2	ICEBERG	0.561975	2.79868e-07
LIM2	PGLYRP4	0.561542	2.87118e-07
LIM2	ELOVL3	0.558355	3.46238e-07
LIM2	OR51B4	0.549519	5.76007e-07
LIM2	SLC5A4	0.549305	5.8305e-07
LIM2	EPHA5	0.546646	6.77558e-07
LIM2	DMC1	0.544793	7.51766e-07
UNQ6490	TAS2R7	0.529099	1.76903e-06
UNQ6490	FGF21	0.46625	3.66253e-05
UNQ6490	PRSS33	0.459044	4.99784e-05
UNQ6490	TNFRSF8	0.449032	7.61027e-05
UNQ6490	OR10A4	0.445038	8.96789e-05
UNQ6490	KLHDC7B	0.440145	0.000109351
UNQ6490	ZNF408	0.438931	0.000114813
UNQ6490	DEFB129	0.436884	0.000124593
UNQ6490	OR52B4	0.430373	0.000161055
UNQ6490	NPW	0.428736	0.000171647
MMP16	TSSK4	0.744971	6.22624e-14
MMP16	AZU1	0.650732	6.10664e-10
MMP16	HOXD11	0.64874	7.16371e-10
MMP16	HTR1D	0.647756	7.74878e-10
MMP16	TFAP2E	0.637026	1.7899e-09
MMP16	POLR1A	0.632536	2.51677e-09
MMP16	CABLES2	0.629952	3.05446e-09
MMP16	SH2D6	0.628927	3.29682e-09
MMP16	MEFV	0.628678	3.35839e-09
MMP16	ADMR	0.628203	3.47882e-09
DRD3	LOC389791	0.660463	2.75162e-10
DRD3	RLTPR	0.631938	2.63248e-09
DRD3	KLHL30	0.620768	5.99334e-09
DRD3	KCNG4	0.613009	1.04157e-08
DRD3	NMUR2	0.602156	2.20149e-08
DRD3	OR2B2	0.600208	2.51059e-08
DRD3	HES6	0.590849	4.66338e-08
DRD3	CLDN9	0.576902	1.13231e-07
DRD3	SERPINA12	0.571304	1.59815e-07
DRD3	D15Wsu75e	0.569929	1.7377e-07
C5orf26	ING3	0.712026	2.34359e-12
C5orf26	JOSD3	0.70945	3.04685e-12
C5orf26	IGBP1	0.699261	8.37257e-12
C5orf26	NPM1	0.697222	1.01982e-11
C5orf26	EIF4B	0.692538	1.5945e-11
C5orf26	RPL18	0.690671	1.901e-11
C5orf26	RPS25	0.683299	3.75802e-11
C5orf26	GNB2L1	0.66842	1.4025e-10
C5orf26	HNRNPA1	0.650176	6.38586e-10
C5orf26	PJA2	0.646206	8.76268e-10
C11orf73	LOC130355	0.735666	1.83178e-13
C11orf73	GLRX3	0.669467	1.28145e-10
C11orf73	LYRM1	0.668405	1.4043e-10
C11orf73	SLMO2	0.668343	1.41179e-10
C11orf73	RPP30	0.661247	2.57704e-10
C11orf73	GOLT1B	0.657499	3.51872e-10
C11orf73	FAM44C	0.654082	4.65639e-10
C11orf73	BET1	0.65293	5.11339e-10
C11orf73	hCG_1995786	0.651606	5.69151e-10
C11orf73	POMP	0.649388	6.80214e-10
PTP4A2	SEC61G	0.648595	7.24766e-10
PTP4A2	RPS6KA3	0.622686	5.21588e-09
PTP4A2	CLCC1	0.6222	5.40298e-09
PTP4A2	HSP90B1	0.604231	1.9121e-08
PTP4A2	KIAA0152	0.603836	1.96427e-08
PTP4A2	TMEM173	0.60299	2.08053e-08
PTP4A2	ELF4	0.602983	2.08146e-08
PTP4A2	TMEM2	0.599209	2.68471e-08
PTP4A2	SFRS9	0.598435	2.82725e-08
PTP4A2	KPNA6	0.595382	3.46348e-08
OR4M2	NFATC4	0.78262	4.6808e-16
OR4M2	DCST2	0.770924	2.36108e-15
OR4M2	S100A5	0.751643	2.7896e-14
OR4M2	SLURP1	0.72676	4.93589e-13
OR4M2	ANGPT4	0.710533	2.72957e-12
OR4M2	CLDN17	0.698693	8.84701e-12
OR4M2	PEX19	0.697995	9.46515e-12
OR4M2	TAS2R44	0.689584	2.1045e-11
OR4M2	SIX3	0.687056	2.66186e-11
OR4M2	OLFM2	0.679312	5.3887e-11
HPCA	HPCAL1	0.917651	9.1004e-30
HPCA	STC2	0.797597	5.06441e-17
HPCA	PDIA5	0.794611	8.00548e-17
HPCA	SCARB1	0.782003	5.11041e-16
HPCA	KCNK3	0.766557	4.21661e-15
HPCA	LDHA	0.763205	6.52563e-15
HPCA	TNIP1	0.760472	9.26718e-15
HPCA	ZNF395	0.759901	9.96591e-15
HPCA	NFATC3	0.757759	1.30665e-14
HPCA	ADCY9	0.7544	1.9874e-14
SEC14L1	TIE1	0.795743	6.73531e-17
SEC14L1	FGD5	0.753395	2.25003e-14
SEC14L1	ZNF366	0.741913	8.92148e-14
SEC14L1	DLL4	0.736405	1.68413e-13
SEC14L1	NES	0.736181	1.72758e-13
SEC14L1	SH3BP5	0.733731	2.27958e-13
SEC14L1	ARHGEF17	0.727076	4.76839e-13
SEC14L1	SH2D3C	0.725967	5.38177e-13
SEC14L1	TP53I11	0.722979	7.43178e-13
SEC14L1	GRB10	0.722496	7.82731e-13
CHFR	DDX39	0.739811	1.13908e-13
CHFR	C1orf152	0.736937	1.58492e-13
CHFR	CASP4	0.726518	5.06818e-13
CHFR	LPXN	0.724444	6.34753e-13
CHFR	TCIRG1	0.722574	7.76224e-13
CHFR	MICALL2	0.717566	1.31986e-12
CHFR	MBD6	0.711327	2.51726e-12
CHFR	CCDC14	0.707242	3.80704e-12
CHFR	MYO1F	0.701703	6.59656e-12
CHFR	HTRA4	0.701103	6.99599e-12
EMILIN1	COL6A2	0.756657	1.5005e-14
EMILIN1	ISLR	0.754371	1.99447e-14
EMILIN1	COL1A2	0.714288	1.8568e-12
EMILIN1	SRGAP1	0.713162	2.08561e-12
EMILIN1	IGFBP2	0.692567	1.59011e-11
EMILIN1	COL8A2	0.690915	1.85799e-11
EMILIN1	GGTLA1	0.687323	2.59711e-11
EMILIN1	FLNC	0.687201	2.62652e-11
EMILIN1	MFAP4	0.685284	3.13405e-11
EMILIN1	FNDC1	0.677817	6.15944e-11
NDUFS4	COMMD10	0.837696	4.6058e-20
NDUFS4	ATPBD1C	0.821045	1.04193e-18
NDUFS4	MRPS30	0.814036	3.52213e-18
NDUFS4	C19orf56	0.812342	4.69111e-18
NDUFS4	GABARAPL2	0.808185	9.36606e-18
NDUFS4	NDUFB5	0.807656	1.02159e-17
NDUFS4	COPS4	0.80224	2.44668e-17
NDUFS4	WDR51B	0.801977	2.55056e-17
NDUFS4	MED21	0.799605	3.7059e-17
NDUFS4	ATP5C1	0.797442	5.18709e-17
COL18A1	MCM3AP	0.837595	4.69868e-20
COL18A1	SETDB1	0.806445	1.24476e-17
COL18A1	LMNA	0.804372	1.74051e-17
COL18A1	AGRN	0.797834	4.88199e-17
COL18A1	BAT2D1	0.781908	5.17935e-16
COL18A1	PXDN	0.776725	1.07103e-15
COL18A1	NBPF15	0.773331	1.7055e-15
COL18A1	NBPF3	0.763164	6.56049e-15
COL18A1	CALD1	0.762341	7.29461e-15
COL18A1	NPHP4	0.760688	9.01595e-15
PDZD3	MYO15B	0.913043	5.65073e-29
PDZD3	USH1C	0.901397	3.75992e-27
PDZD3	CALML4	0.873356	1.46868e-23
PDZD3	ACY3	0.872462	1.84961e-23
PDZD3	RDH5	0.867642	6.22456e-23
PDZD3	SLC28A1	0.866839	7.58328e-23
PDZD3	CLRN3	0.863812	1.57882e-22
PDZD3	GLYAT	0.858166	5.92087e-22
PDZD3	AGXT2	0.856253	9.14904e-22
PDZD3	GBA3	0.853607	1.65257e-21
C9orf16	PDZD11	0.846344	7.90814e-21
C9orf16	TIMM50	0.829206	2.35622e-19
C9orf16	TAF10	0.822691	7.76718e-19
C9orf16	SLC39A3	0.813832	3.6461e-18
C9orf16	NDUFS8	0.798367	4.49436e-17
C9orf16	POLM	0.7975	5.1408e-17
C9orf16	MRPS15	0.795668	6.81288e-17
C9orf16	CHCHD6	0.794887	7.67621e-17
C9orf16	NME6	0.794278	8.42147e-17
C9orf16	MIR16	0.79008	1.58146e-16
ERBB2IP	BDP1	0.653486	4.88755e-10
ERBB2IP	JARID1A	0.633233	2.38795e-09
ERBB2IP	FAM44A	0.631032	2.81762e-09
ERBB2IP	LAS1L	0.630046	3.03328e-09
ERBB2IP	NIPBL	0.616247	8.2853e-09
ERBB2IP	SBNO1	0.615181	8.93616e-09
ERBB2IP	DICER1	0.598328	2.84759e-08
ERBB2IP	COL4A3BP	0.597468	3.01578e-08
ERBB2IP	IGF2R	0.588197	5.53788e-08
ERBB2IP	ESF1	0.583978	7.25715e-08
EMX2	KCNJ15	0.702745	5.95411e-12
EMX2	EMX2OS	0.658792	3.16188e-10
EMX2	TMEM25	0.653683	4.80972e-10
EMX2	C11orf52	0.610247	1.26342e-08
EMX2	ALDH1L1	0.608729	1.40389e-08
EMX2	ACADSB	0.587548	5.77448e-08
EMX2	ACOT4	0.585532	6.57192e-08
EMX2	BDH2	0.562461	2.71933e-07
EMX2	THTPA	0.561466	2.88403e-07
EMX2	MAGIX	0.556754	3.80113e-07
FUS	SNRP70	0.860365	3.56304e-22
FUS	CHD4	0.856622	8.41647e-22
FUS	RIC8A	0.852092	2.30668e-21
FUS	RALGDS	0.851302	2.74103e-21
FUS	KIAA1542	0.846932	6.98865e-21
FUS	INPPL1	0.844359	1.19637e-20
FUS	PPP1R12C	0.841093	2.33444e-20
FUS	UNC84B	0.829156	2.37825e-19
FUS	GRIPAP1	0.82847	2.70278e-19
FUS	HDGF2	0.817616	1.90297e-18
TF	MGC10981	0.756308	1.56752e-14
TF	RP13-36C9.6	0.698962	8.6193e-12
TF	TNNT1	0.698429	9.07547e-12
TF	FLG	0.682312	4.11089e-11
TF	KIF4A	0.639288	1.50443e-09
TF	YARS	0.638945	1.54476e-09
TF	C15orf42	0.629068	3.26235e-09
TF	CDCA8	0.626594	3.91813e-09
TF	NMU	0.613353	1.01663e-08
TF	KIF2C	0.607207	1.55938e-08
CLCN4	CCT5	0.698112	9.35871e-12
CLCN4	RAB1A	0.686582	2.78102e-11
CLCN4	KIAA0562	0.675851	7.33464e-11
CLCN4	STRN	0.671684	1.05737e-10
CLCN4	MGC16169	0.665141	1.85603e-10
CLCN4	APC	0.657623	3.48287e-10
CLCN4	TPP1	0.650018	6.4673e-10
CLCN4	VPS54	0.649786	6.58852e-10
CLCN4	MIA3	0.642798	1.14554e-09
CLCN4	ZFP41	0.641056	1.31205e-09
CXorf56	MORF4	0.631513	2.71797e-09
CXorf56	PTPLAD2	0.616626	8.06499e-09
CXorf56	RCHY1	0.61134	1.17076e-08
CXorf56	RBM7	0.610746	1.22028e-08
CXorf56	hCG_1757335	0.609638	1.31806e-08
CXorf56	DPM1	0.609327	1.34686e-08
CXorf56	MAT2B	0.606592	1.62679e-08
CXorf56	LOC137886	0.604622	1.86181e-08
CXorf56	ZNF557	0.601472	2.30562e-08
CXorf56	MTM1	0.59335	3.95977e-08
C11orf72	NTSR2	0.650938	6.00642e-10
C11orf72	HMX2	0.636968	1.79787e-09
C11orf72	P53AIP1	0.625024	4.39728e-09
C11orf72	OR9G4	0.624782	4.47614e-09
C11orf72	LCN8	0.616423	8.18223e-09
C11orf72	GSX1	0.601035	2.37464e-08
C11orf72	TMEM148	0.590002	4.92721e-08
C11orf72	SYP	0.584292	7.11351e-08
C11orf72	OR6M1	0.57673	1.14446e-07
C11orf72	LENG9	0.571126	1.61566e-07
ELAC2	ORMDL3	0.810684	6.19379e-18
ELAC2	DUS1L	0.792111	1.16801e-16
ELAC2	KIAA1787	0.782824	4.54606e-16
ELAC2	MED24	0.759595	1.03609e-14
ELAC2	COASY	0.759103	1.10281e-14
ELAC2	NMT1	0.757033	1.43157e-14
ELAC2	ATG4B	0.747908	4.38611e-14
ELAC2	SKIV2L	0.747283	4.72716e-14
ELAC2	NAT9	0.741659	9.19034e-14
ELAC2	CNP	0.737902	1.41926e-13
NPR1	CARD10	0.74734	4.6951e-14
NPR1	MAP4K4	0.734368	2.12156e-13
NPR1	SLC27A3	0.733726	2.28082e-13
NPR1	NRP1	0.713746	1.96384e-12
NPR1	GUCY1A3	0.710362	2.77746e-12
NPR1	COL4A2	0.702173	6.29888e-12
NPR1	CALD1	0.70041	7.48651e-12
NPR1	DISP1	0.696404	1.1032e-11
NPR1	PIK3C2B	0.687492	2.55678e-11
NPR1	KCNS3	0.680862	4.68745e-11
ASS1	MGST1	0.754267	2.02023e-14
ASS1	CLRN3	0.721925	8.32022e-13
ASS1	SHMT1	0.720546	9.6373e-13
ASS1	USH1C	0.715871	1.57567e-12
ASS1	GSTA5	0.710022	2.87504e-12
ASS1	DEPDC7	0.709525	3.02371e-12
ASS1	DOK4	0.709519	3.02579e-12
ASS1	NR1H4	0.708345	3.40698e-12
ASS1	GSTA2	0.708169	3.46814e-12
ASS1	IGFBP4	0.706049	4.2899e-12
USP42	SETX	0.72757	4.51768e-13
USP42	ITSN2	0.712322	2.27362e-12
USP42	ANKRD11	0.697902	9.55043e-12
USP42	MPHOSPH10	0.69368	1.43093e-11
USP42	LOC100101267	0.693431	1.46515e-11
USP42	NIPBL	0.69312	1.50897e-11
USP42	LEMD2	0.689414	2.13836e-11
USP42	NCOA1	0.679159	5.46291e-11
USP42	SLC35E4	0.677317	6.44023e-11
USP42	BDP1	0.67437	8.35871e-11
POLR2J	TP53AP1	0.710853	2.64214e-12
POLR2J	ATP6V1F	0.689135	2.19465e-11
POLR2J	ATP5J2	0.687367	2.58645e-11
POLR2J	CYB561D2	0.677522	6.32346e-11
POLR2J	NDUFA3	0.674969	7.92918e-11
POLR2J	UQCR	0.674108	8.55342e-11
POLR2J	COX6B1	0.672532	9.81993e-11
POLR2J	ATP5D	0.666178	1.69922e-10
POLR2J	ATP5I	0.659765	2.91624e-10
POLR2J	UBL5	0.659083	3.08647e-10
SEC23IP	NCOA4	0.700161	7.67065e-12
SEC23IP	CUL2	0.68161	4.38114e-11
SEC23IP	STAM	0.666339	1.67608e-10
SEC23IP	FLJ11171	0.663366	2.15684e-10
SEC23IP	ARHGEF3	0.659418	3.00171e-10
SEC23IP	UBE2D1	0.652261	5.39793e-10
SEC23IP	RAB18	0.64595	8.94204e-10
SEC23IP	PRDX3	0.642712	1.15329e-09
SEC23IP	ADK	0.642517	1.17092e-09
SEC23IP	CHUK	0.626192	4.03578e-09
UQCRC1	APEH	0.934433	4.16643e-33
UQCRC1	TEX264	0.917361	1.02382e-29
UQCRC1	MRPS25	0.890667	1.15971e-25
UQCRC1	BSG	0.887909	2.64385e-25
UQCRC1	MRPL41	0.887872	2.67274e-25
UQCRC1	NME6	0.886154	4.41634e-25
UQCRC1	COX4I1	0.883961	8.28746e-25
UQCRC1	TUSC2	0.877593	4.80883e-24
UQCRC1	GOT2	0.875807	7.73816e-24
LOC729603	ATP8B1	0.667468	1.52182e-10
LOC729603	WDR1	0.615853	8.52031e-09
LOC729603	HMX2	0.613573	1.00103e-08
LOC729603	SMURF1	0.612592	1.07249e-08
LOC729603	LRSAM1	0.606631	1.62247e-08
LOC729603	GTF3C1	0.604716	1.84983e-08
LOC729603	KIF3B	0.603138	2.05962e-08
LOC729603	VPS8	0.598531	2.80919e-08
LOC729603	FAM127A	0.596366	3.24497e-08
LOC729603	RNF123	0.588736	5.3486e-08
C1orf71	USP37	0.701821	6.52074e-12
C1orf71	ARID4B	0.699631	8.07631e-12
C1orf71	TMEM133	0.681891	4.27072e-11
C1orf71	SEC23A	0.6589	3.13355e-10
C1orf71	ROCK2	0.655602	4.11264e-10
C1orf71	MAN1A2	0.655391	4.18407e-10
C1orf71	WDFY1	0.652557	5.27009e-10
C1orf71	HDX	0.640327	1.38832e-09
C1orf71	IRF2BP2	0.637042	1.78774e-09
C1orf71	SOCS5	0.634533	2.16418e-09
POLG	CDC45L	0.748138	4.26674e-14
POLG	POLQ	0.727424	4.59043e-13
POLG	PLK4	0.708648	3.30435e-12
POLG	C15orf42	0.694868	1.27796e-11
POLG	ERCC6L	0.68751	2.55237e-11
POLG	SPC25	0.680766	4.72818e-11
POLG	CDCA8	0.676518	6.91376e-11
POLG	C13orf3	0.674746	8.08668e-11
POLG	EXO1	0.673542	8.98958e-11
POLG	TPX2	0.671426	1.08139e-10
ADAM23	MFAP2	0.753078	2.33966e-14
ADAM23	MAGED4B	0.71439	1.83739e-12
ADAM23	PRRX2	0.705745	4.42229e-12
ADAM23	MRGPRF	0.681912	4.2629e-11
ADAM23	IGF2	0.680754	4.73313e-11
ADAM23	PDLIM7	0.655517	4.1414e-10
ADAM23	PCOLCE	0.645446	9.3049e-10
ADAM23	PPP1R14A	0.638626	1.58306e-09
ADAM23	MMP23B	0.63623	1.90225e-09
ADAM23	FBLIM1	0.624894	4.43942e-09
TFR2	UNQ2541	0.759736	1.01773e-14
TFR2	OR52M1	0.730135	3.40591e-13
TFR2	TULP1	0.724945	6.01259e-13
TFR2	BEST4	0.722017	8.2389e-13
TFR2	CHST8	0.721023	9.15992e-13
TFR2	TIP39	0.713719	1.96919e-12
TFR2	LOC541472	0.706824	3.97e-12
TFR2	C9orf96	0.705595	4.48867e-12
TFR2	MAD2L2	0.702103	6.34269e-12
TFR2	SOX10	0.700657	7.308e-12
RICTOR	PCMTD2	0.752627	2.47311e-14
RICTOR	FOXO1	0.674177	8.5021e-11
RICTOR	HOXB3	0.657161	3.618e-10
RICTOR	ITPR2	0.643744	1.06377e-09
RICTOR	TCAP	0.637931	1.67004e-09
RICTOR	LPIN1	0.635915	1.94844e-09
RICTOR	SYCP2	0.633944	2.26296e-09
RICTOR	FOXP1	0.633295	2.37688e-09
RICTOR	GLCCI1	0.63027	2.98278e-09
RICTOR	KLHL3	0.625787	4.1579e-09
MGC39606	TMEM112	0.649172	6.92107e-10
MGC39606	ACTR8	0.624841	4.45685e-09
MGC39606	C16orf5	0.603133	2.06035e-08
MGC39606	C20orf135	0.597541	3.00112e-08
MGC39606	C3orf39	0.588053	5.58972e-08
MGC39606	ASB16	0.584774	6.89798e-08
MGC39606	FLJ11235	0.58333	7.56224e-08
MGC39606	RNF180	0.582771	7.83488e-08
MGC39606	C14orf37	0.582069	8.19078e-08
MGC39606	USP11	0.581109	8.70259e-08
C19orf55	NEUROD2	0.626214	4.0295e-09
C19orf55	WFDC11	0.624959	4.4185e-09
C19orf55	PSPN	0.614584	9.32139e-09
C19orf55	LOC283345	0.597088	3.093e-08
C19orf55	CD300E	0.59166	4.42301e-08
C19orf55	ADRB3	0.585631	6.5307e-08
C19orf55	OPN1SW	0.583876	7.3042e-08
C19orf55	ADAT3	0.5804	9.09973e-08
C19orf55	ODF4	0.580229	9.19782e-08
C19orf55	ITIH1	0.575945	1.20154e-07
SNAPC1	TIMM9	0.553073	4.70189e-07
SNAPC1	CNIH	0.523322	2.39825e-06
SNAPC1	PSMB5	0.509339	4.89678e-06
SNAPC1	MDP-1	0.502518	6.85874e-06
SNAPC1	CCDC59	0.500262	7.65509e-06
SNAPC1	GAN	0.498295	8.41891e-06
SNAPC1	CUL4B	0.492784	1.09565e-05
SNAPC1	ZNF614	0.484705	1.59911e-05
SNAPC1	SUHW3	0.481274	1.87224e-05
SNAPC1	MBIP	0.477904	2.18234e-05
GNA11	TBC1D1	0.851364	2.70436e-21
GNA11	MPPED2	0.840483	2.64039e-20
GNA11	ST3GAL1	0.814483	3.26383e-18
GNA11	FOXP1	0.798684	4.27807e-17
GNA11	TBC1D14	0.788438	2.01538e-16
GNA11	KIF13B	0.782791	4.56783e-16
GNA11	TSR2	0.782376	4.84619e-16
GNA11	MYO10	0.766412	4.29737e-15
GNA11	KLHL26	0.761562	8.06206e-15
GNA11	MOBKL1A	0.760506	9.22752e-15
CCDC52	TBC1D23	0.518998	3.00077e-06
CCDC52	C3orf26	0.511861	4.31537e-06
CCDC52	SRPRB	0.481445	1.8577e-05
CCDC52	NAT13	0.473186	2.69735e-05
CCDC52	TMEM39A	0.467294	3.49908e-05
CCDC52	IQCB1	0.465881	3.72187e-05
CCDC52	ARMC8	0.465515	3.78173e-05
CCDC52	CD47	0.462255	4.35508e-05
CCDC52	UMPS	0.45877	5.05647e-05
CCDC52	MBD4	0.450378	7.19756e-05
[truncated: 154,638 more rows]
