# Supplementary material for: Identification of Cancer Hallmarks Based on the Gene Co-expression Networks of Seven Cancers
Source: Front Genet. 2019 Feb 19;10:99. doi: 10.3389/fgene.2019.00099 (PMC6389798; doi:10.3389/fgene.2019.00099)
Supplement: Supplementary file 5 [file Table_5.xlsx]

## Sheet: Sheet1
Table S5. The co-expression network of LAML
Gene A	Gene B	Correlation	P-value
C9orf152	SCN11A	0.625233	9.18309e-23
C9orf152	LOC440602	0.602473	7.5505e-21
C9orf152	LOC401022	0.596888	2.11256e-20
C9orf152	ABCC9	0.596	2.48346e-20
C9orf152	SLC1A2	0.589471	8.03505e-20
C9orf152	TMEM74	0.588775	9.09231e-20
C9orf152	IGFALS	0.587648	1.10998e-19
C9orf152	PROX1	0.586544	1.34866e-19
C9orf152	GATA4	0.586154	1.44445e-19
C9orf152	MTMR7	0.582769	2.60962e-19
CREB3L1	PDZK1IP1	0.823208	7.92513e-50
CREB3L1	BCL2L1	0.799542	4.76274e-45
CREB3L1	CA3	0.795407	2.80052e-44
CREB3L1	PHOSPHO1	0.789903	2.78145e-43
CREB3L1	OSBP2	0.782981	4.53505e-42
CREB3L1	C17orf99	0.780102	1.40543e-41
CREB3L1	NPRL3	0.778138	3.01011e-41
CREB3L1	CDH1	0.774826	1.06893e-40
CREB3L1	SLC6A8	0.773677	1.65079e-40
CREB3L1	ABCG2	0.77278	2.31313e-40
RPS11	RPL13A	0.901167	1.01929e-72
RPS11	RPL13	0.890973	8.75384e-69
RPS11	RPL32	0.886362	3.93752e-67
RPS11	RPS18	0.867681	4.23981e-61
RPS11	RPL27A	0.863485	7.18085e-60
RPS11	RPS12	0.859543	9.41912e-59
RPS11	RPS17	0.859292	1.10638e-58
RPS11	RPL37	0.852868	6.18034e-57
RPS11	RPL31	0.84751	1.53307e-55
RPS11	RPS10	0.843628	1.45534e-54
ELMO2	SLC31A2	0.647077	9.34915e-25
ELMO2	PTPRJ	0.637136	7.8937e-24
ELMO2	IFNGR1	0.611021	1.50275e-21
ELMO2	C1orf38	0.598829	1.48098e-20
ELMO2	HVCN1	0.597114	2.02741e-20
ELMO2	FCER1G	0.59066	6.50174e-20
ELMO2	CFP	0.58872	9.18155e-20
ELMO2	MS4A7	0.586315	1.40416e-19
ELMO2	NAGK	0.585858	1.52154e-19
ELMO2	RASSF2	0.579491	4.598e-19
PNMA1	C7orf41	0.526382	1.95389e-15
PNMA1	42624	0.522388	3.45739e-15
PNMA1	RBPMS	0.503412	4.70877e-14
PNMA1	MFI2	0.492833	1.88526e-13
PNMA1	ITGA9	0.490575	2.51935e-13
PNMA1	DAPK1	0.487982	3.50545e-13
PNMA1	EHD2	0.474573	1.85217e-12
PNMA1	LRRC8B	0.465293	5.6227e-12
PNMA1	F2RL1	0.458048	1.30756e-11
PNMA1	OXCT1	0.445608	5.32136e-11
MMP2	CPA3	0.767099	1.89261e-39
MMP2	WT1	0.744962	3.98672e-36
MMP2	BEND6	0.715167	3.69228e-32
MMP2	MAP1A	0.706947	3.74571e-31
MMP2	AUTS2	0.678183	6.8581e-28
MMP2	ITPR2	0.672892	2.49067e-27
MMP2	RCN1	0.660244	4.89076e-26
MMP2	IGFBP2	0.648648	6.62596e-25
MMP2	TDRD9	0.647753	8.06415e-25
MMP2	WT1-AS	0.635119	1.20535e-23
TMEM216	ZNF167	0.585536	1.61002e-19
TMEM216	LOC93622	0.579308	4.74482e-19
TMEM216	MLC1	0.572443	1.52135e-18
TMEM216	WT1	0.571506	1.77957e-18
TMEM216	KDM5B	0.561369	9.41747e-18
TMEM216	ANAPC5	0.543015	1.6709e-16
TMEM216	ZSCAN21	0.539156	2.99216e-16
TMEM216	TM7SF3	0.531148	9.79139e-16
TMEM216	NAALADL1	0.526465	1.93062e-15
TMEM216	MLEC	0.524128	2.69877e-15
C10orf90	BCL6B	0.833226	4.52615e-52
C10orf90	MASP1	0.832052	8.43935e-52
C10orf90	KCND3	0.830473	1.93515e-51
C10orf90	MCOLN3	0.829146	3.86212e-51
C10orf90	GLP1R	0.827722	8.05444e-51
C10orf90	DGCR5	0.826213	1.74242e-50
C10orf90	DNAH7	0.825613	2.36314e-50
C10orf90	GJB4	0.824815	3.53785e-50
C10orf90	SCNN1A	0.822862	9.41814e-50
C10orf90	APOA5	0.822854	9.45226e-50
ZHX3	SRRM3	0.557272	1.81736e-17
ZHX3	TGM4	0.531522	9.27034e-16
ZHX3	GALNTL4	0.528445	1.4508e-15
ZHX3	GABRB3	0.528334	1.47432e-15
ZHX3	ELF3	0.524632	2.51114e-15
ZHX3	C4orf39	0.523002	3.16869e-15
ZHX3	ADAMTS10	0.522542	3.38259e-15
ZHX3	ATP2C2	0.520764	4.351e-15
ZHX3	SLC12A4	0.515286	9.36392e-15
ZHX3	UPK2	0.514824	9.98336e-15
ERCC5	SLTM	0.66119	3.93446e-26
ERCC5	GOLGB1	0.633271	1.77172e-23
ERCC5	ANAPC4	0.632397	2.12378e-23
ERCC5	MPHOSPH8	0.628797	4.45326e-23
ERCC5	ZNF700	0.610605	1.6274e-21
ERCC5	ZNF33A	0.609536	1.99622e-21
ERCC5	GORAB	0.608027	2.65969e-21
ERCC5	TTC14	0.597648	1.83874e-20
ERCC5	CDC16	0.59709	2.03632e-20
ERCC5	ZNF18	0.579991	4.21942e-19
GPR98	ABLIM3	0.654196	1.93139e-25
GPR98	ANGPTL3	0.623545	1.28951e-22
GPR98	SLC6A15	0.619241	3.03599e-22
GPR98	TMEM200C	0.611507	1.36888e-21
GPR98	LOC494558	0.604496	5.17513e-21
GPR98	TMC5	0.603349	6.41339e-21
GPR98	PROX1	0.597903	1.75492e-20
GPR98	SCN11A	0.596935	2.09485e-20
GPR98	GRIK2	0.594624	3.18783e-20
GPR98	COX7B2	0.590963	6.15886e-20
RXFP3	CHST6	0.609493	2.01266e-21
RXFP3	ALK	0.57056	2.08397e-18
RXFP3	ACRV1	0.567403	3.51715e-18
RXFP3	NT5DC4	0.563464	6.70517e-18
RXFP3	PSG5	0.552133	4.09294e-17
RXFP3	IFNA16	0.543441	1.56618e-16
RXFP3	ZNF483	0.540506	2.44266e-16
RXFP3	SGCD	0.538535	3.28406e-16
RXFP3	CASC2	0.536588	4.39137e-16
RXFP3	ALS2CR11	0.534701	5.80944e-16
APBB2	DNAH7	0.884503	1.74343e-66
APBB2	C1orf61	0.881992	1.25016e-65
APBB2	D21S2088E	0.879249	1.02199e-64
APBB2	MCOLN3	0.874291	4.01632e-63
APBB2	LOC100287927	0.873657	6.34967e-63
APBB2	LOC283140	0.869961	8.74708e-62
APBB2	CCDC13	0.869031	1.67206e-61
APBB2	PARVA	0.867634	4.37876e-61
APBB2	KIF1A	0.864205	4.44869e-60
APBB2	LOC100131366	0.861802	2.17645e-59
KLHL13	PRR5L	0.642063	2.76925e-24
KLHL13	WASF1	0.618713	3.36916e-22
KLHL13	LRRC28	0.580646	3.76929e-19
KLHL13	B4GALT6	0.562155	8.29291e-18
KLHL13	P2RX5	0.558725	1.4408e-17
KLHL13	PDE7A	0.551529	4.49858e-17
KLHL13	PM20D2	0.545816	1.0895e-16
KLHL13	FBXO38	0.511929	1.48782e-14
KLHL13	UMODL1	0.510498	1.80969e-14
KLHL13	C21orf91	0.508493	2.37744e-14
FLJ16734	CNNM3	0.577086	6.93902e-19
FLJ16734	ZNF345	0.551877	4.26046e-17
FLJ16734	C8G	0.519886	4.92417e-15
FLJ16734	LOC100132707	0.509951	1.94974e-14
FLJ16734	CNR2	0.50855	2.35893e-14
FLJ16734	SVEP1	0.499202	8.22538e-14
FLJ16734	NPCDR1	0.497743	9.96179e-14
FLJ16734	MCF2L	0.493301	1.77475e-13
FLJ16734	LOC100133089	0.491372	2.27475e-13
FLJ16734	TTC5	0.491001	2.38563e-13
AEN	MDM2	0.483541	6.13348e-13
AEN	DDB2	0.474233	1.93019e-12
AEN	FDXR	0.462978	7.37891e-12
AEN	TRIAP1	0.462448	7.85044e-12
AEN	PCNA	0.459735	1.0762e-11
AEN	PHLDA3	0.458425	1.25196e-11
AEN	RPS27L	0.457526	1.3884e-11
AEN	CDKN1A	0.437414	1.3009e-10
AEN	CDCA4	0.425861	4.40919e-10
AEN	UQCRQ	0.424712	4.96571e-10
DECR1	ENY2	0.579804	4.35739e-19
DECR1	SARS	0.526185	2.0101e-15
DECR1	PROSC	0.505646	3.49151e-14
DECR1	LSM1	0.503439	4.69168e-14
DECR1	CAB39	0.503105	4.90553e-14
DECR1	PRDX3	0.494203	1.57955e-13
DECR1	BLOC1S2	0.492111	2.06874e-13
DECR1	EIF4E2	0.491203	2.32467e-13
DECR1	USP25	0.48753	3.7122e-13
DECR1	LMBRD1	0.485222	4.96753e-13
SALL1	CADPS	0.642562	2.48796e-24
SALL1	SERPINB13	0.640899	3.5525e-24
SALL1	GREM2	0.627004	6.41684e-23
SALL1	PRDM13	0.624741	1.01402e-22
SALL1	PROX1	0.62085	2.2076e-22
SALL1	CYP4A22	0.611335	1.4148e-21
SALL1	C13orf40	0.610544	1.64637e-21
SALL1	VWA3B	0.61005	1.80954e-21
SALL1	LOC285326	0.608274	2.53793e-21
SALL1	SOX3	0.604401	5.26852e-21
CADM4	SRD5A2	0.867933	3.56765e-61
CADM4	DCAF6	0.866811	7.68592e-61
CADM4	PTPRO	0.865413	1.98031e-60
CADM4	SH3KBP1	0.865175	2.32435e-60
CADM4	LOC100131754	0.863717	6.15608e-60
CADM4	ADORA1	0.862536	1.34391e-59
CADM4	LOC283140	0.862413	1.45702e-59
CADM4	LOC100131366	0.860327	5.67864e-59
CADM4	MUC5AC	0.859323	1.08454e-58
CADM4	ATP13A5	0.856496	6.52842e-58
RPS18	RPS2	0.945303	8.09386e-97
RPS18	RPL32	0.936814	6.85591e-91
RPS18	RPS24	0.931925	7.70713e-88
RPS18	RPL41	0.922501	1.49409e-82
RPS18	RPL23A	0.922266	1.98368e-82
RPS18	RPL13A	0.909173	4.03448e-76
RPS18	RPL37A	0.90073	1.53389e-72
RPS18	RPS27	0.899414	5.18274e-72
RPS18	RPS3A	0.899349	5.50601e-72
RPS18	RPS15A	0.898318	1.41098e-71
CFHR5	PNLDC1	0.684684	1.35441e-28
CFHR5	ABCA12	0.571942	1.65458e-18
CFHR5	MSMB	0.562519	7.81793e-18
CFHR5	GPR87	0.561695	8.93337e-18
CFHR5	LOC340178	0.559454	1.28196e-17
CFHR5	TMEM132B	0.537444	3.8654e-16
CFHR5	SMC1B	0.536547	4.41824e-16
CFHR5	FOXD3	0.525078	2.35604e-15
CFHR5	TCF24	0.52444	2.58099e-15
CFHR5	FLJ22184	0.522729	3.29406e-15
SLC10A7	C4orf43	0.497684	1.00392e-13
SLC10A7	REST	0.469572	3.38346e-12
SLC10A7	C4orf46	0.448527	3.84764e-11
SLC10A7	DCUN1D4	0.447313	4.40472e-11
SLC10A7	CUL4A	0.434325	1.81114e-10
SLC10A7	KIAA0776	0.414086	1.46015e-09
SLC10A7	SLC25A17	0.411822	1.82855e-09
SLC10A7	PREPL	0.401864	4.82288e-09
SLC10A7	ATE1	0.400194	5.65747e-09
SLC10A7	GABPA	0.399572	6.00223e-09
BRIX1	ABCE1	0.647554	8.42271e-25
BRIX1	EIF4E	0.605787	4.06154e-21
BRIX1	NDUFAF4	0.585825	1.53043e-19
BRIX1	ASCC3	0.582835	2.57988e-19
BRIX1	MTPAP	0.581289	3.3729e-19
BRIX1	GNL3	0.579698	4.43746e-19
BRIX1	DCAF13	0.57841	5.53437e-19
BRIX1	CAND1	0.577601	6.355e-19
BRIX1	GTPBP4	0.576802	7.28329e-19
BRIX1	HDAC2	0.576093	8.21615e-19
OR2K2	LOC100507389	0.619374	2.95696e-22
OR2K2	LOC284661	0.616139	5.58152e-22
OR2K2	EHF	0.611331	1.41594e-21
OR2K2	MOBP	0.606196	3.76012e-21
OR2K2	PTHLH	0.602146	8.02369e-21
OR2K2	PLEKHH2	0.600859	1.01868e-20
OR2K2	C3orf15	0.600674	1.05409e-20
OR2K2	NALCN	0.595355	2.79254e-20
OR2K2	GUCA1A	0.594185	3.4512e-20
OR2K2	TOX3	0.592158	4.97257e-20
LMAN1	NAA30	0.630529	3.12265e-23
LMAN1	PTPN11	0.587416	1.15639e-19
LMAN1	OSTC	0.580354	3.96363e-19
LMAN1	ZNF639	0.579529	4.56834e-19
LMAN1	KIAA1429	0.574075	1.15604e-18
LMAN1	CNOT1	0.568871	2.75933e-18
LMAN1	C12orf11	0.561074	9.87658e-18
LMAN1	SRP72	0.555791	2.29954e-17
LMAN1	NPM3	0.552444	3.89794e-17
LMAN1	SEH1L	0.54978	5.9088e-17
CHD8	SEC24C	0.55321	3.45662e-17
CHD8	ATG16L2	0.516201	8.24678e-15
CHD8	SKIV2L	0.487836	3.57115e-13
CHD8	SRRM2	0.485074	5.06081e-13
CHD8	FBXL20	0.483392	6.24877e-13
CHD8	FAM193B	0.482853	6.6834e-13
CHD8	TAZ	0.481734	7.68331e-13
CHD8	NEURL4	0.474772	1.80808e-12
CHD8	GRIPAP1	0.470878	2.89376e-12
CHD8	USP20	0.465303	5.61562e-12
SUMO1	SRSF3	0.601216	9.53548e-21
SUMO1	PSMD8	0.592384	4.77468e-20
SUMO1	PPP1CC	0.578248	5.69025e-19
SUMO1	HNRNPM	0.57544	9.17755e-19
SUMO1	BCCIP	0.572904	1.40797e-18
SUMO1	HAT1	0.570275	2.18558e-18
SUMO1	MRPL47	0.570232	2.2011e-18
SUMO1	SNX3	0.569268	2.58362e-18
SUMO1	YBX1	0.566162	4.31411e-18
SUMO1	FDPS	0.563343	6.8383e-18
FLJ20444	C11orf65	0.426797	4.00051e-10
FLJ20444	ZNF461	0.393038	1.10978e-08
FLJ20444	SP7	0.376717	4.86481e-08
FLJ20444	ARL10	0.370505	8.36125e-08
FLJ20444	ARHGAP36	0.366783	1.15037e-07
FLJ20444	LOC100292680	0.359946	2.04586e-07
FLJ20444	PLCXD3	0.356611	2.69615e-07
FLJ20444	MOG	0.355638	2.92042e-07
FLJ20444	SNORA74A	0.353214	3.5597e-07
FLJ20444	MCF2L2	0.352007	3.92601e-07
GP1BA	PF4	0.816295	2.32194e-48
GP1BA	PPBP	0.769122	9.01765e-40
GP1BA	KALRN	0.749147	9.97816e-37
GP1BA	ITGB3	0.72498	2.082e-33
GP1BA	TUBB1	0.689184	4.29748e-29
GP1BA	VWF	0.660141	5.00869e-26
GP1BA	ITGA2B	0.656582	1.12778e-25
GP1BA	SELP	0.655224	1.53272e-25
GP1BA	CALD1	0.653269	2.37764e-25
GP1BA	DNM3	0.607301	3.05167e-21
DDB1	PPME1	0.602417	7.63025e-21
DDB1	ABCF1	0.590412	6.79611e-20
DDB1	PPP2R1B	0.584434	1.95261e-19
DDB1	RNF26	0.575815	8.61338e-19
DDB1	SSRP1	0.573909	1.18893e-18
DDB1	METTL13	0.548139	7.61895e-17
DDB1	MYST2	0.547799	8.03076e-17
DDB1	PITHD1	0.546954	9.14745e-17
DDB1	NCAPD3	0.546565	9.71233e-17
DDB1	GSPT1	0.53968	2.76583e-16
UQCR11	COX5B	0.753039	2.6846e-37
UQCR11	SERF2	0.718893	1.25714e-32
UQCR11	PGAM1	0.711101	1.17347e-31
UQCR11	EIF4E2	0.693868	1.27235e-29
UQCR11	C1orf151	0.689263	4.21104e-29
UQCR11	POLE4	0.681799	2.79616e-28
UQCR11	NDUFB1	0.670546	4.37471e-27
UQCR11	MYEOV2	0.667543	8.9317e-27
UQCR11	COX6B1	0.666494	1.14378e-26
UQCR11	COX7B	0.66366	2.21983e-26
MYO9B	SUPT5H	0.651027	3.91824e-25
MYO9B	TYK2	0.632502	2.07789e-23
MYO9B	LENG8	0.613495	9.33046e-22
MYO9B	STRN4	0.596691	2.18989e-20
MYO9B	TUBGCP6	0.594239	3.41769e-20
MYO9B	HGS	0.590631	6.53501e-20
MYO9B	MAN2C1	0.589921	7.41682e-20
MYO9B	MBD3	0.58678	1.29383e-19
MYO9B	ARHGEF1	0.581661	3.16251e-19
MYO9B	CUL9	0.577133	6.88333e-19
MMP7	SDC2	0.822258	1.27164e-49
MMP7	COL11A1	0.789057	3.93399e-43
MMP7	GLDN	0.71909	1.18714e-32
MMP7	TP53I3	0.677856	7.43223e-28
MMP7	FIGN	0.67472	1.59991e-27
MMP7	UBR3	0.654234	1.91504e-25
MMP7	CPB2	0.649049	6.06663e-25
MMP7	RBMS3	0.630274	3.29052e-23
MMP7	CTGF	0.583213	2.41592e-19
MMP7	CD163	0.556466	2.06588e-17
CRNKL1	C5orf51	0.691955	2.09753e-29
CRNKL1	SMAD4	0.674118	1.85169e-27
CRNKL1	CNOT1	0.663609	2.24634e-26
CRNKL1	MRFAP1L1	0.660892	4.21365e-26
CRNKL1	MAT2B	0.656942	1.03946e-25
CRNKL1	FAM175B	0.651225	3.74917e-25
CRNKL1	ABCE1	0.648979	6.16082e-25
CRNKL1	ZNF644	0.647732	8.10158e-25
CRNKL1	C17orf71	0.63965	4.63646e-24
CRNKL1	SMEK2	0.63829	6.18711e-24
XAB2	SIPA1L3	0.611155	1.4645e-21
XAB2	PTMS	0.605841	4.02041e-21
XAB2	ATN1	0.60456	5.11355e-21
XAB2	SUPT6H	0.603091	6.72967e-21
XAB2	CPZ	0.59486	3.0545e-20
XAB2	ANKRD60	0.589346	8.21646e-20
XAB2	KCND3	0.584918	1.79414e-19
XAB2	THRSP	0.583822	2.17268e-19
XAB2	C3orf15	0.579574	4.53327e-19
XAB2	PAX3	0.578355	5.5867e-19
RTN1	MAOB	0.880392	4.28328e-65
RTN1	NPY2R	0.864614	3.38654e-60
RTN1	CDO1	0.86197	1.94949e-59
RTN1	WNK3	0.861885	2.06104e-59
RTN1	RYR3	0.858033	2.4728e-58
RTN1	CDH6	0.851928	1.09523e-56
RTN1	NTN4	0.831154	1.35444e-51
RTN1	GSTM3	0.825827	2.12005e-50
RTN1	STXBP6	0.824834	3.50433e-50
RTN1	KCNK1	0.817499	1.30298e-48
KLHL14	COL4A3	0.661811	3.40905e-26
KLHL14	VSIG1	0.654318	1.87918e-25
KLHL14	CPNE5	0.644237	1.73371e-24
KLHL14	TRA@	0.639278	5.01784e-24
KLHL14	HKDC1	0.638474	5.94988e-24
KLHL14	IGLV4-60	0.63233	2.15334e-23
KLHL14	CACNA1I	0.632176	2.22298e-23
KLHL14	AXIN2	0.631765	2.42033e-23
KLHL14	NOS3	0.63031	3.26614e-23
KLHL14	CTLA4	0.629529	3.83428e-23
TBX10	MUC3A	0.857587	3.28118e-58
TBX10	ADRA1A	0.853521	4.14283e-57
TBX10	KLK7	0.848047	1.11787e-55
TBX10	SCNN1A	0.839695	1.33779e-53
TBX10	MCOLN3	0.839057	1.90643e-53
TBX10	EXD3	0.837431	4.6679e-53
TBX10	ARHGEF15	0.836006	1.01559e-52
TBX10	DNAH7	0.835157	1.60784e-52
TBX10	SMPDL3B	0.832205	7.78027e-52
TBX10	CCDC13	0.831296	1.25662e-51
ZBTB12	DGCR12	0.420049	8.00838e-10
ZBTB12	MCC	0.382757	2.84196e-08
ZBTB12	C10orf103	0.378378	4.2009e-08
ZBTB12	BARX1	0.374841	5.73641e-08
ZBTB12	LOC100128893	0.374409	5.95705e-08
ZBTB12	PRSS37	0.373103	6.67589e-08
ZBTB12	HNRNPUL2	0.372628	6.9574e-08
ZBTB12	GABRB1	0.366902	1.13884e-07
ZBTB12	LOC149773	0.36611	1.21822e-07
ZBTB12	IFNA7	0.364475	1.39934e-07
CENPQ	WDHD1	0.586167	1.44121e-19
CENPQ	SMC3	0.568475	2.94648e-18
CENPQ	ATAD2	0.56123	9.63159e-18
CENPQ	MAD2L1	0.555094	2.56805e-17
CENPQ	PLK4	0.555029	2.59483e-17
CENPQ	BRIP1	0.553045	3.54752e-17
CENPQ	YEATS4	0.552875	3.64345e-17
CENPQ	CCDC99	0.549596	6.08003e-17
CENPQ	PDS5A	0.548053	7.72089e-17
CENPQ	NUDT21	0.544794	1.27407e-16
UTY	ZFY	0.681182	3.26145e-28
UTY	DDX3Y	0.622134	1.70987e-22
UTY	KDM5D	0.621734	1.85188e-22
UTY	PRKY	0.620184	2.51955e-22
UTY	TTTY15	0.618826	3.29487e-22
UTY	CYorf15B	0.61554	6.27412e-22
UTY	RPS4Y1	0.608661	2.358e-21
UTY	CYorf15A	0.591191	5.91292e-20
UTY	TTTY10	0.587149	1.21219e-19
UTY	USP9Y	0.554343	2.89175e-17
DTNBP1	LOC145474	0.455457	1.75967e-11
DTNBP1	JAK3	0.436782	1.39246e-10
DTNBP1	AMPD2	0.430466	2.72543e-10
DTNBP1	CCDC146	0.427625	3.6702e-10
DTNBP1	TRAK1	0.42295	5.95371e-10
DTNBP1	PPP1R16B	0.422866	6.00515e-10
DTNBP1	FLT1	0.411831	1.82697e-09
DTNBP1	SPTAN1	0.407501	2.79631e-09
DTNBP1	ITM2C	0.403958	3.94354e-09
DTNBP1	ERO1LB	0.39795	7.00063e-09
KBTBD8	PI4K2A	0.541173	2.2086e-16
KBTBD8	CHST2	0.518381	6.08359e-15
KBTBD8	MMD	0.51652	7.88845e-15
KBTBD8	DNAJA4	0.506928	2.93785e-14
KBTBD8	ACSBG1	0.50637	3.16751e-14
KBTBD8	AMMECR1	0.506	3.32908e-14
KBTBD8	AGPAT3	0.504117	4.28545e-14
KBTBD8	UROS	0.502684	5.1882e-14
KBTBD8	HIGD1A	0.497015	1.09572e-13
KBTBD8	GUK1	0.496071	1.23921e-13
ZEB1	LOC220930	0.774659	1.13873e-40
ZEB1	TRAF5	0.605832	4.02699e-21
ZEB1	NFATC2	0.594295	3.38375e-20
ZEB1	SYNJ2	0.591384	5.71229e-20
ZEB1	ABI2	0.58914	8.5226e-20
ZEB1	EFCAB7	0.585929	1.5026e-19
ZEB1	LRBA	0.58575	1.55055e-19
ZEB1	SCAI	0.57631	7.91907e-19
ZEB1	SSBP2	0.572802	1.43217e-18
ZEB1	GPR56	0.572384	1.53641e-18
ZG16	SHISA7	0.815857	2.86201e-48
ZG16	PTPRO	0.814282	6.04455e-48
ZG16	RTP1	0.806508	2.1881e-46
ZG16	ADRA1A	0.805924	2.84715e-46
ZG16	SLC22A8	0.804999	4.3094e-46
ZG16	CTSL1P8	0.804568	5.22378e-46
ZG16	KCND3	0.803216	9.52779e-46
ZG16	MASP1	0.80276	1.16545e-45
ZG16	ARHGEF15	0.801903	1.70024e-45
ZG16	SLC13A2	0.801348	2.16873e-45
FAT4	PCSK1	0.474733	1.81664e-12
FAT4	DEFB114	0.471454	2.70028e-12
FAT4	LCA5	0.450598	3.05118e-11
FAT4	NFIB	0.43773	1.25739e-10
FAT4	LRP2	0.43651	1.43372e-10
FAT4	DENND2C	0.435987	1.51641e-10
FAT4	PLEKHG1	0.435827	1.54261e-10
FAT4	EMCN	0.429493	3.019e-10
FAT4	NCKAP5	0.428747	3.26437e-10
FAT4	SEC22B	0.428034	3.51689e-10
LOC100216546	AGBL3	0.582298	2.83226e-19
LOC100216546	LOC441242	0.535732	4.98646e-16
LOC100216546	KIAA1919	0.530555	1.06779e-15
LOC100216546	C1orf213	0.520989	4.21516e-15
LOC100216546	LOC338799	0.517623	6.76344e-15
LOC100216546	TIA1	0.517608	6.77784e-15
LOC100216546	ZNF182	0.516445	7.97131e-15
LOC100216546	NHLRC2	0.51206	1.4614e-14
LOC100216546	ZBTB26	0.506869	2.96145e-14
LOC100216546	PPP1R3E	0.501499	6.07247e-14
MIER1	STRN3	0.550139	5.58775e-17
MIER1	NRAS	0.53509	5.48454e-16
MIER1	SRSF11	0.506971	2.921e-14
MIER1	NUP160	0.50443	4.10969e-14
MIER1	RCOR1	0.470528	3.01769e-12
MIER1	OCRL	0.464376	6.26304e-12
MIER1	SEC23A	0.456602	1.54381e-11
MIER1	UBA2	0.452973	2.33396e-11
MIER1	DNAJC13	0.449203	3.56767e-11
MIER1	SON	0.446361	4.89568e-11
ADAM5P	KCNH5	0.837988	3.43898e-53
ADAM5P	SYN1	0.836289	8.70814e-53
ADAM5P	DRP2	0.835245	1.53293e-52
ADAM5P	ADRA1A	0.834833	1.91379e-52
ADAM5P	SMPDL3B	0.834703	2.05254e-52
ADAM5P	KCND3	0.831375	1.20576e-51
ADAM5P	MCOLN3	0.830506	1.90251e-51
ADAM5P	MAP3K10	0.830208	2.22316e-51
ADAM5P	S100A7A	0.829738	2.83973e-51
ADAM5P	PARVA	0.829304	3.55828e-51
CHD9	ZRANB2	0.667023	1.00974e-26
CHD9	ZNF84	0.653456	2.28041e-25
CHD9	ZBTB26	0.647335	8.83702e-25
CHD9	TIA1	0.640325	4.01575e-24
CHD9	RCOR3	0.639332	4.9604e-24
CHD9	NFAT5	0.627267	6.08247e-23
CHD9	MFSD8	0.625341	8.98443e-23
CHD9	UPF3A	0.623151	1.39543e-22
CHD9	OGT	0.623067	1.41901e-22
CHD9	CEP290	0.621343	2.00181e-22
STK16	NEDD8	0.481971	7.45999e-13
STK16	NPM3	0.479203	1.05109e-12
STK16	DGUOK	0.47515	1.7267e-12
STK16	PSMD4	0.458805	1.19825e-11
STK16	PRKAG1	0.454065	2.06212e-11
STK16	C20orf43	0.452053	2.58993e-11
STK16	SDHC	0.450264	3.16769e-11
STK16	MPDU1	0.44863	3.80332e-11
STK16	ZMAT2	0.447791	4.17635e-11
STK16	RER1	0.446782	4.6725e-11
KIAA1486	SLC30A8	0.548554	7.14568e-17
KIAA1486	CLCA3P	0.543909	1.45835e-16
KIAA1486	SLC23A3	0.496293	1.20389e-13
KIAA1486	CYLC1	0.489309	2.96145e-13
KIAA1486	AGTR2	0.488511	3.27798e-13
KIAA1486	C13orf40	0.485844	4.59378e-13
KIAA1486	PSG6	0.485159	5.00723e-13
KIAA1486	EFHD1	0.481609	7.80363e-13
KIAA1486	DMRTC2	0.474905	1.77901e-12
KIAA1486	PRSS55	0.471984	2.53326e-12
TOB2	MYADM	0.550201	5.53438e-17
TOB2	U2AF2	0.543222	1.61917e-16
TOB2	TBC1D22A	0.534255	6.20454e-16
TOB2	SMARCD2	0.513309	1.23078e-14
TOB2	C16orf54	0.508638	2.33112e-14
TOB2	TBC1D10B	0.506733	3.01624e-14
TOB2	KDM2A	0.502151	5.56946e-14
TOB2	SLC25A1	0.501425	6.13274e-14
TOB2	CTDSP1	0.501052	6.44322e-14
TOB2	TRIM46	0.496019	1.24766e-13
BANK1	P2RY10	0.552467	3.88405e-17
BANK1	TLR10	0.494247	1.57052e-13
BANK1	VPREB3	0.487429	3.76e-13
BANK1	KLHL13	0.486529	4.21328e-13
BANK1	LIME1	0.47742	1.30866e-12
BANK1	PAX5	0.448003	4.07884e-11
BANK1	ST8SIA1	0.446459	4.84294e-11
BANK1	NIPSNAP3B	0.435308	1.63068e-10
BANK1	ZCCHC7	0.431641	2.40791e-10
BANK1	LOC100130458	0.42588	4.40016e-10
SFTA2	ROPN1	0.654623	1.75506e-25
SFTA2	C3orf15	0.645117	1.43283e-24
SFTA2	SCN11A	0.643895	1.86651e-24
SFTA2	CSHL1	0.641449	3.15861e-24
SFTA2	SAMD14	0.640355	3.99004e-24
SFTA2	GLYAT	0.630287	3.28138e-23
SFTA2	SLC2A4	0.629278	4.03634e-23
SFTA2	CASR	0.625257	9.1374e-23
SFTA2	DMBX1	0.622195	1.68931e-22
SFTA2	CASP14L	0.622143	1.70691e-22
GRM2	LGI2	0.566626	3.99722e-18
GRM2	DPPA2	0.563907	6.23807e-18
GRM2	LOC388456	0.559123	1.35192e-17
GRM2	SPOCD1	0.558383	1.52199e-17
GRM2	VSIG2	0.555898	2.26115e-17
GRM2	NHEG1	0.551615	4.43851e-17
GRM2	GRIK4	0.551459	4.54798e-17
GRM2	MESP1	0.551268	4.68588e-17
GRM2	SLC12A4	0.551163	4.7633e-17
GRM2	DHH	0.550525	5.26202e-17
PROSC	SDHB	0.605532	4.26122e-21
PROSC	THAP1	0.598323	1.62506e-20
PROSC	PRDX3	0.593361	4.00509e-20
PROSC	ATP5H	0.573122	1.35737e-18
PROSC	LSM1	0.567468	3.47979e-18
PROSC	ZMPSTE24	0.560526	1.07887e-17
PROSC	CYC1	0.559747	1.22305e-17
PROSC	TM2D2	0.553326	3.39398e-17
PROSC	PGAM1	0.550769	5.06554e-17
PROSC	PGK1	0.548753	6.92904e-17
PIR	GSX1	0.869368	1.32271e-61
PIR	BMX	0.765071	3.95192e-39
PIR	PRR5L	0.709645	1.7665e-31
PIR	AGR2	0.66876	6.69518e-27
PIR	GABRB2	0.643723	1.93731e-24
PIR	GAB3	0.610149	1.77565e-21
PIR	MAP3K8	0.57201	1.63572e-18
PIR	ADAMTS3	0.544433	1.3463e-16
PIR	LOC338817	0.515132	9.56689e-15
PIR	GRAMD4	0.5122	1.43354e-14
IPO9	ZNF292	0.549132	6.53336e-17
IPO9	TPR	0.53827	3.41706e-16
IPO9	C14orf101	0.504321	4.17017e-14
IPO9	DHX36	0.500573	6.86493e-14
IPO9	TTC5	0.49833	9.22369e-14
IPO9	BPTF	0.483301	6.31997e-13
IPO9	RNF115	0.477894	1.23467e-12
IPO9	SDCCAG8	0.47555	1.64459e-12
IPO9	WHSC1L1	0.472533	2.37123e-12
IPO9	STX17	0.470929	2.87613e-12
FLJ26850	EVPL	0.404175	3.86196e-09
FLJ26850	LOC100130097	0.396668	7.90107e-09
FLJ26850	PADI3	0.390106	1.45595e-08
FLJ26850	DSCR4	0.380762	3.39833e-08
FLJ26850	LOC100289090	0.377884	4.3888e-08
FLJ26850	CLCN7	0.37319	6.62553e-08
FLJ26850	CXorf65	0.365833	1.24717e-07
FLJ26850	ACCN2	0.365232	1.31245e-07
FLJ26850	SCARNA17	0.357384	2.52975e-07
FLJ26850	PRR22	0.357355	2.53587e-07
EVC	EVC2	0.650994	3.94665e-25
EVC	LOC100287428	0.458719	1.2102e-11
EVC	ALPK3	0.446155	5.00879e-11
EVC	CAV1	0.422739	6.08377e-10
EVC	BCL9	0.419108	8.8118e-10
EVC	RUNX1T1	0.408204	2.61063e-09
EVC	CDH4	0.406945	2.95222e-09
EVC	POU4F1	0.40066	5.41158e-09
EVC	SLC25A1	0.400533	5.47751e-09
EVC	TCAM1P	0.399012	6.33064e-09
CXCL13	SNPH	0.40979	2.23456e-09
CXCL13	ANKRD29	0.389476	1.54288e-08
CXCL13	RAD21L1	0.381242	3.25548e-08
CXCL13	SOX17	0.376102	5.13551e-08
CXCL13	OR6W1P	0.374815	5.74911e-08
CXCL13	GAFA1	0.374677	5.81939e-08
CXCL13	C6orf168	0.371501	7.67154e-08
CXCL13	GLP2R	0.370726	8.20362e-08
CXCL13	IQCA1	0.366097	1.21959e-07
CXCL13	KCNG2	0.365766	1.25439e-07
KIAA1199	C16orf45	0.77367	1.6547e-40
KIAA1199	DKFZp434J0226	0.770342	5.74451e-40
KIAA1199	MASP1	0.764164	5.47939e-39
KIAA1199	MIA	0.757056	6.74559e-38
KIAA1199	NPAS1	0.756225	8.99832e-38
KIAA1199	DHRS2	0.753049	2.67532e-37
KIAA1199	MCOLN3	0.752427	3.30515e-37
KIAA1199	OXCT2	0.751965	3.86584e-37
KIAA1199	GRIK4	0.749661	8.40228e-37
KIAA1199	SULT2B1	0.749088	1.01767e-36
SORL1	CDK6	0.618017	3.86384e-22
SORL1	CEP170	0.607676	2.84248e-21
SORL1	MAN1A1	0.606643	3.45591e-21
SORL1	FAM108B1	0.597259	1.97422e-20
SORL1	MST4	0.595317	2.81186e-20
SORL1	CD244	0.575174	9.60111e-19
SORL1	PDE3B	0.555623	2.36187e-17
SORL1	STAP1	0.553913	3.09445e-17
SORL1	CDH26	0.553217	3.45279e-17
SORL1	KDM5B	0.552892	3.63376e-17
LOC151657	AVPR1A	0.498466	9.06051e-14
LOC151657	TNFRSF19	0.477379	1.31533e-12
LOC151657	CCDC122	0.449243	3.55176e-11
LOC151657	LOC414300	0.44698	4.57074e-11
LOC151657	PTGDR	0.438369	1.17363e-10
LOC151657	SNCAIP	0.430495	2.71717e-10
LOC151657	C19orf12	0.426958	3.9342e-10
LOC151657	BRD2	0.426206	4.254e-10
LOC151657	ATRNL1	0.425179	4.73164e-10
LOC151657	SLC38A11	0.421083	7.20789e-10
NAT10	NLE1	0.680404	3.95867e-28
NAT10	C19orf48	0.673242	2.2887e-27
NAT10	NME1	0.65936	5.99026e-26
NAT10	FBL	0.656251	1.21547e-25
NAT10	IMPDH2	0.648806	6.39961e-25
NAT10	C10orf2	0.631386	2.61715e-23
NAT10	C14orf169	0.626563	7.01706e-23
NAT10	STOML2	0.611694	1.32065e-21
NAT10	EMG1	0.604997	4.71118e-21
NAT10	C1QBP	0.597418	1.91771e-20
CHD1	PPTC7	0.569084	2.66364e-18
CHD1	ANKHD1	0.525345	2.26756e-15
CHD1	PJA2	0.519423	5.25562e-15
CHD1	DDIT3	0.504516	4.06268e-14
CHD1	CHD2	0.496356	1.19406e-13
CHD1	ARIH2	0.490239	2.62984e-13
CHD1	PAPD4	0.489244	2.98604e-13
CHD1	NUB1	0.488938	3.10445e-13
CHD1	WTAP	0.486531	4.2122e-13
CHD1	HIST1H2BE	0.485959	4.5273e-13
SYN3	CYLC1	0.580951	3.57602e-19
SYN3	ADAMTS20	0.554922	2.63907e-17
SYN3	THRSP	0.546177	1.03079e-16
SYN3	PRMT8	0.544255	1.38339e-16
SYN3	MGC2848	0.535288	5.32584e-16
SYN3	ACRV1	0.531782	8.92441e-16
SYN3	SERTAD4	0.528996	1.33937e-15
SYN3	HEATR7B1	0.52632	1.97153e-15
SYN3	TRPM1	0.523792	2.83132e-15
SYN3	LOC100132319	0.522206	3.54792e-15
SLC22A2	ESR2	0.574758	1.03015e-18
SLC22A2	OR52D1	0.560696	1.04983e-17
SLC22A2	GGN	0.546432	9.91232e-17
SLC22A2	ASMTL-AS1	0.539098	3.01836e-16
SLC22A2	SLC17A8	0.53852	3.29158e-16
SLC22A2	PCDHB1	0.535423	5.22064e-16
SLC22A2	MAGI2-IT1	0.523805	2.82609e-15
SLC22A2	SORBS2	0.519238	5.39391e-15
SLC22A2	LRRIQ1	0.516363	8.0627e-15
SLC22A2	SOX3	0.512852	1.3106e-14
SERPINF1	IRF7	0.546699	9.51409e-17
SERPINF1	FAM129C	0.539993	2.63867e-16
SERPINF1	TGFBI	0.522092	3.6055e-15
SERPINF1	SPIB	0.518602	5.89762e-15
SERPINF1	C13orf18	0.5123	1.41397e-14
SERPINF1	GAS6	0.510335	1.85036e-14
SERPINF1	PPM1J	0.51027	1.86698e-14
SERPINF1	KCTD5	0.506159	3.25883e-14
SERPINF1	LOC643529	0.505842	3.40056e-14
SERPINF1	APCDD1	0.504818	3.90172e-14
WDR34	POLD1	0.67659	1.014e-27
WDR34	PKMYT1	0.665209	1.54629e-26
WDR34	SUV39H1	0.628638	4.60083e-23
WDR34	RECQL4	0.615836	5.92256e-22
WDR34	CCNE1	0.608501	2.43087e-21
WDR34	GSS	0.603263	6.51676e-21
WDR34	MBD3	0.593135	4.17115e-20
WDR34	MAZ	0.592092	5.03178e-20
WDR34	IQGAP3	0.591815	5.28814e-20
WDR34	JMJD8	0.588798	9.05624e-20
OR7A17	ZNF527	0.484953	5.13837e-13
OR7A17	TPTE2P2	0.481479	7.93018e-13
OR7A17	GJB5	0.468863	3.68241e-12
OR7A17	LCA5L	0.46735	4.40828e-12
OR7A17	PSG6	0.46351	6.93312e-12
OR7A17	CHRNA3	0.462916	7.43212e-12
OR7A17	PKD1L2	0.459069	1.16223e-11
OR7A17	CYP1A2	0.45304	2.31631e-11
OR7A17	TTLL10	0.452	2.60531e-11
OR7A17	YAP1	0.449704	3.37293e-11
POTED	GRIK4	0.690886	2.76911e-29
POTED	KCND3	0.688998	4.50755e-29
POTED	PTHLH	0.680687	3.68996e-28
POTED	HILS1	0.679306	5.19701e-28
POTED	RTP1	0.678928	5.70707e-28
POTED	HOXD4	0.677884	7.38191e-28
POTED	NEUROD6	0.676559	1.02178e-27
POTED	GAD2	0.675647	1.27679e-27
POTED	KIF1A	0.674825	1.55959e-27
POTED	C12orf53	0.674609	1.64381e-27
C9orf11	LOC100506795	0.533998	6.44406e-16
C9orf11	SOX3	0.533201	7.24691e-16
C9orf11	PAPOLB	0.5329	7.57464e-16
C9orf11	OR6W1P	0.523782	2.83541e-15
C9orf11	ACTC1	0.516813	7.57342e-15
C9orf11	HOXD8	0.512452	1.3848e-14
C9orf11	CYP3A43	0.507332	2.78205e-14
C9orf11	SALL1	0.506133	3.27024e-14
C9orf11	C1QTNF9	0.499152	8.28006e-14
C9orf11	NOS1AP	0.493606	1.70624e-13
EPT1	IFI27L1	0.508511	2.37164e-14
EPT1	SPRN	0.493355	1.76236e-13
EPT1	C9orf100	0.481121	8.29079e-13
EPT1	EPHB4	0.47605	1.54743e-12
EPT1	PVR	0.474388	1.8943e-12
EPT1	KRT17	0.467313	4.42762e-12
EPT1	NOC2L	0.467059	4.56344e-12
EPT1	TNFRSF18	0.466378	4.94625e-12
EPT1	ACACB	0.462683	7.63753e-12
EPT1	PAM16	0.448306	3.94367e-11
LHB	IQCF2	0.539945	2.65796e-16
LHB	LOC151658	0.539356	2.90392e-16
LHB	DEFB121	0.538108	3.50085e-16
LHB	FMN2	0.535083	5.49003e-16
LHB	LRRC10B	0.53272	7.77844e-16
LHB	HIF3A	0.529757	1.19928e-15
LHB	VIPR2	0.523888	2.79288e-15
LHB	ADAMTS10	0.523515	2.94524e-15
LHB	BOLA2	0.517707	6.68448e-15
LHB	SAMD14	0.516751	7.63898e-15
TAOK3	LOC729082	0.580869	3.62679e-19
TAOK3	AK3	0.566146	4.32572e-18
TAOK3	DENR	0.559181	1.33938e-17
TAOK3	ZFP62	0.551829	4.29273e-17
TAOK3	C12orf76	0.54297	1.68249e-16
TAOK3	PHF14	0.529175	1.30513e-15
TAOK3	SMC4	0.52845	1.44979e-15
TAOK3	MCCC1	0.521349	4.00556e-15
TAOK3	ANKMY2	0.518211	6.22945e-15
TAOK3	PAIP2	0.517947	6.46388e-15
STK25	KIAA0467	0.49361	1.7054e-13
STK25	ENTPD6	0.476336	1.49429e-12
STK25	ATG4B	0.467343	4.41233e-12
STK25	CARM1	0.454808	1.89493e-11
STK25	SKI	0.450898	2.94976e-11
STK25	STRN4	0.444303	6.14533e-11
STK25	PLA2G6	0.442891	7.17646e-11
STK25	MINK1	0.44081	9.00697e-11
STK25	CDK10	0.43818	1.19783e-10
STK25	MBD3	0.434787	1.72406e-10
C3orf39	RCL1	0.645567	1.29946e-24
C3orf39	ATP7B	0.637309	7.61e-24
C3orf39	KCNH2	0.631267	2.68202e-23
C3orf39	RFESD	0.626135	7.65282e-23
C3orf39	CTTN	0.623609	1.27293e-22
C3orf39	FAM65C	0.615885	5.86528e-22
C3orf39	REXO2	0.611199	1.45224e-21
C3orf39	ANK1	0.608923	2.24354e-21
C3orf39	PPOX	0.605372	4.39057e-21
C3orf39	LOC388588	0.601637	8.81882e-21
CDC25B	CD3E	0.659979	5.19781e-26
CDC25B	IL32	0.617641	4.16022e-22
CDC25B	LBH	0.614382	7.85755e-22
CDC25B	SYNE2	0.599771	1.24538e-20
CDC25B	SIT1	0.599649	1.27365e-20
CDC25B	CD6	0.597515	1.88407e-20
CDC25B	MINK1	0.596311	2.34682e-20
CDC25B	E2F2	0.596168	2.40904e-20
CDC25B	MYBL1	0.595423	2.75807e-20
CDC25B	LCK	0.594469	3.27854e-20
BMP3	GJB2	0.739097	2.65555e-35
BMP3	FLJ13744	0.611593	1.34635e-21
BMP3	PRSS27	0.605757	4.08422e-21
BMP3	CFL2	0.596285	2.35802e-20
BMP3	IGHV1-69	0.522212	3.54489e-15
BMP3	SPSB4	0.516986	7.39262e-15
BMP3	CCNT1	0.504067	4.31463e-14
BMP3	GREM1	0.4961	1.23464e-13
BMP3	LOC100293532	0.495241	1.38052e-13
BMP3	GTF3C4	0.488768	3.17263e-13
MAP1LC3C	SULT1C2	0.542603	1.77882e-16
MAP1LC3C	POU2F3	0.542091	1.92235e-16
MAP1LC3C	LOC283585	0.529857	1.18196e-15
MAP1LC3C	MRO	0.520306	4.64142e-15
MAP1LC3C	LOC440602	0.51861	5.89093e-15
MAP1LC3C	C6orf123	0.515556	9.0206e-15
MAP1LC3C	MAGEB2	0.515256	9.40345e-15
MAP1LC3C	TEAD2	0.513677	1.16985e-14
MAP1LC3C	C4orf26	0.511994	1.47461e-14
MAP1LC3C	CHRNA9	0.511339	1.61305e-14
TMEM180	KIAA0930	0.521254	4.05972e-15
TMEM180	MYO1F	0.519157	5.45594e-15
TMEM180	LILRA2	0.512902	1.30163e-14
TMEM180	UNC119	0.51131	1.61964e-14
TMEM180	HCLS1	0.507321	2.78596e-14
TMEM180	ESRRA	0.502582	5.25958e-14
TMEM180	TFEB	0.499072	8.36719e-14
TMEM180	ARHGAP30	0.498361	9.18682e-14
TMEM180	C17orf62	0.496884	1.11462e-13
TMEM180	GAA	0.4903	2.60949e-13
CRYGC	SRD5A2	0.770221	6.00787e-40
CRYGC	DCAF6	0.762688	9.29517e-39
CRYGC	SH3KBP1	0.759369	3.00906e-38
CRYGC	PTPRO	0.755164	1.29698e-37
CRYGC	ESRRB	0.752201	3.56807e-37
CRYGC	ATP13A5	0.748413	1.27471e-36
CRYGC	STX1B	0.747888	1.51781e-36
CRYGC	LOC100131754	0.747768	1.57953e-36
CRYGC	PDLIM4	0.743471	6.48666e-36
CRYGC	ARHGEF15	0.742757	8.18079e-36
POU3F1	NXPH2	0.601287	9.41082e-21
POU3F1	TMC5	0.6005	1.08858e-20
POU3F1	LOC494558	0.597416	1.91842e-20
POU3F1	ROS1	0.597009	2.06659e-20
POU3F1	BNC1	0.595265	2.83819e-20
POU3F1	SLC1A2	0.594947	3.00691e-20
POU3F1	HAMP	0.593072	4.2188e-20
POU3F1	CACNA1D	0.591988	5.12643e-20
POU3F1	TGM4	0.591172	5.9334e-20
POU3F1	SLC6A15	0.590138	7.13606e-20
HIGD1B	ATP1A4	0.515972	8.51404e-15
HIGD1B	LOC100506013	0.514077	1.10707e-14
HIGD1B	GPR143	0.499484	7.92554e-14
HIGD1B	WFDC12	0.497223	1.06623e-13
HIGD1B	FLJ35409	0.494478	1.52411e-13
HIGD1B	CAP2	0.482209	7.24177e-13
HIGD1B	ID4	0.481719	7.69783e-13
HIGD1B	LOC285441	0.477369	1.31684e-12
HIGD1B	PEG3-AS1	0.476443	1.47497e-12
HIGD1B	LOC100130998	0.474586	1.8493e-12
USP6NL	HIAT1	0.482013	7.42116e-13
USP6NL	SYTL4	0.471654	2.63604e-12
USP6NL	AIDA	0.465184	5.69543e-12
USP6NL	EIF1B	0.463659	6.81284e-12
USP6NL	ERI1	0.457683	1.36363e-11
USP6NL	GPR56	0.445654	5.29422e-11
USP6NL	PDCD10	0.429459	3.02965e-10
USP6NL	TMEM135	0.428987	3.18322e-10
USP6NL	SH3GLB1	0.427188	3.84127e-10
USP6NL	CD2AP	0.424651	4.99724e-10
ABCD4	RBM5	0.682828	2.16138e-28
ABCD4	KIAA0753	0.664588	1.78807e-26
ABCD4	BRD8	0.648467	6.89507e-25
ABCD4	UCKL1	0.644844	1.52012e-24
ABCD4	FAM113A	0.632112	2.25254e-23
ABCD4	NSUN5P2	0.615962	5.77864e-22
ABCD4	LUC7L	0.60555	4.24612e-21
ABCD4	DDX17	0.601359	9.28492e-21
ABCD4	PIGG	0.596603	2.22535e-20
ABCD4	LRCH3	0.596288	2.35698e-20
C11orf93	MTMR7	0.736134	6.78958e-35
C11orf93	TGM4	0.733865	1.38122e-34
C11orf93	VCX2	0.73378	1.41851e-34
C11orf93	C3orf15	0.728196	7.8959e-34
C11orf93	LOC283070	0.726758	1.2203e-33
C11orf93	PDE1C	0.726442	1.34239e-33
C11orf93	LOC284661	0.725399	1.83635e-33
C11orf93	CLDN1	0.724755	2.22724e-33
C11orf93	PAH	0.722721	4.08089e-33
C11orf93	MCOLN3	0.722631	4.19113e-33
DIMT1L	PFAS	0.63096	2.85744e-23
DIMT1L	LARS2	0.619371	2.95882e-22
DIMT1L	HSPB11	0.604396	5.27364e-21
DIMT1L	NUDCD2	0.603842	5.84988e-21
DIMT1L	ALDH18A1	0.599276	1.36408e-20
DIMT1L	DKC1	0.596132	2.42478e-20
DIMT1L	RPL7L1	0.593532	3.88341e-20
DIMT1L	SERF1A	0.59348	3.91987e-20
DIMT1L	SNRPE	0.593359	4.00652e-20
DIMT1L	YTHDF2	0.589446	8.07151e-20
SLC25A46	IK	0.600811	1.02765e-20
SLC25A46	USO1	0.593933	3.61205e-20
SLC25A46	PMPCB	0.580752	3.70041e-19
SLC25A46	FXR1	0.580504	3.86267e-19
SLC25A46	MRPL22	0.578362	5.58034e-19
SLC25A46	CDK7	0.576841	7.23507e-19
SLC25A46	NUDCD2	0.570352	2.15764e-18
SLC25A46	CPSF3	0.569357	2.54591e-18
SLC25A46	TOMM20	0.561554	9.13971e-18
SLC25A46	MTIF2	0.55914	1.34812e-17
LARP7	USO1	0.634391	1.4032e-23
LARP7	INTS12	0.597207	1.99309e-20
LARP7	ZNF330	0.581682	3.15122e-19
LARP7	RNF6	0.580731	3.71427e-19
LARP7	ATG5	0.577776	6.16848e-19
LARP7	TDP2	0.572292	1.56022e-18
LARP7	PPWD1	0.571833	1.6849e-18
LARP7	CDK7	0.571785	1.69841e-18
LARP7	ATF1	0.567475	3.47556e-18
LARP7	SRP72	0.565745	4.61976e-18
TEK	KCNK1	0.829405	3.37668e-51
TEK	RYR3	0.818467	8.16181e-49
TEK	TIMP3	0.81691	1.72925e-48
TEK	EPAS1	0.815045	4.21313e-48
TEK	LOC100287628	0.813983	6.96346e-48
TEK	CNRIP1	0.812405	1.46004e-47
TEK	NCKAP1	0.787245	8.22362e-43
TEK	AGAP1	0.783046	4.41911e-42
TEK	FHL2	0.782723	5.02268e-42
TEK	NUP62CL	0.760682	1.8945e-38
CD160	IL2RB	0.725653	1.70164e-33
CD160	EOMES	0.705405	5.73244e-31
CD160	SAMD3	0.700131	2.40839e-30
CD160	GZMA	0.695241	8.86585e-30
CD160	XCL1	0.687314	6.9422e-29
CD160	TRBC1	0.683645	1.76015e-28
CD160	GZMK	0.676958	9.26546e-28
CD160	CD27	0.672807	2.54238e-27
CD160	KLRK1	0.664736	1.72744e-26
CD160	RASGRP1	0.654116	1.96639e-25
PHF20	MED7	0.529279	1.28558e-15
PHF20	SPAST	0.526651	1.87971e-15
PHF20	ACTR6	0.525061	2.36168e-15
PHF20	CD96	0.520494	4.51972e-15
PHF20	TRIP4	0.515074	9.64369e-15
PHF20	MACF1	0.514886	9.89805e-15
PHF20	AMMECR1L	0.509356	2.11433e-14
PHF20	SACM1L	0.50864	2.33032e-14
PHF20	RBM34	0.507472	2.7297e-14
PHF20	PHAX	0.503974	4.36814e-14
CPNE4	STXBP6	0.604602	5.07334e-21
CPNE4	NCKAP1	0.59309	4.20553e-20
CPNE4	TEAD1	0.591766	5.33431e-20
CPNE4	ROR1	0.582647	2.66552e-19
CPNE4	NUP62CL	0.579297	4.75403e-19
CPNE4	CDH6	0.578558	5.396e-19
CPNE4	ROBO2	0.576322	7.90177e-19
CPNE4	PRKD1	0.575622	8.8993e-19
CPNE4	BNC2	0.574457	1.08394e-18
CPNE4	NPY2R	0.573574	1.25795e-18
GTPBP1	PPME1	0.65927	6.11453e-26
GTPBP1	RANBP10	0.638184	6.32619e-24
GTPBP1	SF3A2	0.628594	4.64244e-23
GTPBP1	ZFPM1	0.628567	4.66778e-23
GTPBP1	SSBP3	0.621619	1.89458e-22
GTPBP1	C19orf22	0.619433	2.9227e-22
GTPBP1	SLC48A1	0.618812	3.30374e-22
GTPBP1	WIZ	0.610965	1.51885e-21
GTPBP1	NF2	0.608595	2.38791e-21
GTPBP1	TTLL12	0.607742	2.80765e-21
RAB33B	ACAP2	0.486131	4.43004e-13
RAB33B	C16orf54	0.460814	9.49617e-12
RAB33B	DOCK8	0.452431	2.4816e-11
RAB33B	RP2	0.426085	4.30759e-10
RAB33B	SLC25A24	0.419437	8.52191e-10
RAB33B	G3BP2	0.412248	1.75292e-09
RAB33B	STAM2	0.410871	2.00885e-09
RAB33B	PRKAR1A	0.409646	2.26646e-09
RAB33B	REST	0.409447	2.31124e-09
RAB33B	DNAJC13	0.408998	2.41529e-09
ALDOC	EXPH5	0.471157	2.79835e-12
ALDOC	TPD52L1	0.4692	3.5371e-12
ALDOC	GSTM5	0.466266	5.01241e-12
ALDOC	FXYD6	0.456949	1.48357e-11
ALDOC	LOC728853	0.450245	3.17434e-11
ALDOC	SALL2	0.446637	4.74795e-11
ALDOC	COL6A2	0.440242	9.58185e-11
ALDOC	SLC41A1	0.431986	2.32155e-10
ALDOC	CHRM3	0.423422	5.67197e-10
ALDOC	LDOC1	0.423327	5.72736e-10
NUDT1	LSM5	0.587209	1.1995e-19
NUDT1	C7orf30	0.579194	4.83875e-19
NUDT1	POP7	0.576249	8.0011e-19
NUDT1	FTSJ2	0.571925	1.6591e-18
NUDT1	C12orf32	0.54791	7.89447e-17
NUDT1	COPS6	0.543105	1.64834e-16
NUDT1	VAMP8	0.539043	3.04343e-16
NUDT1	NDUFA4	0.534847	5.68546e-16
NUDT1	TXNL4A	0.533208	7.23934e-16
NUDT1	GGCT	0.531597	9.17008e-16
ZNF212	FASTK	0.569865	2.33961e-18
ZNF212	UBN2	0.510979	1.69463e-14
ZNF212	NSUN5P1	0.508022	2.53412e-14
ZNF212	DND1	0.500081	7.32559e-14
ZNF212	PPP1R3E	0.499459	7.9516e-14
ZNF212	USP20	0.49607	1.23949e-13
ZNF212	PRKRIP1	0.482942	6.60985e-13
ZNF212	KCTD13	0.482146	7.29894e-13
ZNF212	NSUN5P2	0.480689	8.74657e-13
ZNF212	CHPF2	0.477411	1.31011e-12
RFPL2	RFPL3	0.63518	1.19021e-23
RFPL2	ASMTL-AS1	0.615919	5.82703e-22
RFPL2	CPEB1	0.597577	1.86298e-20
RFPL2	KRT33A	0.586521	1.35416e-19
RFPL2	ARL10	0.585296	1.6793e-19
RFPL2	MYOCD	0.58084	3.64509e-19
RFPL2	NTNG1	0.571238	1.8613e-18
RFPL2	FLJ30430	0.57096	1.94951e-18
RFPL2	DACT3	0.570056	2.26664e-18
RFPL2	TLL2	0.568293	3.03639e-18
ZNF83	ZNF600	0.534627	5.87283e-16
ZNF83	LOC150759	0.531312	9.56023e-16
ZNF83	ZNF700	0.527356	1.69807e-15
ZNF83	ZNF432	0.517839	6.56241e-15
ZNF83	CCDC14	0.505805	3.41758e-14
ZNF83	ZNF45	0.504056	4.32064e-14
ZNF83	ZNF226	0.502678	5.19225e-14
ZNF83	ZNF559	0.497959	9.68404e-14
ZNF83	ZNF14	0.487694	3.63593e-13
ZNF83	LOC100132741	0.482282	7.17648e-13
IPW	SNRPN	0.817103	1.57665e-48
IPW	LPHN1	0.535709	5.00404e-16
IPW	PRKD3	0.459342	1.12621e-11
IPW	PAR5	0.459255	1.13751e-11
IPW	STARD9	0.445054	5.65705e-11
IPW	SPAG16	0.444233	6.19257e-11
IPW	CHRDL1	0.442751	7.2869e-11
IPW	SHANK3	0.434659	1.74786e-10
IPW	C1orf55	0.432415	2.2186e-10
IPW	EFNA1	0.431764	2.37685e-10
GDPD5	C2orf24	0.672537	2.71297e-27
GDPD5	ATG9A	0.645478	1.32476e-24
GDPD5	RBM38	0.641073	3.42345e-24
GDPD5	MICAL2	0.637355	7.53679e-24
GDPD5	HK1	0.629099	4.18668e-23
GDPD5	C17orf76	0.626363	7.30666e-23
GDPD5	AK1	0.623586	1.27894e-22
GDPD5	RAD23A	0.623045	1.42538e-22
GDPD5	TNS1	0.622344	1.63969e-22
GDPD5	OSBP2	0.619987	2.61978e-22
LOC100128788	STAG3	0.421232	7.09882e-10
LOC100128788	IL6	0.410029	2.18253e-09
LOC100128788	SPINLW1	0.393274	1.08562e-08
LOC100128788	RGN	0.388239	1.72818e-08
LOC100128788	FRG1B	0.385932	2.13303e-08
LOC100128788	FLJ40292	0.383913	2.561e-08
LOC100128788	LOC442028	0.374279	6.02499e-08
LOC100128788	LOC100131117	0.37068	8.23637e-08
LOC100128788	C10orf136	0.366496	1.1789e-07
LOC100128788	NKX6-3	0.355804	2.88093e-07
PDCD4	ORC4	0.588665	9.27131e-20
PDCD4	TXNL1	0.5863	1.40783e-19
PDCD4	MORF4L2	0.544463	1.34014e-16
PDCD4	MRPS9	0.510793	1.73831e-14
PDCD4	BBIP1	0.506944	2.93167e-14
PDCD4	PKIG	0.5068	2.98906e-14
PDCD4	MAP3K4	0.506102	3.28384e-14
PDCD4	LRPPRC	0.499738	7.66456e-14
PDCD4	SLC25A38	0.499632	7.77218e-14
PDCD4	CIRH1A	0.496341	1.19636e-13
CEP350	PPIG	0.436031	1.50928e-10
CEP350	MYCBP2	0.431078	2.55539e-10
CEP350	RECQL	0.430967	2.58539e-10
CEP350	ELK4	0.425155	4.74321e-10
CEP350	PRPF40A	0.422973	5.93964e-10
CEP350	INO80D	0.420032	8.02248e-10
CEP350	NIPBL	0.413838	1.49669e-09
CEP350	RASA2	0.411139	1.9564e-09
CEP350	DNAJB14	0.400622	5.43098e-09
CEP350	ZNF148	0.399669	5.94722e-09
CST7	FGF13	0.80148	2.04681e-45
CST7	CERCAM	0.796262	1.94797e-44
CST7	FNDC3B	0.79565	2.52664e-44
CST7	HGF	0.794212	4.63756e-44
CST7	ELANE	0.793245	6.95736e-44
CST7	MST1	0.792542	9.33242e-44
CST7	AFF2	0.778633	2.48581e-41
CST7	LOXL4	0.776098	6.5865e-41
CST7	LGALS12	0.757993	4.86979e-38
CST7	SLC39A11	0.746401	2.48351e-36
SELL	SLC38A1	0.557931	1.63582e-17
SELL	TSC22D1	0.521262	4.05523e-15
SELL	42622	0.490982	2.39131e-13
SELL	C9orf91	0.483541	6.13319e-13
SELL	PROM1	0.466779	4.71717e-12
SELL	C5orf56	0.46482	5.94477e-12
SELL	PLCL2	0.463342	7.0707e-12
SELL	RNF44	0.45853	1.23683e-11
SELL	MN1	0.45486	1.8836e-11
SELL	PHC3	0.451442	2.77476e-11
CIAO1	NFATC2IP	0.636905	8.28696e-24
CIAO1	CUL9	0.574422	1.09033e-18
CIAO1	TMEFF2	0.571454	1.79526e-18
CIAO1	NFIC	0.569578	2.45414e-18
CIAO1	NSUN5P2	0.569015	2.69444e-18
CIAO1	FBRSL1	0.568609	2.8816e-18
CIAO1	DIS3L	0.563535	6.62837e-18
CIAO1	MRI1	0.556655	2.00479e-17
CIAO1	R3HDM2	0.556608	2.01983e-17
CIAO1	RSAD1	0.553448	3.3298e-17
LTBP4	PPFIA3	0.475209	1.71435e-12
LTBP4	CARM1	0.456821	1.50554e-11
LTBP4	MACROD1	0.456206	1.61529e-11
LTBP4	ATP5D	0.453014	2.32327e-11
LTBP4	SMTN	0.446895	4.61415e-11
LTBP4	MAP4K1	0.446566	4.78539e-11
LTBP4	RING1	0.439818	1.00329e-10
LTBP4	GIPC1	0.438516	1.15513e-10
LTBP4	DOM3Z	0.437366	1.3077e-10
LTBP4	SSBP4	0.436025	1.51031e-10
DCAF4L1	SOX17	0.452731	2.39885e-11
DCAF4L1	LOC284950	0.431487	2.44737e-10
DCAF4L1	MAGEE2	0.430116	2.82759e-10
DCAF4L1	SLCO1C1	0.428808	3.24358e-10
DCAF4L1	SLC30A2	0.422723	6.09409e-10
DCAF4L1	C6orf154	0.406588	3.05649e-09
DCAF4L1	OR3A1	0.399626	5.97181e-09
DCAF4L1	MLN	0.398319	6.76027e-09
DCAF4L1	OR2B3	0.395824	8.55368e-09
DCAF4L1	FERD3L	0.395426	8.87913e-09
SIRT6	SLC22A14	0.701106	1.85179e-30
SIRT6	PGLYRP4	0.698448	3.78306e-30
SIRT6	TRIM16L	0.694476	1.0844e-29
SIRT6	UNC5B	0.692997	1.59838e-29
SIRT6	FANCC	0.691525	2.34579e-29
SIRT6	NCRNA00184	0.684435	1.442e-28
SIRT6	NTN5	0.682624	2.27486e-28
SIRT6	CDH22	0.682556	2.3139e-28
SIRT6	SPRR4	0.676399	1.06254e-27
SIRT6	ESRRB	0.676028	1.16343e-27
CCL19	MCOLN3	0.735135	9.28896e-35
CCL19	S100A7A	0.735006	9.67432e-35
CCL19	C9orf27	0.729488	5.32777e-34
CCL19	ATP1B4	0.721391	6.04648e-33
CCL19	TRHR	0.718397	1.45265e-32
CCL19	LOC283070	0.715725	3.14595e-32
CCL19	TRIM40	0.713211	6.45507e-32
CCL19	C1orf61	0.711575	1.02656e-31
CCL19	PRDM5	0.707437	3.26957e-31
CCL19	APBB2	0.707325	3.37313e-31
PPIL1	PSMD14	0.76637	2.46822e-39
PPIL1	RAN	0.707782	2.97085e-31
PPIL1	MRPL3	0.703415	9.89058e-31
PPIL1	EIF3J	0.701927	1.48257e-30
PPIL1	BOLA3	0.699478	2.87079e-30
PPIL1	DDX1	0.698518	3.71268e-30
PPIL1	FARSB	0.692652	1.74915e-29
PPIL1	NUP37	0.691493	2.36542e-29
PPIL1	VBP1	0.686291	9.00933e-29
PPIL1	EBNA1BP2	0.683957	1.62704e-28
ABR	PLAUR	0.59337	3.99848e-20
ABR	C11orf75	0.580377	3.94819e-19
ABR	GRN	0.577135	6.88142e-19
ABR	SNX24	0.576502	7.66375e-19
ABR	TK2	0.573772	1.21673e-18
ABR	SLC22A18	0.56899	2.70535e-18
ABR	PSTPIP1	0.566425	4.13178e-18
ABR	EVI5	0.563796	6.35232e-18
ABR	TFEB	0.56287	7.38529e-18
ABR	IL17RA	0.558017	1.61369e-17
STK17A	LEF1	0.545995	1.06006e-16
STK17A	PPM1A	0.535854	4.89752e-16
STK17A	ZRANB1	0.519213	5.41303e-15
STK17A	CD28	0.519125	5.48058e-15
STK17A	CD247	0.510283	1.86369e-14
STK17A	THEMIS	0.510023	1.93088e-14
STK17A	LBH	0.508399	2.40787e-14
STK17A	CD8A	0.508115	2.50217e-14
STK17A	LCK	0.502824	5.09275e-14
STK17A	TRBC1	0.502006	5.67759e-14
FOXE1	ARSI	0.602998	6.84716e-21
FOXE1	SCEL	0.590513	6.67377e-20
FOXE1	PCA3	0.586072	1.46538e-19
FOXE1	LOC283914	0.581978	2.99374e-19
FOXE1	NXPH2	0.576365	7.8445e-19
FOXE1	UNC80	0.570728	2.02656e-18
FOXE1	CADM2	0.565371	4.91188e-18
FOXE1	SOX7	0.557517	1.74768e-17
FOXE1	RBM46	0.555286	2.49128e-17
FOXE1	GRIK2	0.553375	3.3678e-17
SIAH3	FAM70A	0.599563	1.29394e-20
SIAH3	CD72	0.575946	8.42412e-19
SIAH3	LRRC29	0.553159	3.48455e-17
SIAH3	HRC	0.54148	2.10857e-16
SIAH3	HLA-DPB2	0.540453	2.46207e-16
SIAH3	LPAR3	0.499579	7.82689e-14
SIAH3	CXorf64	0.485522	4.78344e-13
SIAH3	OVOL3	0.482288	7.17143e-13
SIAH3	METTL7B	0.479933	9.60432e-13
SIAH3	CLSTN2	0.473337	2.15168e-12
GML	EGFR	0.594976	2.9913e-20
GML	PAX2	0.58645	1.37117e-19
GML	TTLL10	0.544731	1.28647e-16
GML	CGNL1	0.544611	1.31031e-16
GML	NCRNA00119	0.543419	1.57139e-16
GML	SPHKAP	0.535733	4.98625e-16
GML	FAM87A	0.529477	1.24911e-15
GML	MRO	0.525681	2.16095e-15
GML	ATP6V0D2	0.523382	3.0015e-15
GML	HTA	0.520223	4.69588e-15
CNGA3	LOC503519	0.540991	2.27034e-16
CNGA3	LOC145678	0.538628	3.23863e-16
CNGA3	OR6W1P	0.521743	3.78847e-15
CNGA3	PPFIA2	0.517214	7.16136e-15
CNGA3	TEKT5	0.498844	8.6214e-14
CNGA3	CDH10	0.485113	5.03599e-13
CNGA3	SLC13A1	0.475053	1.74719e-12
CNGA3	ADH6	0.473835	2.02579e-12
CNGA3	IGLON5	0.470611	2.98794e-12
CNGA3	LIPJ	0.470416	3.05854e-12
CD38	MED21	0.510028	1.92948e-14
CD38	MRPL3	0.484467	5.46177e-13
CD38	RNF219	0.474211	1.93548e-12
CD38	P2RX5	0.473153	2.20005e-12
CD38	GATM	0.452452	2.47559e-11
CD38	RBBP8	0.451813	2.66084e-11
CD38	CDCA7	0.449807	3.33411e-11
CD38	IGLL1	0.449805	3.33507e-11
CD38	SCCPDH	0.44913	3.59685e-11
CD38	TSN	0.447411	4.35672e-11
ZDHHC6	SNW1	0.641523	3.10925e-24
ZDHHC6	ZCCHC11	0.633105	1.83397e-23
ZDHHC6	UFD1L	0.622189	1.69121e-22
ZDHHC6	MON1B	0.615726	6.05096e-22
ZDHHC6	POLR2B	0.610822	1.56101e-21
ZDHHC6	PCNA	0.608748	2.31931e-21
ZDHHC6	EFHA1	0.607829	2.7615e-21
ZDHHC6	MLH1	0.60723	3.09299e-21
ZDHHC6	PIGF	0.599095	1.41024e-20
ZDHHC6	KLHL12	0.598131	1.6831e-20
NEFH	RFPL1S	0.748129	1.4009e-36
NEFH	CD19	0.582271	2.84534e-19
NEFH	POU4F1	0.542858	1.71133e-16
NEFH	FBXL13	0.499146	8.28578e-14
NEFH	ROBO1	0.491928	2.118e-13
NEFH	RUNX1T1	0.47065	2.974e-12
NEFH	LEP	0.468373	3.90393e-12
NEFH	CAV1	0.465756	5.32391e-12
NEFH	PGAM5	0.461399	8.87104e-12
NEFH	DEPTOR	0.450397	3.12075e-11
PGBD5	LOXL4	0.784793	2.20582e-42
PGBD5	LGALS12	0.777507	3.83802e-41
PGBD5	STAB1	0.735017	9.64022e-35
PGBD5	IGDCC4	0.723885	2.88787e-33
PGBD5	TDRD9	0.719708	9.91009e-33
PGBD5	HGF	0.686998	7.52512e-29
PGBD5	OGDHL	0.6703	4.63938e-27
PGBD5	FGF13	0.669683	5.37582e-27
PGBD5	CTSW	0.669454	5.67731e-27
PGBD5	MXRA7	0.667733	8.53902e-27
CTDSP2	PHF2	0.573775	1.21596e-18
CTDSP2	WIPF1	0.572217	1.57989e-18
CTDSP2	ANKRD40	0.571371	1.82028e-18
CTDSP2	TBC1D22A	0.557317	1.80441e-17
CTDSP2	SRD5A1	0.532457	8.08386e-16
CTDSP2	DNAJC14	0.528595	1.41956e-15
CTDSP2	JUP	0.522604	3.35313e-15
CTDSP2	TNFAIP8L1	0.521243	4.06604e-15
CTDSP2	SLC9A3R1	0.51249	1.37751e-14
CTDSP2	C14orf43	0.512003	1.47277e-14
RMND5B	S100A6	0.584363	1.97682e-19
RMND5B	CCND3	0.566148	4.3243e-18
RMND5B	PRELID1	0.544786	1.27578e-16
RMND5B	CAST	0.532168	8.43387e-16
RMND5B	CCL23	0.531538	9.24871e-16
RMND5B	TFEB	0.529777	1.19582e-15
RMND5B	HCLS1	0.514682	1.01824e-14
RMND5B	FLJ30901	0.512512	1.37345e-14
RMND5B	ADCY7	0.508622	2.33617e-14
RMND5B	SIRPB1	0.504712	3.9576e-14
ZNF257	ZNF345	0.529772	1.19666e-15
ZNF257	ZNF626	0.512981	1.28752e-14
ZNF257	ZFP82	0.506051	3.30661e-14
ZNF257	ZNF93	0.504135	4.27554e-14
ZNF257	ZNF253	0.475088	1.73986e-12
ZNF257	ZNF229	0.472138	2.48673e-12
ZNF257	ZNF780B	0.467928	4.11592e-12
ZNF257	ZNF826P	0.457604	1.376e-11
ZNF257	ZNF665	0.453992	2.07911e-11
ZNF257	ZNF568	0.453519	2.19402e-11
CCNY	STK24	0.549531	6.14114e-17
CCNY	ITM2B	0.547404	8.53488e-17
CCNY	PPP3CA	0.5458	1.09227e-16
CCNY	GIMAP2	0.52113	4.13177e-15
CCNY	SNAP23	0.510742	1.7503e-14
CCNY	IFI16	0.504309	4.17709e-14
CCNY	JAK1	0.503369	4.73597e-14
CCNY	ITGA9	0.501175	6.3391e-14
CCNY	GNAI1	0.488693	3.20268e-13
CCNY	DOCK11	0.486153	4.41783e-13
EXOSC7	NME1	0.574729	1.03511e-18
EXOSC7	PHB	0.564722	5.46177e-18
EXOSC7	SNRPF	0.56079	1.03398e-17
EXOSC7	C19orf48	0.557678	1.70344e-17
EXOSC7	MRPL42	0.546339	1.00559e-16
EXOSC7	PRMT1	0.543536	1.54376e-16
EXOSC7	GNL3	0.543103	1.64873e-16
EXOSC7	EIF4E	0.535245	5.36006e-16
EXOSC7	PFDN2	0.53496	5.59108e-16
EXOSC7	CCDC47	0.529327	1.27668e-15
C11orf88	CHRNA4	0.625213	9.21867e-23
C11orf88	MT4	0.623932	1.19314e-22
C11orf88	SLC15A1	0.623595	1.27646e-22
C11orf88	WNT16	0.623262	1.36467e-22
C11orf88	B4GALNT1	0.621134	2.08639e-22
C11orf88	PTPRT	0.619458	2.90849e-22
C11orf88	THAP8	0.616672	5.02974e-22
C11orf88	LOC338579	0.616276	5.4347e-22
C11orf88	LOC283045	0.615134	6.79022e-22
C11orf88	OR7E24	0.614964	7.01856e-22
ROR2	FGF4	0.433189	2.04378e-10
ROR2	RIIAD1	0.406752	3.0082e-09
ROR2	HSD11B1L	0.406397	3.11384e-09
ROR2	GABRR3	0.405453	3.4129e-09
ROR2	SLC28A1	0.403187	4.24754e-09
ROR2	MYO1C	0.396545	7.99272e-09
ROR2	DMRTC2	0.395215	9.05588e-09
ROR2	TNFRSF9	0.394749	9.4605e-09
ROR2	C1orf64	0.394705	9.49884e-09
ROR2	NME6	0.392627	1.15295e-08
LOC338758	LOC728153	0.646123	1.15133e-24
LOC338758	LOC399900	0.640767	3.65464e-24
LOC338758	NFKBIZ	0.595481	2.72955e-20
LOC338758	FLJ46875	0.589754	7.64118e-20
LOC338758	LOC401320	0.589653	7.77956e-20
LOC338758	FLJ38717	0.585962	1.49405e-19
LOC338758	KIAA1659	0.575319	9.36858e-19
LOC338758	TRIM38	0.574282	1.11642e-18
LOC338758	FLJ16341	0.570528	2.09522e-18
LOC338758	MCL1	0.570243	2.19694e-18
MAOA	MFGE8	0.701309	1.753e-30
MAOA	IL1R2	0.634767	1.29733e-23
MAOA	ALOX15B	0.633442	1.70985e-23
MAOA	ADAMTS2	0.606576	3.5002e-21
MAOA	FKBP5	0.591611	5.48488e-20
MAOA	AMPH	0.551028	4.86504e-17
MAOA	DAAM2	0.548992	6.6772e-17
MAOA	CD163	0.543717	1.50162e-16
MAOA	SAP30	0.542318	1.85749e-16
MAOA	GSTM3	0.515976	8.50952e-15
KIAA1661	P4HA3	0.613879	8.66332e-22
KIAA1661	NPAS1	0.611933	1.2612e-21
KIAA1661	HTR3C	0.608616	2.37821e-21
KIAA1661	LRTM2	0.608596	2.38743e-21
KIAA1661	C13orf41	0.6052	4.53489e-21
KIAA1661	SOX2	0.592775	4.45088e-20
KIAA1661	CRYBB3	0.591954	5.15752e-20
KIAA1661	C12orf54	0.590999	6.11906e-20
KIAA1661	SIGLEC8	0.590454	6.74503e-20
KIAA1661	TYRP1	0.588503	9.5418e-20
LOC284804	PCDH20	0.54387	1.46719e-16
LOC284804	BHLHE22	0.518962	5.60757e-15
LOC284804	KCNT2	0.513332	1.2268e-14
LOC284804	PCDH17	0.505827	3.40742e-14
LOC284804	TNK1	0.498718	8.76559e-14
LOC284804	RYR2	0.497909	9.74781e-14
LOC284804	PAPPA	0.496572	1.16087e-13
LOC284804	TMEM40	0.494256	1.56863e-13
LOC284804	COL20A1	0.493253	1.78572e-13
LOC284804	CXADR	0.491308	2.29352e-13
TNNT3	TSHZ2	0.624265	1.11587e-22
TNNT3	C7orf52	0.611932	1.26156e-21
TNNT3	LOC154822	0.607663	2.84953e-21
TNNT3	PAPPA2	0.604267	5.40198e-21
TNNT3	SNORA74A	0.603896	5.7904e-21
TNNT3	NTS	0.601843	8.48879e-21
TNNT3	LIMS2	0.595979	2.49317e-20
TNNT3	ZNF287	0.593358	4.00743e-20
TNNT3	SPDEF	0.592072	5.04935e-20
TNNT3	ATOH8	0.580765	3.69229e-19
GYPC	TMEM56	0.679984	4.39423e-28
GYPC	PPOX	0.675017	1.48833e-27
GYPC	C22orf13	0.671743	3.28424e-27
GYPC	GLRX5	0.669994	4.99167e-27
GYPC	UROD	0.669889	5.1182e-27
GYPC	EPB41	0.66336	2.38072e-26
GYPC	FBXO7	0.660452	4.66265e-26
GYPC	BRP44	0.659376	5.96811e-26
GYPC	DYRK3	0.657649	8.85131e-26
GYPC	TSPAN5	0.656043	1.27416e-25
C7orf33	CLCA3P	0.475436	1.66765e-12
C7orf33	RGS16	0.440405	9.41336e-11
C7orf33	TRPC4	0.436807	1.38867e-10
C7orf33	LOC730755	0.433045	2.07533e-10
C7orf33	SORBS2	0.430316	2.76894e-10
C7orf33	GOLGA6L2	0.427173	3.84728e-10
C7orf33	COX7B2	0.426354	4.18906e-10
C7orf33	ZAR1	0.423167	5.82272e-10
C7orf33	NXNL2	0.409299	2.34496e-09
C7orf33	PLEKHA4	0.407748	2.7297e-09
RNF4	GRSF1	0.52266	3.32632e-15
RNF4	GTF3C2	0.505174	3.71996e-14
RNF4	SLBP	0.501697	5.91554e-14
RNF4	NDUFB4	0.498987	8.46162e-14
RNF4	C20orf30	0.494895	1.44399e-13
RNF4	ELAVL1	0.487906	3.53952e-13
RNF4	PFDN2	0.487411	3.76865e-13
RNF4	GNAS	0.486538	4.20828e-13
RNF4	CSNK2B	0.48189	7.53553e-13
RNF4	FAM96B	0.480675	8.76249e-13
HDAC7	MAPK8IP3	0.558573	1.47645e-17
HDAC7	SSBP4	0.537606	3.77334e-16
HDAC7	DDR1	0.52385	2.80813e-15
HDAC7	CIC	0.518011	6.40624e-15
HDAC7	TMEM63A	0.517676	6.71388e-15
HDAC7	GATAD2B	0.514423	1.05532e-14
HDAC7	CLDN15	0.511757	1.52333e-14
HDAC7	TNK2	0.510358	1.84451e-14
HDAC7	SIN3B	0.508542	2.36147e-14
HDAC7	KLF16	0.502623	5.2306e-14
PLEKHG4	CES3	0.497937	9.71122e-14
PLEKHG4	HSPG2	0.477128	1.35627e-12
PLEKHG4	ZNF692	0.47671	1.42754e-12
PLEKHG4	HAUS5	0.472104	2.49687e-12
PLEKHG4	SERPINH1	0.464524	6.15501e-12
PLEKHG4	ZAK	0.462882	7.46234e-12
PLEKHG4	ZNF662	0.458423	1.25225e-11
PLEKHG4	RBFOX2	0.451816	2.66013e-11
PLEKHG4	USP11	0.448983	3.65638e-11
PLEKHG4	LOC100289019	0.445323	5.49132e-11
GRB2	ARPC1B	0.77422	1.34464e-40
GRB2	GABARAP	0.766233	2.59466e-39
GRB2	COTL1	0.762249	1.08681e-38
GRB2	HVCN1	0.741036	1.42688e-35
GRB2	ZDHHC7	0.738279	3.4455e-35
GRB2	ARHGAP30	0.734377	1.17761e-34
GRB2	BRI3	0.731871	2.56334e-34
GRB2	MYD88	0.723722	3.03143e-33
GRB2	CHP	0.723518	3.22085e-33
GRB2	KIAA0930	0.72245	4.42229e-33
AGPHD1	B9D1	0.543815	1.4794e-16
AGPHD1	LOC286149	0.532827	7.65697e-16
AGPHD1	FLJ30430	0.530808	1.02901e-15
AGPHD1	CELF4	0.52419	2.67486e-15
AGPHD1	GRIN2A	0.517259	7.11638e-15
AGPHD1	SYT7	0.516751	7.6393e-15
AGPHD1	ZBTB32	0.515956	8.53253e-15
AGPHD1	PCDP1	0.514125	1.09974e-14
AGPHD1	AMOT	0.513531	1.19358e-14
AGPHD1	RASL11A	0.501485	6.08431e-14
DUS3L	BOP1	0.595812	2.57021e-20
DUS3L	BTBD2	0.588427	9.67116e-20
DUS3L	SMYD5	0.580435	3.90837e-19
DUS3L	C16orf13	0.579827	4.3398e-19
DUS3L	PRRC2A	0.564931	5.27859e-18
DUS3L	TRIM28	0.563801	6.34732e-18
DUS3L	VARS	0.552854	3.65547e-17
DUS3L	SRM	0.547918	7.88403e-17
DUS3L	EHMT2	0.540876	2.30996e-16
DUS3L	ZBED3	0.536781	4.26711e-16
HSPC072	BTBD16	0.513659	1.17282e-14
HSPC072	RNF152	0.501399	6.15383e-14
HSPC072	RBMY2FP	0.496174	1.22279e-13
HSPC072	AKR1D1	0.494463	1.52709e-13
HSPC072	AQP4	0.485445	4.83023e-13
HSPC072	MOCS3	0.483769	5.96035e-13
HSPC072	FOXA2	0.483203	6.39774e-13
HSPC072	WFDC11	0.473435	2.12623e-12
HSPC072	APOL5	0.471295	2.75235e-12
HSPC072	EPO	0.468971	3.63529e-12
EIF1	OAZ1	0.708568	2.38688e-31
EIF1	FTL	0.655351	1.48956e-25
EIF1	PSMB4	0.645643	1.27807e-24
EIF1	ACTB	0.643952	1.84389e-24
EIF1	SERP1	0.633468	1.70052e-23
EIF1	ACTG1	0.628554	4.68005e-23
EIF1	RPL19	0.618047	3.84071e-22
EIF1	RPL28	0.61394	8.56161e-22
EIF1	CFL1	0.608393	2.48123e-21
EIF1	UBC	0.605284	4.46431e-21
C3orf66	C10orf126	0.452241	2.53553e-11
C3orf66	LRP1B	0.421415	6.9675e-10
C3orf66	C9orf11	0.417805	1.00531e-09
C3orf66	LRRC3B	0.416669	1.12729e-09
C3orf66	ACRV1	0.414378	1.41822e-09
C3orf66	PPP1R3A	0.398843	6.4327e-09
C3orf66	PPYR1	0.394942	9.29088e-09
C3orf66	KRT32	0.392073	1.21385e-08
C3orf66	DLX2	0.390265	1.43471e-08
C3orf66	FHOD3	0.390201	1.44317e-08
FPGT	ZNF780A	0.506744	3.01187e-14
FPGT	XRCC4	0.476165	1.52584e-12
FPGT	HERC4	0.472971	2.24888e-12
FPGT	C6orf120	0.472461	2.39193e-12
FPGT	HEATR5A	0.466871	4.66593e-12
FPGT	ZNF41	0.462835	7.50312e-12
FPGT	LAMTOR3	0.461179	9.10095e-12
FPGT	TBK1	0.457727	1.35675e-11
FPGT	PLA2G4A	0.454763	1.90459e-11
FPGT	SNX14	0.446729	4.69994e-11
CHST15	SLC7A7	0.909956	1.80275e-76
CHST15	TNFRSF1B	0.89291	1.68216e-69
CHST15	CTSS	0.888762	5.54463e-68
CHST15	LILRA1	0.88594	5.53314e-67
CHST15	ADAP2	0.885562	7.49086e-67
CHST15	TLR8	0.885391	8.58955e-67
CHST15	CD14	0.885186	1.01248e-66
CHST15	IFI30	0.880621	3.59603e-65
CHST15	C5AR1	0.879623	7.69501e-65
CHST15	CARD16	0.874238	4.17533e-63
GPN2	PSMB2	0.621009	2.13902e-22
GPN2	COX5A	0.565839	4.5488e-18
GPN2	ATP5G3	0.556302	2.12042e-17
GPN2	PCBP1	0.551743	4.35063e-17
GPN2	GNG5	0.550414	5.35338e-17
GPN2	AP2M1	0.545311	1.17728e-16
GPN2	C19orf53	0.538204	3.45077e-16
GPN2	POLR2E	0.535687	5.02011e-16
GPN2	MRPL37	0.533182	7.26697e-16
GPN2	SCO1	0.509636	2.03538e-14
GDF10	JUB	0.631626	2.49062e-23
GDF10	BMP4	0.607765	2.79501e-21
GDF10	CAMK2N1	0.573292	1.319e-18
GDF10	PCGF2	0.571823	1.68787e-18
GDF10	WWTR1	0.568353	3.00631e-18
GDF10	DGKE	0.567086	3.70613e-18
GDF10	TMEFF1	0.566618	4.00256e-18
GDF10	SLC7A3	0.557722	1.69136e-17
GDF10	KIAA1644	0.549033	6.63447e-17
GDF10	GBA3	0.545007	1.23336e-16
COQ9	CIAPIN1	0.669949	5.04524e-27
COQ9	TUFM	0.669186	6.05e-27
COQ9	ACY1	0.66676	1.07422e-26
COQ9	CCDC51	0.646228	1.12532e-24
COQ9	C3orf1	0.635853	1.03356e-23
COQ9	CHCHD4	0.623641	1.26493e-22
COQ9	MRPL4	0.61243	1.14608e-21
COQ9	SCO1	0.599607	1.28353e-20
COQ9	FLAD1	0.596188	2.40021e-20
COQ9	TH1L	0.589038	8.67741e-20
TRAPPC9	KDELR1	0.600731	1.043e-20
TRAPPC9	PPP2R5D	0.582606	2.68495e-19
TRAPPC9	OGFOD2	0.582556	2.70826e-19
TRAPPC9	PYGO2	0.580877	3.6214e-19
TRAPPC9	MBD3	0.571424	1.80437e-18
TRAPPC9	TBC1D10B	0.568836	2.77564e-18
TRAPPC9	ARHGDIA	0.566278	4.23237e-18
TRAPPC9	JMJD8	0.562201	8.23115e-18
TRAPPC9	MAP2K7	0.553065	3.53647e-17
TRAPPC9	PACS1	0.552402	3.92428e-17
DKFZP434I0714	SCARNA15	0.563804	6.34451e-18
DKFZP434I0714	AGBL3	0.551714	4.37072e-17
DKFZP434I0714	ZBTB26	0.531435	9.38962e-16
DKFZP434I0714	KIAA0907	0.521217	4.08124e-15
DKFZP434I0714	LOC440944	0.520423	4.56566e-15
DKFZP434I0714	LOC100506809	0.513428	1.21077e-14
DKFZP434I0714	ZRANB2	0.509867	1.97242e-14
DKFZP434I0714	TIA1	0.495592	1.31903e-13
DKFZP434I0714	ZNF512	0.493635	1.69981e-13
DKFZP434I0714	ZFC3H1	0.4927	1.91785e-13
GCC2	TUBE1	0.572598	1.48217e-18
GCC2	ELMOD2	0.53643	4.49545e-16
GCC2	FBXO28	0.528418	1.45659e-15
GCC2	MFSD8	0.524846	2.43546e-15
GCC2	ZNF182	0.52437	2.60725e-15
GCC2	RCOR3	0.524312	2.62871e-15
GCC2	ZNF140	0.516635	7.76371e-15
GCC2	C10orf118	0.514173	1.09237e-14
GCC2	TNRC6A	0.508022	2.53405e-14
GCC2	ATP2C1	0.504887	3.86564e-14
RARRES3	BTN3A3	0.669614	5.46468e-27
RARRES3	S1PR5	0.616147	5.5733e-22
RARRES3	GZMA	0.612911	1.04464e-21
RARRES3	SP110	0.612864	1.05414e-21
RARRES3	IL32	0.610324	1.71731e-21
RARRES3	PRF1	0.604826	4.86518e-21
RARRES3	TIGIT	0.604496	5.17597e-21
RARRES3	RASGRP1	0.602957	6.90037e-21
RARRES3	THEMIS	0.59932	1.35299e-20
RARRES3	RORA	0.580759	3.69623e-19
PLXNA1	LOC283140	0.845009	6.58115e-55
PLXNA1	DCAF6	0.840211	1.00353e-53
PLXNA1	MUC5AC	0.839688	1.34301e-53
PLXNA1	SH3KBP1	0.834421	2.38938e-52
PLXNA1	FSHR	0.832869	5.4719e-52
PLXNA1	ESRRB	0.83194	8.95181e-52
PLXNA1	STAC2	0.831212	1.31338e-51
PLXNA1	LOC100131754	0.830941	1.5149e-51
PLXNA1	KCNJ5	0.830244	2.18173e-51
PLXNA1	PTPRO	0.828476	5.46397e-51
KIAA0100	ANP32A	0.580065	4.16622e-19
KIAA0100	FBXO45	0.4621	8.17582e-12
KIAA0100	SNX17	0.459477	1.10878e-11
KIAA0100	NDUFV1	0.438123	1.20517e-10
KIAA0100	BAX	0.434769	1.72731e-10
KIAA0100	HNRNPK	0.43181	2.36523e-10
KIAA0100	PSMD3	0.430321	2.76735e-10
KIAA0100	PRMT7	0.42993	2.88339e-10
KIAA0100	AHSA1	0.422891	5.98954e-10
KIAA0100	UBE2K	0.422814	6.03739e-10
FNDC1	MUC15	0.565233	5.02339e-18
FNDC1	VWA3B	0.563631	6.52579e-18
FNDC1	SNX31	0.560679	1.05271e-17
FNDC1	PITX3	0.552192	4.05516e-17
FNDC1	CSN3	0.541241	2.18626e-16
FNDC1	MIR622	0.538175	3.46582e-16
FNDC1	REG1A	0.537408	3.88639e-16
FNDC1	RP1-177G6.2	0.528027	1.54131e-15
FNDC1	ASMTL-AS1	0.523152	3.1017e-15
FNDC1	LRRIQ1	0.521841	3.73641e-15
PMF1	NDUFB11	0.48877	3.17155e-13
PMF1	GORASP2	0.478252	1.18156e-12
PMF1	MRPL55	0.44795	4.1034e-11
PMF1	PEBP1	0.444829	5.79944e-11
PMF1	CSNK2B	0.443126	6.99394e-11
PMF1	RNPS1	0.442442	7.53754e-11
PMF1	CUTA	0.436816	1.38742e-10
PMF1	ARAF	0.434713	1.73765e-10
PMF1	C11orf2	0.427124	3.86689e-10
PMF1	SF3B5	0.427046	3.89861e-10
HS2ST1	SCOC	0.679227	5.30039e-28
HS2ST1	ABCE1	0.658323	7.59185e-26
HS2ST1	NUDT21	0.647225	9.05259e-25
HS2ST1	PDS5A	0.646465	1.06858e-24
HS2ST1	ADNP	0.613289	9.71051e-22
HS2ST1	TMEM64	0.611384	1.40154e-21
HS2ST1	ATP11C	0.605189	4.54499e-21
HS2ST1	PTPN11	0.604523	5.14916e-21
HS2ST1	MSH2	0.599999	1.19391e-20
HS2ST1	NEDD4	0.599694	1.26309e-20
CRELD2	HSP90B1	0.741842	1.10014e-35
CRELD2	SDF2L1	0.731292	3.06431e-34
CRELD2	MANF	0.696021	7.21546e-30
CRELD2	P4HB	0.677431	8.25079e-28
CRELD2	CST7	0.625327	9.0107e-23
CRELD2	FBN2	0.617563	4.22435e-22
CRELD2	SLC39A11	0.601135	9.67838e-21
CRELD2	CERCAM	0.587931	1.05585e-19
CRELD2	SURF4	0.582574	2.69976e-19
CRELD2	C17orf101	0.57172	1.71721e-18
C8G	MIR622	0.709599	1.7892e-31
C8G	CNGA4	0.67571	1.25725e-27
C8G	COMP	0.669483	5.63792e-27
C8G	LOC100507299	0.668795	6.63912e-27
C8G	LOC285095	0.661647	3.5408e-26
C8G	PPP1R2P9	0.66055	4.55881e-26
C8G	SLC28A1	0.658584	7.15369e-26
C8G	SLC35F4	0.656751	1.08547e-25
C8G	SUSD4	0.654905	1.64704e-25
C8G	RANBP3L	0.653691	2.1633e-25
CD82	EMID1	0.419517	8.4533e-10
CD82	CAMK2G	0.416382	1.16024e-09
CD82	FAM30A	0.416221	1.17919e-09
CD82	BIVM	0.414924	1.34297e-09
CD82	MCM3AP-AS1	0.413336	1.57344e-09
CD82	ABCG1	0.410006	2.18762e-09
CD82	SYTL1	0.403523	4.11247e-09
CD82	RHBDF1	0.402888	4.37183e-09
CD82	PLEKHF1	0.402352	4.60274e-09
CD82	HIC2	0.398907	6.39357e-09
PIRT	NCRNA00213	0.535261	5.34689e-16
PIRT	MRO	0.527498	1.6637e-15
PIRT	EGFR	0.514866	9.9257e-15
PIRT	SCN10A	0.514543	1.03795e-14
PIRT	ANKRD53	0.511362	1.60804e-14
PIRT	SLC1A7	0.511013	1.68665e-14
PIRT	PTCSC	0.510084	1.91492e-14
PIRT	APOL5	0.505652	3.48876e-14
PIRT	LOC284080	0.497065	1.0886e-13
PIRT	LOC401022	0.496416	1.18483e-13
LIM2	XAGE-4	0.460037	1.03912e-11
LIM2	CA9	0.438656	1.13787e-10
LIM2	FLJ30064	0.434405	1.79581e-10
LIM2	IFNA17	0.430889	2.60671e-10
LIM2	GLB1L3	0.424939	4.85052e-10
LIM2	PCDH7	0.423282	5.75382e-10
LIM2	KBTBD10	0.422342	6.33667e-10
LIM2	ASMTL-AS1	0.41809	9.76816e-10
LIM2	WNT6	0.412248	1.75298e-09
LIM2	RAB39	0.406092	3.20742e-09
MMP16	TGM4	0.648571	6.73867e-25
MMP16	TOX3	0.625451	8.78672e-23
MMP16	FLJ38576	0.621527	1.92973e-22
MMP16	THRSP	0.61095	1.52334e-21
MMP16	C16orf81	0.61011	1.789e-21
MMP16	CACNA1E	0.60699	3.23665e-21
MMP16	TMC5	0.605048	4.66676e-21
MMP16	C3orf15	0.603284	6.4913e-21
MMP16	LOC100506497	0.602489	7.5288e-21
MMP16	GNG4	0.602021	8.21312e-21
DRD3	TTYH1	0.416735	1.11978e-09
DRD3	TUG1	0.404931	3.58957e-09
DRD3	PLEKHA4	0.375226	5.54616e-08
DRD3	CRLF1	0.367757	1.05866e-07
DRD3	MNX1	0.367579	1.07485e-07
DRD3	SEMA3C	0.362371	1.67062e-07
DRD3	NEUROG1	0.360942	1.88279e-07
DRD3	IGH@	0.359242	2.16922e-07
DRD3	CRISP3	0.358427	2.32083e-07
DRD3	LOC100128239	0.357969	2.41036e-07
C11orf73	TMEM126A	0.800238	3.52101e-45
C11orf73	MRPL48	0.750081	7.29618e-37
C11orf73	PSMD14	0.706847	3.85019e-31
C11orf73	TMEM126B	0.704289	7.78805e-31
C11orf73	MRPL40	0.697674	4.65098e-30
C11orf73	LSM3	0.697213	5.25883e-30
C11orf73	DPY30	0.695854	7.54017e-30
C11orf73	RAN	0.694339	1.12419e-29
C11orf73	SERBP1	0.692034	2.0549e-29
C11orf73	MRPL21	0.69022	3.28982e-29
PTP4A2	FTH1	0.629703	3.69944e-23
PTP4A2	GNS	0.605962	3.92994e-21
PTP4A2	PSAP	0.598156	1.67568e-20
PTP4A2	SPPL2A	0.593694	3.77184e-20
PTP4A2	IER5	0.588759	9.11782e-20
PTP4A2	FTH1P5	0.588339	9.82255e-20
PTP4A2	DAZAP2	0.587466	1.14634e-19
PTP4A2	SERPINA1	0.58367	2.23121e-19
PTP4A2	BCL2A1	0.58302	2.49822e-19
PTP4A2	ATP5E	0.577206	6.79876e-19
HPCA	XYLB	0.359067	2.20089e-07
HPCA	SNORA65	0.333017	1.73941e-06
HPCA	KIAA1456	0.320606	4.36694e-06
HPCA	LOC285943	0.31674	5.76922e-06
HPCA	FAM9C	0.314054	6.98544e-06
HPCA	DNAH3	0.310532	8.95086e-06
HPCA	DHDH	0.309387	9.69587e-06
HPCA	FRAS1	0.307894	1.07558e-05
HPCA	MDS2	0.30733	1.11836e-05
HPCA	S100G	0.306788	1.16103e-05
SEC14L1	KLF3	0.616447	5.25594e-22
SEC14L1	SLC30A1	0.58965	7.78312e-20
SEC14L1	CCRL2	0.558399	1.51795e-17
SEC14L1	ADIPOR1	0.549551	6.12248e-17
SEC14L1	MICAL2	0.548957	6.71355e-17
SEC14L1	SRXN1	0.52881	1.37611e-15
SEC14L1	42431	0.527274	1.71837e-15
SEC14L1	MFHAS1	0.522424	3.43988e-15
SEC14L1	SGMS1	0.522023	3.64124e-15
SEC14L1	HK1	0.519914	4.90525e-15
CHFR	TCHP	0.597207	1.99316e-20
CHFR	MAP3K3	0.59616	2.41259e-20
CHFR	FGD2	0.596049	2.46178e-20
CHFR	PLSCR3	0.593981	3.5811e-20
CHFR	SAT1	0.591666	5.43127e-20
CHFR	PDPK1	0.586668	1.31945e-19
CHFR	IFFO1	0.585105	1.73628e-19
CHFR	PIK3R5	0.58488	1.80618e-19
CHFR	ATP6V0E1	0.583994	2.10851e-19
CHFR	USP3	0.582931	2.5374e-19
EMILIN1	TDRD9	0.591503	5.59161e-20
EMILIN1	LOXL4	0.56466	5.51698e-18
EMILIN1	SERPING1	0.562439	7.92005e-18
EMILIN1	RASL12	0.562091	8.37927e-18
EMILIN1	IGDCC4	0.561429	9.32593e-18
EMILIN1	RTN4R	0.56065	1.05754e-17
EMILIN1	MXRA7	0.538353	3.37465e-16
EMILIN1	UGT3A1	0.537538	3.81172e-16
EMILIN1	ORAI1	0.537527	3.8181e-16
EMILIN1	FAM19A5	0.537089	4.07579e-16
NDUFS4	CCT4	0.725471	1.79715e-33
NDUFS4	MRPL22	0.694897	9.70788e-30
NDUFS4	CDK7	0.681811	2.78807e-28
NDUFS4	EIF3H	0.679007	5.59646e-28
NDUFS4	METTL5	0.676105	1.14157e-27
NDUFS4	FXR1	0.672564	2.69585e-27
NDUFS4	UTP14A	0.668238	7.57617e-27
NDUFS4	DNAJC19	0.6637	2.19929e-26
NDUFS4	TATDN1	0.663064	2.54983e-26
NDUFS4	USO1	0.654336	1.87182e-25
COL18A1	COL6A5	0.733218	1.68911e-34
COL18A1	MYO16	0.732866	1.88423e-34
COL18A1	ATP13A4	0.728868	6.4375e-34
COL18A1	PAPPA	0.725961	1.55128e-33
COL18A1	CMTM5	0.724265	2.57801e-33
COL18A1	CDC42BPA	0.722972	3.78821e-33
COL18A1	BACE2	0.721885	5.22602e-33
COL18A1	SERPINI1	0.718602	1.36848e-32
COL18A1	SLITRK6	0.715833	3.04911e-32
COL18A1	GAD1	0.715415	3.43826e-32
PDZD3	LOC158376	0.513374	1.21977e-14
PDZD3	LBP	0.51157	1.56281e-14
PDZD3	LOC728353	0.511251	1.63278e-14
PDZD3	TRPV3	0.506801	2.98858e-14
PDZD3	LDHAL6B	0.502252	5.49553e-14
PDZD3	PNLIPRP2	0.49193	2.11748e-13
PDZD3	EGFR	0.489237	2.98848e-13
PDZD3	SLC34A2	0.485016	5.09769e-13
PDZD3	KIAA1045	0.48494	5.14676e-13
PDZD3	LOC284933	0.484745	5.27413e-13
C9orf16	C12orf10	0.711507	1.04645e-31
C9orf16	APRT	0.627336	5.99841e-23
C9orf16	C19orf43	0.61385	8.71111e-22
C9orf16	UCP2	0.609236	2.11363e-21
C9orf16	ALKBH5	0.603782	5.91509e-21
C9orf16	ABHD14B	0.592957	4.3069e-20
C9orf16	YIPF3	0.586103	1.45737e-19
C9orf16	MED16	0.585925	1.50382e-19
C9orf16	TAF10	0.58158	3.20714e-19
C9orf16	BAG6	0.579403	4.66827e-19
ERBB2IP	RASSF5	0.593957	3.59658e-20
ERBB2IP	ANKRD44	0.577387	6.59142e-19
ERBB2IP	GPR65	0.5514	4.59062e-17
ERBB2IP	AKAP13	0.548969	6.7009e-17
ERBB2IP	GIMAP1	0.537763	3.68609e-16
ERBB2IP	RAB8B	0.532016	8.62422e-16
ERBB2IP	PIK3AP1	0.531298	9.5798e-16
ERBB2IP	PTPRC	0.529764	1.19814e-15
ERBB2IP	CCDC109B	0.525618	2.18056e-15
ERBB2IP	FYB	0.522847	3.23904e-15
EMX2	CAV2	0.852311	8.67682e-57
EMX2	EMX2OS	0.770115	6.24772e-40
EMX2	MRPL24	0.480905	8.51603e-13
EMX2	BMPR1B	0.441626	8.24107e-11
EMX2	WNT7B	0.415834	1.22596e-09
EMX2	TPMT	0.414373	1.41895e-09
EMX2	RPRML	0.412008	1.7952e-09
EMX2	CCDC79	0.396884	7.74151e-09
EMX2	CDKL5	0.393153	1.09797e-08
EMX2	IGHM	0.387857	1.78969e-08
FUS	NPM3	0.472331	2.42975e-12
FUS	SUPV3L1	0.458231	1.28027e-11
FUS	PMS2P11	0.454933	1.86807e-11
FUS	GTF2I	0.454286	2.01083e-11
FUS	UTP20	0.44727	4.426e-11
FUS	RCC1	0.446162	5.00468e-11
FUS	DNAJC7	0.436558	1.4264e-10
FUS	ZNF192	0.432343	2.23556e-10
FUS	DHX9	0.428994	3.18094e-10
FUS	KIAA0020	0.427071	3.88812e-10
TF	CXCL12	0.879919	6.14643e-65
TF	CHL1	0.802337	1.40476e-45
TF	TNC	0.726638	1.26514e-33
TF	CP	0.705709	5.27288e-31
TF	DDR2	0.685422	1.12342e-28
TF	DCN	0.677287	8.54751e-28
TF	PCDH18	0.671158	3.77843e-27
TF	SPARCL1	0.668501	7.11875e-27
TF	IGFBP3	0.657889	8.3813e-26
TF	GHR	0.642255	2.65753e-24
CXorf56	PPP6R2	0.42252	6.22222e-10
CXorf56	ZNF843	0.417486	1.03821e-09
CXorf56	FAM161B	0.40853	2.52868e-09
CXorf56	MYO1C	0.408193	2.61341e-09
CXorf56	DVL1	0.407049	2.92241e-09
CXorf56	CMBL	0.405977	3.24371e-09
CXorf56	FGF17	0.401583	4.95479e-09
CXorf56	SFTPB	0.401399	5.04266e-09
CXorf56	LOC284939	0.400599	5.4433e-09
CXorf56	PPP2R5D	0.398538	6.6212e-09
CLCN4	ACSBG1	0.877399	4.09722e-64
CLCN4	LOC388588	0.867277	5.59153e-61
CLCN4	SLC22A23	0.849226	5.55599e-56
CLCN4	COL6A5	0.84883	7.02947e-56
CLCN4	PKLR	0.840563	8.2432e-54
CLCN4	KLF1	0.836972	6.00306e-53
CLCN4	GATA1	0.83336	4.2136e-52
CLCN4	EPOR	0.831051	1.42962e-51
CLCN4	MYH10	0.823326	7.47226e-50
CLCN4	GYPE	0.819237	5.6135e-49
C11orf72	MVK	0.46066	9.66741e-12
C11orf72	ZNF582	0.45856	1.23263e-11
C11orf72	C17orf82	0.453776	2.13075e-11
C11orf72	ASMTL-AS1	0.453339	2.23905e-11
C11orf72	KRT9	0.451979	2.61171e-11
C11orf72	MPV17L	0.442869	7.19348e-11
C11orf72	GLB1L3	0.436606	1.41898e-10
C11orf72	NSD1	0.428487	3.35445e-10
C11orf72	LOC284939	0.421943	6.60133e-10
C11orf72	PNPLA2	0.418708	9.17624e-10
CELA1	TMEM38A	0.564777	5.41271e-18
CELA1	MEGF11	0.555601	2.36987e-17
CELA1	FOXP3	0.554609	2.77278e-17
CELA1	MYH14	0.549395	6.27241e-17
CELA1	ACAN	0.547341	8.61777e-17
CELA1	OR1A2	0.546565	9.71269e-17
CELA1	C7orf52	0.539516	2.83473e-16
CELA1	SLC28A1	0.538691	3.20845e-16
CELA1	NEBL	0.537221	3.99625e-16
CELA1	SLC22A14	0.53676	4.28013e-16
NPR1	DCAF6	0.79289	8.07087e-44
NPR1	SMYD1	0.790224	2.43784e-43
NPR1	HSF4	0.789424	3.38608e-43
NPR1	MUC5AC	0.788265	5.43559e-43
NPR1	ATP13A5	0.788013	6.02146e-43
NPR1	SH3KBP1	0.786799	9.84984e-43
NPR1	MYH14	0.786683	1.03224e-42
NPR1	LOC100131754	0.783788	3.29216e-42
NPR1	STAC2	0.781131	9.39728e-42
NPR1	STX1B	0.779073	2.09625e-41
ELAC2	NFU1	0.518248	6.19767e-15
ELAC2	COQ4	0.513971	1.12342e-14
ELAC2	GTF3C6	0.509655	2.03018e-14
ELAC2	CIAPIN1	0.504184	4.24748e-14
ELAC2	WDR92	0.490508	2.54112e-13
ELAC2	COQ9	0.485295	4.92243e-13
ELAC2	TH1L	0.482105	7.33694e-13
ELAC2	MRPL4	0.469134	3.56518e-12
ELAC2	ILKAP	0.467559	4.30021e-12
ELAC2	NAA10	0.46521	5.67802e-12
ASS1	ACCN2	0.645328	1.36864e-24
ASS1	PGBD5	0.623527	1.2941e-22
ASS1	CERCAM	0.614593	7.54316e-22
ASS1	CARNS1	0.59812	1.68664e-20
ASS1	LGALS12	0.591686	5.41173e-20
ASS1	ACCS	0.575508	9.07376e-19
ASS1	LOC100130502	0.561481	9.24791e-18
ASS1	LOXL4	0.556766	1.96991e-17
ASS1	KRT17	0.551324	4.64545e-17
ASS1	C2orf82	0.550181	5.55122e-17
USP42	URGCP	0.517653	6.7358e-15
USP42	TP53I13	0.507935	2.56423e-14
USP42	ZBTB5	0.49205	2.08505e-13
USP42	NFIC	0.49024	2.62963e-13
USP42	DHX30	0.479812	9.75e-13
USP42	ZMIZ2	0.469535	3.39849e-12
USP42	MLXIP	0.469432	3.44075e-12
USP42	C7orf47	0.467639	4.25956e-12
USP42	RP9P	0.467313	4.42808e-12
USP42	WDR6	0.456616	1.54126e-11
POLR2J	SSBP1	0.615779	5.98877e-22
POLR2J	COX6A1	0.61388	8.66172e-22
POLR2J	NDUFA1	0.584584	1.90212e-19
POLR2J	UBE2L3	0.574654	1.04843e-18
POLR2J	C19orf53	0.561581	9.1002e-18
POLR2J	NDUFAF3	0.558893	1.40271e-17
POLR2J	NDUFA4	0.557764	1.68009e-17
POLR2J	NDUFB2	0.557385	1.78491e-17
POLR2J	ATP5J2	0.555928	2.25025e-17
POLR2J	DCTN3	0.555906	2.25797e-17
SEC23IP	NUDT21	0.67471	1.60387e-27
SEC23IP	WAPAL	0.663989	2.05615e-26
SEC23IP	PDS5A	0.661179	3.9442e-26
SEC23IP	ABI1	0.657208	9.78484e-26
SEC23IP	DIP2B	0.655206	1.53887e-25
SEC23IP	SLMAP	0.649702	5.25266e-25
SEC23IP	ADNP	0.644675	1.5768e-24
SEC23IP	ABCE1	0.64164	3.03216e-24
SEC23IP	NUP160	0.640913	3.54254e-24
SEC23IP	SMEK2	0.638029	6.53821e-24
LOC644794	DALRD3	0.502424	5.37117e-14
LOC644794	RBM5	0.495582	1.32075e-13
LOC644794	NSUN5P2	0.480336	9.13723e-13
LOC644794	RGL2	0.475887	1.57857e-12
LOC644794	MLL2	0.475164	1.72377e-12
LOC644794	SPSB3	0.474901	1.77979e-12
LOC644794	NFATC2IP	0.47411	1.95943e-12
LOC644794	C17orf90	0.472082	2.50358e-12
LOC644794	LOC440104	0.471845	2.57619e-12
LOC644794	R3HDM2	0.465973	5.18872e-12
C6orf176	MASP1	0.911627	3.15717e-77
C6orf176	PCDHB12	0.896998	4.64713e-71
C6orf176	FSHR	0.896133	1.0049e-70
C6orf176	KIRREL2	0.894695	3.5727e-70
C6orf176	DGCR5	0.89252	2.34954e-69
C6orf176	KCNJ5	0.892217	3.04625e-69
C6orf176	CTSL1P8	0.89001	1.96608e-68
C6orf176	ZNF645	0.889087	4.23721e-68
C6orf176	MUC5AC	0.889068	4.30383e-68
C6orf176	FAM57B	0.888237	8.54783e-68
UQCRC1	LAMTOR2	0.751262	4.90354e-37
UQCRC1	NDUFA2	0.74339	6.66009e-36
UQCRC1	NDUFS7	0.73411	1.27976e-34
UQCRC1	ALDOA	0.731971	2.4853e-34
UQCRC1	COX5B	0.728862	6.44975e-34
UQCRC1	TPI1	0.72315	3.59283e-33
UQCRC1	COX7B	0.709622	1.77801e-31
UQCRC1	COX8A	0.699097	3.17974e-30
UQCRC1	PSMB3	0.697408	4.99256e-30
UQCRC1	NDUFA1	0.687011	7.49929e-29
POLG	GYS1	0.450432	3.10862e-11
POLG	SEPT7P2	0.448453	3.87934e-11
POLG	EEFSEC	0.417296	1.05834e-09
POLG	FAM125B	0.41393	1.48301e-09
POLG	ABHD14A	0.4058	3.29989e-09
POLG	B4GALT7	0.399712	5.9228e-09
POLG	ZMIZ2	0.399624	5.97306e-09
POLG	ACADVL	0.399366	6.12134e-09
POLG	DPP7	0.399093	6.28176e-09
POLG	OSBPL5	0.398397	6.71047e-09
ADAM23	IFNA16	0.553005	3.56943e-17
ADAM23	ALDH1L1	0.552931	3.61165e-17
ADAM23	SOBP	0.544521	1.32833e-16
ADAM23	CCDC36	0.543989	1.44069e-16
ADAM23	CGNL1	0.540192	2.56101e-16
ADAM23	RALGPS1	0.538601	3.25175e-16
ADAM23	FAM71F1	0.533212	7.23549e-16
ADAM23	TGM4	0.52299	3.1737e-15
ADAM23	ABHD1	0.522398	3.4524e-15
ADAM23	KRTAP8-1	0.522333	3.48435e-15
TFR2	GATA1	0.851689	1.26611e-56
TFR2	RFESD	0.831723	1.00404e-51
TFR2	KEL	0.817366	1.38898e-48
TFR2	RHAG	0.814516	5.41225e-48
TFR2	CXADR	0.792969	7.80829e-44
TFR2	ARV1	0.780398	1.2522e-41
TFR2	MYH10	0.779561	1.73442e-41
TFR2	XK	0.777721	3.53564e-41
[truncated: 177,569 more rows]
