# Supplementary material for: Identification of Cancer Hallmarks Based on the Gene Co-expression Networks of Seven Cancers
Source: Front Genet. 2019 Feb 19;10:99. doi: 10.3389/fgene.2019.00099 (PMC6389798; doi:10.3389/fgene.2019.00099)
Supplement: Supplementary file 6 [file Table_6.xlsx]

## Sheet: Sheet1
Table S6. The co-expression network of LUAD
Gene A	Gene B	Correlation	P-value
ELMO2	KIAA0174	0.80207	3.40832e-08
ELMO2	SETD1A	0.800273	3.85322e-08
ELMO2	STAU1	0.797747	4.5686e-08
ELMO2	NFRKB	0.787204	9.07309e-08
ELMO2	SPG7	0.779008	1.50706e-07
ELMO2	TP53BP2	0.777986	1.60303e-07
ELMO2	GTF3C1	0.762515	3.93315e-07
ELMO2	FIP1L1	0.756554	5.46059e-07
ELMO2	XPO6	0.747521	8.82457e-07
ELMO2	C16orf35	0.743532	1.08393e-06
CREB3L1	UPF3A	0.735666	1.6088e-06
CREB3L1	EDA	0.730447	2.07498e-06
CREB3L1	KBTBD7	0.709751	5.3913e-06
CREB3L1	CDADC1	0.703232	7.16249e-06
CREB3L1	KIAA1244	0.702241	7.47378e-06
CREB3L1	HSD17B2	0.695128	1.00918e-05
CREB3L1	SESTD1	0.685603	1.48931e-05
CREB3L1	FLJ10769	0.682131	1.71024e-05
CREB3L1	CHPF	0.67428	2.32248e-05
CREB3L1	TLOC1	0.666144	3.15927e-05
RPS11	RPL13A	0.908092	7.21242e-13
RPS11	tcag7.23	0.864354	1.83072e-10
RPS11	RPS5	0.850405	7.2082e-10
RPS11	LOC728131	0.834942	2.82657e-09
RPS11	RPS9	0.832776	3.38471e-09
RPS11	RPL37A	0.830489	4.08317e-09
RPS11	RPS6	0.821745	8.1594e-09
RPS11	ZNF524	0.818538	1.04204e-08
RPS11	MOS	0.817295	1.14419e-08
RPS11	RPS4X	0.786478	9.49859e-08
PNMA1	PCNX	0.773238	2.12706e-07
PNMA1	RBL1	0.765991	3.23406e-07
PNMA1	YEATS2	0.74561	9.74291e-07
PNMA1	SNW1	0.74359	1.08074e-06
PNMA1	TUBB8	0.740545	1.26137e-06
PNMA1	CDK6	0.722514	3.02187e-06
PNMA1	OPA1	0.715997	4.07701e-06
PNMA1	TPX2	0.709245	5.51281e-06
PNMA1	ACTN1	0.705903	6.3814e-06
PNMA1	C14orf145	0.690164	1.23835e-05
MMP2	PDZRN3	0.874047	6.44097e-11
MMP2	TSHZ3	0.843339	1.37049e-09
MMP2	COL5A1	0.841261	1.6458e-09
MMP2	ROR2	0.835015	2.80946e-09
MMP2	GLT8D2	0.823017	7.3948e-09
MMP2	BNC2	0.821828	8.1073e-09
MMP2	AEBP1	0.821422	8.36492e-09
MMP2	FSTL1	0.818363	1.0559e-08
MMP2	DACT1	0.814588	1.3993e-08
MMP2	PRRX1	0.800597	3.76921e-08
C10orf90	SERPINA10	0.752305	6.86101e-07
C10orf90	TRPM1	0.677905	2.01877e-05
C10orf90	GAGE1	0.677431	2.05636e-05
C10orf90	HEMGN	0.663388	3.499e-05
C10orf90	VAMP1	0.659339	4.05788e-05
C10orf90	EN1	0.649094	5.84708e-05
C10orf90	RASL10B	0.640684	7.81385e-05
C10orf90	SULT2A1	0.637046	8.83451e-05
C10orf90	SLC5A9	0.624788	0.000132111
C10orf90	MYL4	0.621542	0.00014655
ZHX3	STK38	0.688479	1.32623e-05
ZHX3	KIF3B	0.681816	1.73163e-05
ZHX3	ATP9A	0.681427	1.75849e-05
ZHX3	C6orf204	0.67767	2.03735e-05
ZHX3	TLE1	0.675543	2.2123e-05
ZHX3	AFAP1	0.66086	3.83912e-05
ZHX3	PHF20	0.656242	4.53818e-05
ZHX3	NCOA3	0.655314	4.6916e-05
ZHX3	ABCF1	0.654116	4.89678e-05
ZHX3	CHD6	0.64558	6.60705e-05
ERCC5	CUL4A	0.848202	8.83749e-10
ERCC5	TUBGCP3	0.824275	6.70404e-09
ERCC5	FARP1	0.823001	7.40409e-09
ERCC5	UPF3A	0.814392	1.41966e-08
ERCC5	DOCK9	0.785262	1.02527e-07
ERCC5	ZC3H13	0.764037	3.61154e-07
ERCC5	SAFB2	0.755876	5.66488e-07
ERCC5	RBM26	0.753845	6.31953e-07
ERCC5	C19orf7	0.750462	7.56475e-07
ERCC5	TM9SF2	0.743424	1.08996e-06
GPR98	PEX7	0.654737	4.78952e-05
GPR98	TMEM59L	0.631312	0.000106872
GPR98	AFM	0.627658	0.000120417
GPR98	PLAC4	0.614174	0.000184678
GPR98	SLC19A2	0.612006	0.000197462
GPR98	OFCC1	0.609309	0.000214465
GPR98	C8G	0.591309	0.000365347
GPR98	TCP10	0.580704	0.000492896
GPR98	IGSF11	0.580096	0.000501281
GPR98	CIT	0.578316	0.000526531
RXFP3	CDK5R2	0.898427	3.02477e-12
RXFP3	DGKQ	0.898404	3.03433e-12
RXFP3	GPR12	0.897701	3.34883e-12
RXFP3	FAM47C	0.89674	3.82758e-12
RXFP3	MRGPRE	0.892643	6.67086e-12
RXFP3	FLJ32214	0.888429	1.15435e-11
RXFP3	PRIC285	0.882878	2.30141e-11
RXFP3	TAAR5	0.87615	5.07699e-11
RXFP3	GIPR	0.870099	9.95571e-11
RXFP3	TEX13B	0.869698	1.03977e-10
APBB2	GNB1	0.691156	1.18909e-05
APBB2	SNX9	0.631482	0.000106275
APBB2	MXRA8	0.625649	0.000128503
APBB2	PASK	0.616812	0.000170115
APBB2	ZNF135	0.616127	0.000173797
APBB2	NOX3	0.59949	0.000287918
APBB2	LEPRE1	0.589629	0.000383364
APBB2	FBXL7	0.585918	0.00042597
APBB2	EVC	0.577408	0.000539848
APBB2	C3orf58	0.576318	0.000556232
PRO0478	ILDR1	0.955487	1.88076e-17
PRO0478	SLC35E4	0.949513	1.19517e-16
PRO0478	MGC10814	0.873385	6.93583e-11
PRO0478	GUSBL1	0.851446	6.53909e-10
PRO0478	INE1	0.830924	3.94072e-09
PRO0478	LOC440258	0.810141	1.93418e-08
PRO0478	TMEM137	0.780309	1.39245e-07
PRO0478	GARNL1	0.778486	1.55545e-07
PRO0478	LOC285908	0.77471	1.9499e-07
PRO0478	DGCR8	0.770948	2.43222e-07
KLHL13	FRAS1	0.791159	7.04615e-08
KLHL13	RP13-347D8.3	0.730951	2.02511e-06
KLHL13	ST6GALNAC3	0.721805	3.12326e-06
KLHL13	PDE8B	0.681979	1.72054e-05
KLHL13	PGRMC1	0.667979	2.94987e-05
KLHL13	CYP2F1	0.642519	7.34024e-05
KLHL13	APBB1	0.638254	8.48316e-05
KLHL13	TFAP2B	0.627319	0.00012175
KLHL13	HDAC6	0.625965	0.0001272
KLHL13	RNF113A	0.625012	0.000131164
PRSSL1	LOC161247	0.693513	1.07914e-05
PRSSL1	UNQ1940	0.668422	2.90121e-05
PRSSL1	ESX1	0.654824	4.77468e-05
PRSSL1	GBGT1	0.64585	6.54573e-05
PRSSL1	BCL7C	0.645114	6.71435e-05
PRSSL1	S100A14	0.644682	6.81502e-05
PRSSL1	LOC198437	0.644576	6.84e-05
PRSSL1	ANKRD41	0.637946	8.57162e-05
PRSSL1	GPR162	0.635149	9.41292e-05
PRSSL1	SELM	0.633809	9.84151e-05
PDCL3	CCAR1	0.766031	3.22671e-07
PDCL3	ADAM10	0.760309	4.4458e-07
PDCL3	TM9SF3	0.750669	7.48235e-07
PDCL3	HDAC2	0.745915	9.59048e-07
PDCL3	AOF2	0.744158	1.04979e-06
PDCL3	BRCC3	0.740876	1.24049e-06
PDCL3	DENR	0.73707	1.50086e-06
PDCL3	MGA	0.736762	1.52393e-06
PDCL3	IGHMBP2	0.735233	1.64345e-06
PDCL3	C10orf12	0.714708	4.32147e-06
DECR1	ELOVL3	0.671479	2.58478e-05
DECR1	NLRP4	0.664605	3.34517e-05
DECR1	UROS	0.610012	0.000209911
DECR1	BCMO1	0.580586	0.000494507
DECR1	RAPGEF4	0.58034	0.000497901
DECR1	EBAG9	0.576045	0.000560392
DECR1	NHLRC2	0.571931	0.000626646
DECR1	BRE	0.569553	0.000668015
DECR1	FAM108B1	0.561691	0.000822429
DECR1	KPNA5	0.54869	0.0011472
SALL1	SOAT2	0.651175	5.43494e-05
SALL1	G3BP2	0.638841	8.31687e-05
SALL1	SLC17A4	0.632142	0.000103991
SALL1	BHMT	0.627372	0.000121541
SALL1	SELV	0.61698	0.000169222
SALL1	SLC9A6	0.609719	0.0002118
SALL1	ERAF	0.599207	0.000290328
SALL1	MAP3K15	0.570386	0.000653253
SALL1	ASB3	0.569936	0.000661191
SALL1	ZDHHC22	0.566719	0.000720441
CADM4	ERGIC3	0.748361	8.44631e-07
CADM4	PIGU	0.712467	4.77874e-06
CADM4	RAB11FIP4	0.700436	8.07219e-06
CADM4	KIAA0100	0.695752	9.83295e-06
CADM4	CHMP4B	0.675987	2.17473e-05
CADM4	RALY	0.671225	2.60986e-05
CADM4	USP22	0.668789	2.86149e-05
CADM4	ITM2C	0.668493	2.89347e-05
CADM4	ZNF629	0.663736	3.45433e-05
CADM4	TAF5L	0.6629	3.56242e-05
RPS18	RPL24	0.927701	2.25306e-14
RPS18	RPS9	0.896529	3.94094e-12
RPS18	RPS10	0.896093	4.18492e-12
RPS18	CCL24	0.875281	5.60469e-11
RPS18	BEST4	0.871366	8.67057e-11
RPS18	hCG_21078	0.868958	1.12613e-10
RPS18	RPS6	0.85957	2.97784e-10
RPS18	RPL35	0.858196	3.41297e-10
RPS18	LOC376693	0.855037	4.64563e-10
RPS18	RPL18A	0.852407	5.9729e-10
HNRPD	TGFBRAP1	0.85025	7.31328e-10
HNRPD	HDGF2	0.848182	8.85391e-10
HNRPD	EIF4H	0.830204	4.17877e-09
HNRPD	DDX42	0.829197	4.53387e-09
HNRPD	HNRNPA2B1	0.829061	4.58384e-09
HNRPD	GNA11	0.824913	6.37702e-09
HNRPD	HNRPM	0.823097	7.34888e-09
HNRPD	ZFP91	0.822951	7.43282e-09
HNRPD	FIP1L1	0.817309	1.14302e-08
HNRPD	AP3D1	0.816486	1.21554e-08
CFHR5	IL1F5	0.678533	1.96998e-05
CFHR5	RP1L1	0.653001	5.09487e-05
CFHR5	FEV	0.634062	9.75927e-05
CFHR5	TRIM15	0.62878	0.000116102
CFHR5	RGS20	0.611857	0.000198369
CFHR5	MRPS22	0.606927	0.000230555
CFHR5	KLRC1	0.5993	0.000289535
CFHR5	EXOSC4	0.599235	0.000290092
CFHR5	MRPL15	0.599041	0.000291752
CFHR5	SCN3B	0.591997	0.000358194
SLC10A7	MVP	0.615372	0.00017793
SLC10A7	CFI	0.596177	0.000317319
SLC10A7	FBXO4	0.584649	0.000441475
SLC10A7	ABHD12B	0.575739	0.000565103
SLC10A7	TSPAN9	0.569247	0.000673508
SLC10A7	MFSD4	0.569152	0.000675226
SLC10A7	HERC3	0.568783	0.000681915
SLC10A7	RGNEF	0.559679	0.000866671
SLC10A7	MTRR	0.553913	0.00100526
SLC10A7	CEBPD	0.536998	0.00153015
OR2K2	HOXD4	0.643685	7.05287e-05
OR2K2	HOXB6	0.557344	0.000920634
OR2K2	C17orf83	0.550866	0.00108605
OR2K2	C16orf46	0.527768	0.0019071
OR2K2	FAM102B	0.526267	0.00197546
OR2K2	WDR62	0.519103	0.00233202
OR2K2	LAMA4	0.519	0.00233757
OR2K2	HOXB8	0.51499	0.002561
OR2K2	C6orf195	0.514028	0.00261729
OR2K2	LOC255374	0.497337	0.00377934
LMAN1	DNAJC10	0.744612	1.02564e-06
LMAN1	TXNDC12	0.740608	1.25738e-06
LMAN1	MICALL1	0.739578	1.32422e-06
LMAN1	HSP90B3P	0.733228	1.81321e-06
LMAN1	HSP90B1	0.720047	3.38796e-06
LMAN1	TFDP1	0.714152	4.43104e-06
LMAN1	ARFGEF2	0.712754	4.71782e-06
LMAN1	UGCGL1	0.705801	6.40963e-06
LMAN1	OSBPL2	0.701891	7.58635e-06
LMAN1	C20orf11	0.695832	9.80018e-06
SUHW1	SSX7	0.79275	6.3553e-08
SUHW1	SAGE1	0.771528	2.35139e-07
SUHW1	TULP2	0.736623	1.53444e-06
SUHW1	C16orf73	0.729897	2.1307e-06
SUHW1	NEURL	0.724599	2.74099e-06
SUHW1	FAM77C	0.713419	4.57924e-06
SUHW1	ACTBL1	0.701151	7.83009e-06
SUHW1	TMEM132B	0.700511	8.04652e-06
SUHW1	RAB3B	0.689776	1.25809e-05
SUHW1	SCAMP5	0.687985	1.35302e-05
CHD8	HNRPK	0.769353	2.66774e-07
CHD8	SFRS8	0.765117	3.39818e-07
CHD8	RBM25	0.761936	4.06216e-07
CHD8	GATAD2A	0.727799	2.35581e-06
CHD8	GAPVD1	0.723314	2.9112e-06
CHD8	KHSRP	0.721374	3.18636e-06
CHD8	SBNO1	0.707533	5.94336e-06
CHD8	BTBD7	0.706319	6.26677e-06
CHD8	EP400	0.704719	6.7175e-06
CHD8	JMJD2B	0.70421	6.86704e-06
SUMO1	ATF2	0.781245	1.31492e-07
SUMO1	DYNC1I2	0.75888	4.80987e-07
SUMO1	C2orf60	0.757891	5.07746e-07
SUMO1	MESDC1	0.752821	6.67488e-07
SUMO1	FLJ38973	0.746259	9.42145e-07
SUMO1	FEM1B	0.737576	1.46356e-06
SUMO1	ARL5B	0.708261	5.75664e-06
SUMO1	FASTKD2	0.707276	6.01064e-06
SUMO1	STX7	0.694687	1.02786e-05
SUMO1	MED28	0.692896	1.10699e-05
GP1BA	BLK	0.817064	1.16418e-08
GP1BA	GCET2	0.808067	2.24302e-08
GP1BA	MS4A1	0.791745	6.78414e-08
GP1BA	FLT3	0.759329	4.69264e-07
GP1BA	RBP5	0.759247	4.71374e-07
GP1BA	C4orf7	0.740458	1.26695e-06
GP1BA	MYCBP2	0.735492	1.62269e-06
GP1BA	CD19	0.731194	2.00151e-06
GP1BA	POU2AF1	0.729746	2.14626e-06
GP1BA	STAP1	0.718034	3.71596e-06
DDB1	TOP1	0.749832	7.8197e-07
DDB1	SSRP1	0.740294	1.27745e-06
DDB1	ZDHHC5	0.717606	3.78935e-06
DDB1	NAT10	0.685125	1.51812e-05
DDB1	GANAB	0.67471	2.28443e-05
DDB1	GYS1	0.66654	3.113e-05
DDB1	SART1	0.660733	3.85703e-05
DDB1	ZNF225	0.645863	6.54289e-05
DDB1	SKIV2L	0.643572	7.08027e-05
DDB1	HNRPK	0.636408	9.02538e-05
MYO9B	HOM-TES-103	0.773343	2.11394e-07
MYO9B	SIRPA	0.772235	2.25614e-07
MYO9B	MYO1F	0.77028	2.52845e-07
MYO9B	USP24	0.76922	2.68831e-07
MYO9B	NOTCH2	0.767046	3.0454e-07
MYO9B	CBL	0.766695	3.10707e-07
MYO9B	PREX1	0.753354	6.48787e-07
MYO9B	DNMT1	0.752116	6.93033e-07
MYO9B	PALM2-AKAP2	0.746205	9.44813e-07
MYO9B	NCOA3	0.741118	1.22545e-06
MMP7	UNQ6190	0.659203	4.07796e-05
MMP7	ANXA3	0.634187	9.7189e-05
MMP7	PDCD5	0.60059	0.000278701
MMP7	PECR	0.594898	0.000329362
MMP7	MS4A6E	0.582544	0.000468281
MMP7	TIMM50	0.576447	0.000554262
MMP7	FABP7	0.574378	0.00058645
MMP7	HSD11B1	0.560374	0.000851162
MMP7	DUOXA2	0.551963	0.00105635
MMP7	TBX20	0.551501	0.00106878
CRNKL1	DHX33	0.70322	7.16628e-06
CRNKL1	POLR1B	0.696549	9.51047e-06
CRNKL1	C20orf12	0.668336	2.91057e-05
CRNKL1	CDC5L	0.648246	6.02297e-05
CRNKL1	GZF1	0.644999	6.7411e-05
CRNKL1	ZNF594	0.638319	8.46453e-05
CRNKL1	NUP50	0.631564	0.000105988
CRNKL1	XRN2	0.629004	0.000115258
CRNKL1	ZNF232	0.608396	0.000220514
CRNKL1	MYB	0.605921	0.000237664
C9orf45	LOC644285	0.770408	2.50969e-07
C9orf45	MON2	0.718795	3.58872e-06
C9orf45	FLJ39653	0.69571	9.85022e-06
C9orf45	CHRNA10	0.689661	1.26399e-05
C9orf45	ZNF397	0.686116	1.45898e-05
C9orf45	ZNF324	0.685273	1.50916e-05
C9orf45	AHSA2	0.676823	2.10547e-05
C9orf45	DGCR8	0.6759	2.18198e-05
C9orf45	BMS1P5	0.674895	2.26825e-05
C9orf45	MED13L	0.674278	2.3227e-05
XAB2	ZBTB7C	0.815068	1.35062e-08
XAB2	FKBP8	0.798504	4.34254e-08
XAB2	USP19	0.787922	8.66964e-08
XAB2	RCVRN	0.751618	7.11615e-07
XAB2	hCG_1657980	0.751006	7.35021e-07
XAB2	BMP15	0.746197	9.45213e-07
XAB2	OR10V1	0.734478	1.70561e-06
XAB2	MUC7	0.719827	3.42242e-06
XAB2	CYP2C9	0.713362	4.59103e-06
XAB2	RAB11B	0.712887	4.68975e-06
RTN1	SLAMF8	0.874159	6.3607e-11
RTN1	ITGAM	0.863445	2.01084e-10
RTN1	KCNK13	0.852617	5.85491e-10
RTN1	CYBB	0.851628	6.42795e-10
RTN1	NLRC4	0.844908	1.19159e-09
RTN1	HCK	0.835376	2.72546e-09
RTN1	DOK2	0.831841	3.65583e-09
RTN1	G0S2	0.829566	4.40047e-09
RTN1	NKAPL	0.822079	7.95155e-09
RTN1	LRRC8C	0.819582	9.62754e-09
KLHL14	TBX10	0.73472	1.68548e-06
KLHL14	PPM1E	0.728232	2.30765e-06
KLHL14	ZDHHC22	0.703332	7.13165e-06
KLHL14	RYR2	0.697433	9.16462e-06
KLHL14	MAP4K1	0.678436	1.97741e-05
KLHL14	GABBR2	0.653578	4.99149e-05
KLHL14	GRWD1	0.652982	5.09827e-05
KLHL14	CLDN19	0.651055	5.45794e-05
KLHL14	KIF5C	0.650846	5.49821e-05
KLHL14	MED18	0.647047	6.27958e-05
TBX10	ZDHHC22	0.8868	1.41881e-11
TBX10	SCGN	0.877113	4.54662e-11
TBX10	ABCG5	0.84714	9.73943e-10
TBX10	MYH6	0.829485	4.42966e-09
TBX10	TPTE	0.828562	4.7719e-09
TBX10	CLDN19	0.825857	5.91978e-09
TBX10	ERAF	0.813827	1.47989e-08
TBX10	APOF	0.788515	8.34861e-08
TBX10	KCNF1	0.787212	9.06852e-08
TBX10	ADCY5	0.785087	1.03654e-07
CENPQ	MRPS33	0.738852	1.37334e-06
CENPQ	GEMIN6	0.731355	1.98602e-06
CENPQ	C17orf61	0.712012	4.8766e-06
CENPQ	OR8B8	0.711847	4.91259e-06
CENPQ	KIAA0101	0.704304	6.83923e-06
CENPQ	C10orf78	0.704218	6.8646e-06
CENPQ	15E1.2	0.697369	9.18912e-06
CENPQ	HIST1H1B	0.695255	1.00388e-05
CENPQ	SNRPD2	0.694547	1.03387e-05
CENPQ	ATP5J2	0.683533	1.61771e-05
UTY	RPS4Y2	0.91514	2.28697e-13
UTY	DDX3Y	0.914452	2.56908e-13
UTY	RPS4Y1	0.908407	6.8646e-13
UTY	EIF1AY	0.897313	3.53537e-12
UTY	CYorf15A	0.895179	4.74273e-12
UTY	ZFY	0.88639	1.4936e-11
UTY	JARID1D	0.871371	8.66662e-11
UTY	USP9Y	0.863213	2.05932e-10
UTY	TTTY14	0.845282	1.15225e-09
UTY	CYorf15B	0.81162	1.73843e-08
ZBTB12	PSAPL1	0.70821	5.76961e-06
ZBTB12	AGT	0.673296	2.41175e-05
ZBTB12	LOC339047	0.657527	4.33296e-05
ZBTB12	MBTD1	0.654021	4.91333e-05
ZBTB12	AFM	0.636546	8.98381e-05
ZBTB12	LOC440350	0.605059	0.000243916
ZBTB12	SETD1A	0.604843	0.000245504
ZBTB12	LOC653319	0.596154	0.000317526
ZBTB12	SPINLW1	0.592083	0.000357303
ZBTB12	CCDC105	0.590277	0.000376329
DTNBP1	ATAD2B	0.790025	7.58026e-08
DTNBP1	ZNF236	0.741977	1.17327e-06
DTNBP1	MYLIP	0.730404	2.07928e-06
DTNBP1	LIFR	0.671232	2.60916e-05
DTNBP1	CACNB2	0.667065	3.05253e-05
DTNBP1	C20orf74	0.659111	4.09161e-05
DTNBP1	DOCK1	0.648494	5.97095e-05
DTNBP1	ZNF444	0.644634	6.82642e-05
DTNBP1	GARNL1	0.644058	6.96308e-05
DTNBP1	MGEA5	0.641835	7.5136e-05
KBTBD8	RAB33A	0.851813	6.3172e-10
KBTBD8	PLEKHO1	0.850492	7.1501e-10
KBTBD8	PTPRC	0.844634	1.22124e-09
KBTBD8	GMFG	0.834085	3.03635e-09
KBTBD8	CD3D	0.827956	5.00939e-09
KBTBD8	LPXN	0.827599	5.1548e-09
KBTBD8	CXorf9	0.823064	7.36807e-09
KBTBD8	TNFSF13B	0.818163	1.07197e-08
KBTBD8	TBC1D10C	0.816221	1.23978e-08
KBTBD8	P2RY5	0.811677	1.73127e-08
ZEB1	TCF4	0.842783	1.4397e-09
ZEB1	CACNA1C	0.80824	2.2155e-08
ZEB1	LOXL1	0.806812	2.45125e-08
ZEB1	PTRF	0.790643	7.28492e-08
ZEB1	JAM3	0.78567	9.99348e-08
ZEB1	PCSK5	0.78316	1.1686e-07
ZEB1	NEXN	0.7814	1.30246e-07
ZEB1	NAP1L3	0.781323	1.30864e-07
ZEB1	STARD13	0.769471	2.64958e-07
ZEB1	ZNF521	0.767778	2.92066e-07
ZG16	ICEBERG	0.760235	4.46407e-07
ZG16	KRTAP3-1	0.684754	1.54082e-05
ZG16	NUP210L	0.681852	1.7292e-05
ZG16	SMC1B	0.67134	2.59851e-05
ZG16	PRSS27	0.668112	2.93522e-05
ZG16	GNE	0.666894	3.07217e-05
ZG16	C15orf33	0.664674	3.33662e-05
ZG16	SLC25A35	0.660767	3.85219e-05
ZG16	LAGE3	0.652117	5.25691e-05
ZG16	YBX2	0.638978	8.27869e-05
MIER1	ABI3	0.758146	5.00714e-07
MIER1	ATG7	0.725328	2.64856e-06
MIER1	JAK2	0.723777	2.84876e-06
MIER1	SLC8A1	0.708326	5.7403e-06
MIER1	RGS18	0.702434	7.41221e-06
MIER1	MS4A6A	0.690731	1.20997e-05
MIER1	SLC25A19	0.687171	1.3983e-05
MIER1	STAB1	0.685354	1.50427e-05
MIER1	CD14	0.675398	2.22467e-05
MIER1	TNFSF13B	0.672537	2.48277e-05
ADAM5P	ELK4	0.773375	2.11005e-07
ADAM5P	PICK1	0.729613	2.16001e-06
ADAM5P	NXPH2	0.71665	3.9578e-06
ADAM5P	OR10S1	0.688466	1.3269e-05
ADAM5P	SARM1	0.687539	1.37767e-05
ADAM5P	KRTAP3-3	0.681853	1.72915e-05
ADAM5P	FNDC7	0.665992	3.17727e-05
ADAM5P	TTC28	0.665131	3.2806e-05
ADAM5P	ARID4A	0.657145	4.39305e-05
ADAM5P	C10orf67	0.653475	5.00986e-05
CHD9	PKNOX2	0.780995	1.33526e-07
CHD9	MAP4K5	0.725215	2.66275e-06
CHD9	SDAD1	0.700533	8.039e-06
CHD9	CHD4	0.689242	1.28575e-05
CHD9	KIAA0423	0.683583	1.6145e-05
CHD9	ATG4B	0.679007	1.93384e-05
CHD9	MGC16169	0.669149	2.82295e-05
CHD9	TM6SF1	0.668022	2.94508e-05
CHD9	BAGE2	0.667776	2.97238e-05
CHD9	GNL3L	0.66497	3.30026e-05
STK16	GPR61	0.771131	2.40635e-07
STK16	KLK9	0.762594	3.91577e-07
STK16	NKX6-1	0.720221	3.36088e-06
STK16	UBTD1	0.712781	4.71197e-06
STK16	TMEM95	0.709005	5.57152e-06
STK16	ODF4	0.703608	7.04752e-06
STK16	OR2AG1	0.693469	1.08108e-05
STK16	LRFN1	0.688565	1.32159e-05
STK16	JOSD2	0.68759	1.37485e-05
STK16	OR4M2	0.687461	1.382e-05
KIAA1486	VCX2	0.63182	0.000105101
KIAA1486	VCX3A	0.617222	0.00016795
KIAA1486	CACNA1F	0.600966	0.000275619
KIAA1486	KRTAP19-1	0.599081	0.000291412
KIAA1486	PQBP1	0.596014	0.000318828
KIAA1486	TIMM17B	0.590881	0.000369866
KIAA1486	FLJ20920	0.581622	0.000480476
KIAA1486	FMR1NB	0.579395	0.000511087
KIAA1486	TNS1	0.574937	0.000577596
KIAA1486	SLC35A2	0.559038	0.000881195
TOB2	POLDIP3	0.777287	1.67199e-07
TOB2	SEC14L4	0.728701	2.2565e-06
TOB2	CDADC1	0.721496	3.1683e-06
TOB2	NLRX1	0.710944	5.1139e-06
TOB2	L3MBTL2	0.709216	5.52009e-06
TOB2	USP54	0.705082	6.61263e-06
TOB2	C3orf62	0.702781	7.30269e-06
TOB2	DARC	0.700821	7.94086e-06
TOB2	RAMP3	0.699096	8.544e-06
TOB2	SORBS3	0.682126	1.71053e-05
BANK1	MBNL1	0.693014	1.10161e-05
BANK1	ROS1	0.636834	8.89751e-05
BANK1	HLA-DQB1	0.608757	0.000218105
BANK1	CDC42EP3	0.60873	0.000218281
BANK1	TEF	0.601999	0.000267287
BANK1	SLFNL1	0.601055	0.000274892
BANK1	CTSE	0.600827	0.000276757
BANK1	FLJ22222	0.600806	0.000276926
BANK1	CIITA	0.597701	0.000303477
BANK1	FAM20A	0.595648	0.000322252
OR2V2	KCNE2	0.748369	8.44313e-07
OR2V2	KIAA0556	0.729863	2.13416e-06
OR2V2	LOC126147	0.716586	3.96935e-06
OR2V2	KIAA1920	0.710215	5.28177e-06
OR2V2	PTCH1	0.701965	7.5626e-06
OR2V2	ZNF346	0.694341	1.04274e-05
OR2V2	CACNA1H	0.693702	1.07072e-05
OR2V2	KCNQ2	0.691195	1.18721e-05
OR2V2	GIPC3	0.689889	1.25232e-05
OR2V2	FNDC8	0.685807	1.47716e-05
GRM2	KRTAP11-1	0.775212	1.89273e-07
GRM2	RTN4RL2	0.770681	2.47019e-07
GRM2	MAS1L	0.769137	2.70123e-07
GRM2	FRMD1	0.768193	2.8519e-07
GRM2	OR6C4	0.747142	9.00028e-07
GRM2	PRB3	0.746587	9.26322e-07
GRM2	INHBC	0.736971	1.50821e-06
GRM2	LMAN1L	0.736537	1.54101e-06
GRM2	ACPT	0.720807	3.27115e-06
GRM2	KRT85	0.717999	3.72184e-06
PROSC	ERLIN2	0.781939	1.26004e-07
PROSC	RBM13	0.70317	7.18167e-06
PROSC	WDR5B	0.692274	1.13572e-05
PROSC	TM2D2	0.688981	1.29946e-05
PROSC	FAM127B	0.686497	1.43676e-05
PROSC	MTMR9	0.670424	2.69029e-05
PROSC	FAM127A	0.661292	3.77901e-05
PROSC	PPAPDC1B	0.641478	7.60571e-05
PROSC	TMEM80	0.6316	0.000105865
PROSC	SEMA6D	0.627177	0.00012231
SPIN2B	SPIN2A	0.984934	2.00402e-24
SPIN2B	EIF3EIP	0.698765	8.66428e-06
SPIN2B	Gcom1	0.668656	2.87586e-05
SPIN2B	EFHA1	0.668207	2.92478e-05
SPIN2B	SLC8A3	0.658554	4.17504e-05
SPIN2B	UBL7	0.650265	5.61172e-05
SPIN2B	KL	0.643277	7.15216e-05
SPIN2B	TSPAN11	0.641994	7.47299e-05
SPIN2B	THSD4	0.63922	8.21113e-05
SPIN2B	TCBA1	0.636987	8.85208e-05
PIR	AKR1C3	0.788003	8.62524e-08
PIR	OSGIN1	0.760761	4.33615e-07
PIR	AKR1C1	0.760071	4.50453e-07
PIR	ME1	0.753609	6.39976e-07
PIR	AIFM2	0.749739	7.85801e-07
PIR	GPX2	0.713252	4.61366e-06
PIR	ABCC2	0.706121	6.32117e-06
PIR	CBR1	0.697943	8.97003e-06
PIR	LOC123688	0.69238	1.1308e-05
PIR	NQO1	0.691782	1.15895e-05
IPO9	YLPM1	0.77951	1.4618e-07
IPO9	HCFC1	0.762958	3.8369e-07
IPO9	UBXD7	0.746555	9.27835e-07
IPO9	KPNB1	0.745399	9.84963e-07
IPO9	PSMC5	0.744587	1.02696e-06
IPO9	NCOR2	0.743044	1.1113e-06
IPO9	LARP1	0.741829	1.1821e-06
IPO9	EIF4G1	0.741062	1.22889e-06
IPO9	KIF3A	0.737061	1.50151e-06
IPO9	COL4A2	0.736676	1.53041e-06
EVC	NID1	0.699395	8.43648e-06
EVC	RBPJ	0.680579	1.81816e-05
EVC	HIST3H3	0.680292	1.83883e-05
EVC	FAM115A	0.679362	1.90716e-05
EVC	HAS1	0.671081	2.62418e-05
EVC	CTNND1	0.665823	3.19727e-05
EVC	LUZP1	0.659606	4.01871e-05
EVC	SNX9	0.657535	4.33168e-05
EVC	EVC2	0.656418	4.50954e-05
EVC	SH3BP4	0.654387	4.84972e-05
CXCL13	VSTM3	0.760662	4.35992e-07
CXCL13	LAG3	0.749775	7.84312e-07
CXCL13	CD27	0.729694	2.15163e-06
CXCL13	NCR3	0.718679	3.60783e-06
CXCL13	LCK	0.714976	4.26961e-06
CXCL13	NKG7	0.711751	4.93372e-06
CXCL13	TNFRSF8	0.711289	5.03608e-06
CXCL13	TNFRSF4	0.710959	5.11041e-06
CXCL13	PTPRCAP	0.710131	5.30143e-06
CXCL13	PDCD1	0.704837	6.68335e-06
KIAA1199	PRDM4	0.661543	3.74443e-05
KIAA1199	ZNF659	0.656775	4.45192e-05
KIAA1199	AVIL	0.641153	7.69018e-05
KIAA1199	LRCH1	0.640728	7.8021e-05
KIAA1199	PIK3C3	0.622646	0.000141489
KIAA1199	SPOCK1	0.606133	0.000236153
KIAA1199	MAN2A1	0.601604	0.000270449
KIAA1199	TULP3	0.600087	0.00028288
KIAA1199	NY-REN-7	0.596702	0.000312489
KIAA1199	PRPF3	0.583303	0.000458449
SORL1	KREMEN1	0.786224	9.65163e-08
SORL1	HIF3A	0.764029	3.61327e-07
SORL1	SASH1	0.73993	1.30106e-06
SORL1	PATZ1	0.737401	1.47639e-06
SORL1	LOC440258	0.734474	1.70596e-06
SORL1	TH1L	0.732216	1.9048e-06
SORL1	TBC1D8	0.730551	2.06463e-06
SORL1	PIB5PA	0.719296	3.50717e-06
SORL1	SUV420H1	0.717673	3.77774e-06
SORL1	AP1GBP1	0.717495	3.8085e-06
NAT10	FXR1	0.786193	9.6702e-08
NAT10	ATIC	0.746904	9.11204e-07
NAT10	SNW1	0.711197	5.05677e-06
NAT10	ZC3H14	0.704201	6.86951e-06
NAT10	KRT8P12	0.686424	1.44098e-05
NAT10	ZGPAT	0.673395	2.40266e-05
NAT10	ZDHHC5	0.671248	2.6076e-05
NAT10	ABCA7	0.670905	2.64175e-05
NAT10	FLJ12529	0.668643	2.87728e-05
CHD1	SFRS12	0.765762	3.27629e-07
CHD1	ETF1	0.748223	8.50744e-07
CHD1	MUM1	0.71175	4.93385e-06
CHD1	ERBB2IP	0.711626	4.96115e-06
CHD1	RAD17	0.709937	5.34709e-06
CHD1	CCDC45	0.706999	6.08386e-06
CHD1	NACA2	0.703307	7.13953e-06
CHD1	BAG3	0.699306	8.46856e-06
CHD1	RASA1	0.69434	1.04278e-05
CHD1	TYK2	0.692579	1.12156e-05
SYN3	LRCH1	0.66165	3.72985e-05
SYN3	TCL1B	0.658301	4.21352e-05
SYN3	ELA2	0.628513	0.000117117
SYN3	LOC285382	0.628209	0.000118281
SYN3	PLA2G2A	0.617349	0.000167281
SYN3	SCN2A	0.610185	0.000208806
SYN3	SLITRK3	0.609241	0.000214913
SYN3	NPPB	0.606054	0.000236711
SYN3	GLT25D2	0.597394	0.000306222
SYN3	KCNC1	0.597332	0.000306781
SLC22A2	PCLKC	0.656139	4.55495e-05
SLC22A2	TTLL6	0.638239	8.48738e-05
SLC22A2	OXTR	0.628018	0.000119018
SLC22A2	ZMYND17	0.617074	0.000168726
SLC22A2	WFDC13	0.615853	0.000175288
SLC22A2	FLJ14803	0.602453	0.0002637
SLC22A2	SFMBT2	0.60239	0.000264197
SLC22A2	DCC	0.598568	0.000295843
SLC22A2	CRB2	0.582726	0.000465908
SLC22A2	NPCDR1	0.576617	0.000551683
SERPINF1	EFEMP2	0.812622	1.61633e-08
SERPINF1	CLIP3	0.788678	8.2622e-08
SERPINF1	MFAP2	0.787585	8.85684e-08
SERPINF1	ANTXR1	0.771954	2.2936e-07
SERPINF1	FSTL1	0.766359	3.16705e-07
SERPINF1	MMP2	0.739103	1.35614e-06
SERPINF1	LGI2	0.735919	1.5888e-06
SERPINF1	BACH2	0.735545	1.6184e-06
SERPINF1	CPZ	0.727817	2.35378e-06
SERPINF1	AEBP1	0.724824	2.71222e-06
WDR34	CSPP1	0.644627	6.82806e-05
WDR34	DOLPP1	0.624736	0.000132332
WDR34	WDR31	0.600764	0.000277275
WDR34	C17orf78	0.584729	0.000440477
WDR34	KCNA3	0.560879	0.000840045
WDR34	MGC4172	0.559459	0.000871641
WDR34	RAPGEFL1	0.555474	0.00096594
WDR34	ZFP41	0.546423	0.00121409
WDR34	STELLAR	0.535946	0.00156956
WDR34	IQCH	0.535341	0.00159259
OR7A17	OR8D4	0.853488	5.38989e-10
OR7A17	TUSC5	0.816826	1.18509e-08
OR7A17	OR7G2	0.76175	4.10451e-07
OR7A17	ALX4	0.753074	6.58545e-07
OR7A17	LCE2B	0.740824	1.24374e-06
OR7A17	OR2G2	0.737647	1.45837e-06
OR7A17	CYP26C1	0.735165	1.64898e-06
OR7A17	GPR17	0.734145	1.73368e-06
OR7A17	OR5AT1	0.732535	1.87545e-06
OR7A17	SLC9A4	0.732334	1.89389e-06
C9orf11	POLS	0.731993	1.92548e-06
C9orf11	FNBP4	0.668943	2.84499e-05
C9orf11	PARP2	0.64345	7.10982e-05
C9orf11	FLJ44894	0.61705	0.000168856
C9orf11	TNPO2	0.588217	0.000399105
C9orf11	CXorf45	0.586776	0.000415764
C9orf11	IMAA	0.579088	0.000515449
C9orf11	CCNL1	0.577446	0.000539284
C9orf11	KLRA1	0.574965	0.000577151
C9orf11	CDKN2AIPNL	0.57445	0.000585307
RNF216L	IFIT2	0.672368	2.49875e-05
RNF216L	RABGAP1L	0.646261	6.4533e-05
RNF216L	XKR8	0.628507	0.00011714
RNF216L	UBE2O	0.621579	0.000146379
RNF216L	PPARD	0.599622	0.000286801
RNF216L	WASF4	0.596685	0.00031264
RNF216L	MX1	0.590677	0.000372038
RNF216L	KIAA1706	0.588635	0.000394392
RNF216L	ALKBH8	0.587496	0.000407369
RNF216L	KIAA1853	0.587273	0.000409952
LHB	DGKQ	0.872615	7.55616e-11
LHB	OR11L1	0.869353	1.07932e-10
LHB	CACNA1A	0.848	9.00281e-10
LHB	SH3BP1	0.8475	9.42464e-10
LHB	UTF1	0.833322	3.23515e-09
LHB	PPYR1	0.829634	4.37642e-09
LHB	FOXH1	0.824052	6.82239e-09
LHB	UNQ1945	0.823106	7.34421e-09
LHB	PITX3	0.822054	7.96748e-09
LHB	MGC40574	0.816821	1.18554e-08
STK25	AAMP	0.733528	1.78686e-06
STK25	AKT1	0.704455	6.7946e-06
STK25	CHD4	0.678843	1.94626e-05
STK25	HERC2	0.672765	2.46126e-05
STK25	ZGPAT	0.666045	3.17099e-05
STK25	ECE1	0.661652	3.72957e-05
STK25	THAP4	0.65495	4.75318e-05
STK25	SNX15	0.653668	4.97544e-05
STK25	SART1	0.644355	6.89224e-05
STK25	VMAC	0.64221	7.41825e-05
TAOK3	OTUD4	0.758791	4.83325e-07
TAOK3	DPYD	0.752914	6.6421e-07
TAOK3	CCDC92	0.749947	7.77259e-07
TAOK3	UBE3B	0.739955	1.29944e-06
TAOK3	LBA1	0.736897	1.51379e-06
TAOK3	H3F3B	0.731071	2.01344e-06
TAOK3	GNAI2	0.725802	2.58997e-06
TAOK3	KIAA1450	0.724363	2.77154e-06
TAOK3	KIAA0247	0.721622	3.14995e-06
TAOK3	CRTC3	0.715843	4.1055e-06
LOC152573	C21orf82	0.669082	2.83006e-05
LOC152573	ITGA9	0.6645	3.35814e-05
LOC152573	IRX6	0.664083	3.41043e-05
LOC152573	COL8A1	0.659269	4.06818e-05
LOC152573	DNAJA5	0.654335	4.85862e-05
LOC152573	MVP	0.650597	5.54657e-05
LOC152573	ZNF563	0.645532	6.6181e-05
LOC152573	PTPRG	0.629531	0.000113291
LOC152573	C5orf3	0.625032	0.000131079
LOC152573	ECHDC2	0.624974	0.000131324
C3orf39	DAG1	0.749135	8.11109e-07
C3orf39	SMO	0.664923	3.30591e-05
C3orf39	TCTN3	0.653911	4.93261e-05
C3orf39	GPR56	0.639574	8.11355e-05
C3orf39	WDR6	0.634798	9.52362e-05
C3orf39	KIAA1946	0.624331	0.000134066
C3orf39	C6orf170	0.618009	0.000163855
C3orf39	LARGE	0.617336	0.000167348
C3orf39	SNF1LK2	0.616081	0.000174046
C3orf39	ORMDL3	0.615832	0.000175403
C14orf108	MAPK1	0.818017	1.08379e-08
C14orf108	ACVR2A	0.775771	1.83069e-07
C14orf108	UBXD2	0.710855	5.134e-06
C14orf108	SLC46A3	0.704292	6.84257e-06
C14orf108	2016/3/7 星期一	0.704228	6.8617e-06
C14orf108	LIMK2	0.702901	7.26494e-06
C14orf108	C14orf174	0.702761	7.30896e-06
C14orf108	GORASP2	0.686281	1.44933e-05
C14orf108	EXOC5	0.686021	1.46455e-05
C14orf108	PPIL2	0.681998	1.71925e-05
CDC25B	CYP2C8	0.638149	8.51321e-05
CDC25B	IQSEC3	0.619967	0.000154052
CDC25B	GPR123	0.618632	0.000160676
CDC25B	RFPL4B	0.585005	0.000437066
CDC25B	FAM47A	0.584579	0.000442342
CDC25B	C8orf46	0.582072	0.000474498
CDC25B	ASCL3	0.575017	0.000576349
CDC25B	CNNM4	0.570848	0.000645207
CDC25B	HGS	0.569259	0.000673293
CDC25B	JMJD3	0.560198	0.000855058
BMP3	GAB1	0.620722	0.000150417
BMP3	GGTLA1	0.618724	0.000160211
BMP3	FAM129A	0.615779	0.000175692
BMP3	TSGA10	0.609056	0.000216129
BMP3	KIAA1450	0.60852	0.000219678
BMP3	SETD7	0.606522	0.000233395
BMP3	SPACA3	0.603123	0.00025848
BMP3	ST8SIA4	0.600411	0.000280185
BMP3	CEACAM21	0.596137	0.000317686
BMP3	FHAD1	0.592207	0.000356031
TMEM180	ACTR3B	0.75119	7.27935e-07
TMEM180	FRMD1	0.748023	8.59697e-07
TMEM180	OR2T11	0.745448	9.82465e-07
TMEM180	ADRB3	0.736547	1.54024e-06
TMEM180	SLC6A18	0.728221	2.30887e-06
TMEM180	CUTC	0.720452	3.32518e-06
TMEM180	FFAR1	0.713859	4.48983e-06
TMEM180	ASAH3	0.709303	5.49892e-06
TMEM180	LENG9	0.708935	5.58867e-06
TMEM180	CTF1	0.70883	5.61455e-06
MAP1LC3C	SRD5A1	0.680897	1.79561e-05
MAP1LC3C	SAMD4A	0.676849	2.10334e-05
MAP1LC3C	P4HA2	0.673566	2.38701e-05
MAP1LC3C	TIPARP	0.66427	3.38686e-05
MAP1LC3C	ZCCHC9	0.633868	9.82217e-05
MAP1LC3C	IL1F9	0.628685	0.000116462
MAP1LC3C	ABHD5	0.627094	0.000122641
MAP1LC3C	ANXA5	0.61189	0.000198172
MAP1LC3C	PHLDA2	0.605608	0.000239918
MAP1LC3C	WDR41	0.603446	0.000255998
CRYGC	CPLX2	0.665746	3.20646e-05
CRYGC	RETNLB	0.665269	3.26379e-05
CRYGC	NPHS1	0.633044	0.000100941
CRYGC	SYCE1	0.620941	0.000149373
CRYGC	SHOX2	0.610284	0.000208176
CRYGC	HUS1B	0.60825	0.000221494
CRYGC	SIPA1L1	0.597658	0.000303864
CRYGC	NOTUM	0.593505	0.000342938
CRYGC	DEFA6	0.590127	0.000377945
CRYGC	PKP1	0.588725	0.000393374
POU3F1	PVALB	0.78347	1.14638e-07
POU3F1	FSD1	0.775204	1.89359e-07
POU3F1	DLG4	0.767149	3.02755e-07
POU3F1	LOC554175	0.763725	3.67546e-07
POU3F1	POU3F2	0.740723	1.25013e-06
POU3F1	DCX	0.734503	1.70351e-06
POU3F1	VIT	0.73241	1.88689e-06
POU3F1	DUSP9	0.730081	2.11195e-06
POU3F1	ACF	0.7258	2.59018e-06
POU3F1	EPHA8	0.72515	2.6709e-06
C20orf32	CPA5	0.771095	2.41144e-07
C20orf32	C1QTNF1	0.759692	4.59987e-07
C20orf32	ADAMTS2	0.754833	5.99308e-07
C20orf32	OAF	0.733926	1.75238e-06
C20orf32	BCL9L	0.732712	1.85939e-06
C20orf32	ABCD2	0.726556	2.49916e-06
C20orf32	PDZRN3	0.725495	2.62772e-06
C20orf32	CALM1	0.718966	3.56062e-06
C20orf32	KIAA1754	0.712817	4.70443e-06
C20orf32	TAAR6	0.712404	4.79205e-06
CCDC95	LOC124446	0.717753	3.76395e-06
CCDC95	Magmas	0.659673	4.00891e-05
CCDC95	FKBP7	0.65134	5.40338e-05
CCDC95	PPIH	0.648296	6.01237e-05
CCDC95	THOC6	0.632506	0.000102749
CCDC95	LGALS13	0.629554	0.000113207
CCDC95	FLJ10292	0.625856	0.000127648
CCDC95	EMD	0.625836	0.00012773
CCDC95	PAQR3	0.618839	0.000159635
CCDC95	MGC35361	0.612876	0.000192238
HIGD1B	COX4I2	0.758492	4.91321e-07
HIGD1B	FHL5	0.748352	8.45044e-07
HIGD1B	CLDN5	0.741537	1.19975e-06
HIGD1B	FCN3	0.724848	2.70911e-06
HIGD1B	LOC338328	0.721652	3.14551e-06
HIGD1B	SPARCL1	0.71431	4.39958e-06
HIGD1B	YPEL5	0.683825	1.59897e-05
HIGD1B	FMO2	0.682441	1.68933e-05
HIGD1B	C13orf15	0.68133	1.76517e-05
HIGD1B	PLA2G1B	0.677573	2.04499e-05
USP6NL	NOLC1	0.74227	1.15592e-06
USP6NL	C10orf18	0.730985	2.02186e-06
USP6NL	PPRC1	0.721168	3.21697e-06
USP6NL	STRBP	0.717521	3.804e-06
USP6NL	TM9SF3	0.70243	7.41327e-06
USP6NL	HNRPF	0.699731	8.31727e-06
USP6NL	C10orf47	0.697032	9.32021e-06
USP6NL	CTBP2	0.692338	1.13277e-05
USP6NL	ZBTB9	0.686729	1.42341e-05
USP6NL	UPF2	0.670442	2.68845e-05
ABCD4	ABRA	0.533617	0.0016599
ABCD4	PLCZ1	0.522421	0.0021605
ABCD4	C14orf112	0.511838	0.00274949
ABCD4	ERH	0.509402	0.00290319
ABCD4	RPS29	0.502189	0.00340288
ABCD4	C14orf130	0.493899	0.00406735
ABCD4	COX6A1	0.493172	0.00413056
ABCD4	TTC8	0.491889	0.00424427
ABCD4	C14orf39	0.486766	0.00472556
ABCD4	PCTP	0.486171	0.00478443
DIMT1L	CDK7	0.736816	1.51985e-06
DIMT1L	UTP15	0.731995	1.92536e-06
DIMT1L	PAPD4	0.726426	2.51456e-06
DIMT1L	RAD17	0.688377	1.33174e-05
DIMT1L	DKFZP686E2158	0.67141	2.59154e-05
DIMT1L	TAF9	0.653867	4.94039e-05
DIMT1L	BTF3	0.649264	5.81245e-05
DIMT1L	NDUFS7	0.63715	8.80393e-05
DIMT1L	ZCCHC9	0.61987	0.000154523
DIMT1L	MRPS27	0.617378	0.000167127
TEK	C8B	0.67839	1.98097e-05
TEK	C1orf25	0.646507	6.39852e-05
TEK	TAL1	0.64153	7.59225e-05
TEK	TFAP2C	0.622053	0.000144189
TEK	KLHL2	0.620883	0.000149649
TEK	BAI3	0.615242	0.000178653
TEK	IRX3	0.602866	0.000260474
TEK	TMEM100	0.602831	0.000260744
TEK	FOXF1	0.598584	0.000295705
TEK	C10orf81	0.584725	0.000440521
SLC25A46	STK32A	0.740794	1.24566e-06
SLC25A46	NAPSA	0.738632	1.3885e-06
SLC25A46	TMEM166	0.716524	3.98062e-06
SLC25A46	GBE1	0.6633	3.51041e-05
SLC25A46	PDLIM4	0.66312	3.53378e-05
SLC25A46	AP1S2	0.657257	4.37538e-05
SLC25A46	CCDC109B	0.645967	6.5194e-05
SLC25A46	RGS10	0.644168	6.93671e-05
SLC25A46	SSBP2	0.631592	0.000105891
SLC25A46	TNFAIP8	0.627576	0.000120736
LARP7	RAPGEF2	0.675212	2.24073e-05
LARP7	DMTF1	0.656138	4.55513e-05
LARP7	WBSCR18	0.654314	4.8624e-05
LARP7	LOC442590	0.649285	5.80812e-05
LARP7	SMARCA2	0.635536	9.29221e-05
LARP7	ATP1A1	0.628943	0.000115489
LARP7	ANKRD25	0.624466	0.000133485
LARP7	GTPBP2	0.62416	0.000134801
LARP7	KIAA1109	0.612088	0.000196966
LARP7	C9orf86	0.610287	0.000208155
CD160	GZMH	0.688329	1.33429e-05
CD160	NCR3	0.686096	1.46016e-05
CD160	TNFSF13B	0.685493	1.4959e-05
CD160	SLC7A7	0.678912	1.94102e-05
CD160	SNX10	0.677138	2.07987e-05
CD160	CCDC44	0.667904	2.95821e-05
CD160	EDG6	0.661371	3.76808e-05
CD160	CCL3	0.660623	3.87248e-05
CD160	DUSP2	0.657815	4.28816e-05
CD160	CXCL10	0.655171	4.71567e-05
MT1JP	MT1M	0.978693	3.48413e-22
MT1JP	MT1H	0.960478	3.26703e-18
MT1JP	MT1B	0.954198	2.86128e-17
MT1JP	MT1X	0.932777	7.8255e-15
MT1JP	MT1G	0.929655	1.51372e-14
MT1JP	MT2A	0.927897	2.1658e-14
MT1JP	MT1E	0.914914	2.37638e-13
MT1JP	LAYN	0.754755	6.01803e-07
MT1JP	MST150	0.73921	1.34889e-06
MT1JP	PDLIM3	0.70123	7.80387e-06
PHF20	NCOA6	0.809259	2.06041e-08
PHF20	CTNND1	0.809227	2.06506e-08
PHF20	FOXO3	0.807706	2.30119e-08
PHF20	ADD1	0.789689	7.74555e-08
PHF20	TROVE2	0.761918	4.06633e-07
PHF20	TARDBP	0.761351	4.19647e-07
PHF20	IGF2R	0.758417	4.93331e-07
PHF20	KIAA1219	0.753018	6.60521e-07
PHF20	TRIP12	0.752701	6.71802e-07
PHF20	KPNB1	0.7516	7.12265e-07
CPNE4	COX19	0.631041	0.000107827
CPNE4	DAAM2	0.624387	0.000133825
CPNE4	FLJ10324	0.615055	0.000179695
CPNE4	PALM	0.598201	0.000299059
CPNE4	RAB40A	0.595929	0.00031962
CPNE4	C20orf132	0.564478	0.000764437
CPNE4	PRKCE	0.560507	0.000848222
CPNE4	PH-4	0.559918	0.000861303
CPNE4	CASKIN2	0.557132	0.00092567
CPNE4	C4orf31	0.55701	0.000928582
GTPBP1	MYST2	0.786253	9.63394e-08
GTPBP1	BPTF	0.769605	2.62921e-07
GTPBP1	FAM117A	0.755265	5.85496e-07
GTPBP1	TNRC6B	0.753635	6.39095e-07
GTPBP1	PHF2	0.730755	2.04436e-06
GTPBP1	DDX5	0.728611	2.26619e-06
GTPBP1	KIAA1303	0.72725	2.41819e-06
GTPBP1	TCF20	0.726701	2.4821e-06
GTPBP1	PPP1R9B	0.722644	3.00367e-06
GTPBP1	CTDSP2	0.720878	3.26035e-06
RAB33B	LTC4S	0.70215	7.50288e-06
RAB33B	FLJ44635	0.686464	1.43868e-05
RAB33B	EEF1A1	0.648363	5.9984e-05
RAB33B	ADC	0.642463	7.35441e-05
RAB33B	CRADD	0.63883	8.31994e-05
RAB33B	FNDC3A	0.636068	9.12849e-05
RAB33B	TSC22D1	0.634127	9.73827e-05
RAB33B	THAP2	0.629772	0.000112404
RAB33B	MPG	0.623243	0.00013882
RAB33B	CCDC98	0.609761	0.00021153
ALDOC	MGC27016	0.619548	0.000156104
ALDOC	C6orf117	0.607747	0.000224898
ALDOC	C20orf59	0.603344	0.000256777
ALDOC	SMARCAD1	0.600536	0.000279151
ALDOC	KRTAP12-1	0.554982	0.000978178
ALDOC	OGDHL	0.553551	0.00101457
ALDOC	DEDD2	0.552395	0.00104483
ALDOC	PRRG1	0.545974	0.00122774
ALDOC	KIAA1576	0.53469	0.00161773
ALDOC	SLC8A2	0.534433	0.00162775
ZNF212	GGA3	0.711057	5.08835e-06
ZNF212	ZNF282	0.700964	7.89269e-06
ZNF212	GORASP1	0.696599	9.49088e-06
ZNF212	ARHGEF5	0.690831	1.20503e-05
ZNF212	EXOC7	0.673067	2.43304e-05
ZNF212	UBAP2	0.670466	2.68603e-05
ZNF212	ZNF142	0.667752	2.97515e-05
ZNF212	PERQ1	0.647937	6.08816e-05
ZNF212	SNX27	0.642685	7.29863e-05
ZNF212	KIAA0146	0.639032	8.26363e-05
NUDT1	TBRG4	0.728967	2.22799e-06
NUDT1	WDR62	0.704511	6.77818e-06
NUDT1	FIGNL1	0.695272	1.00314e-05
NUDT1	C7orf30	0.678026	2.0093e-05
NUDT1	PMS2	0.661054	3.81199e-05
NUDT1	JTV1	0.659092	4.09447e-05
NUDT1	GARS	0.654239	4.87538e-05
NUDT1	PPIA	0.650372	5.59076e-05
NUDT1	STK31	0.639732	8.07014e-05
NUDT1	DDX4	0.636593	8.96969e-05
RFPL2	RFPL1	0.889196	1.04651e-11
RFPL2	RFPL3	0.747902	8.6512e-07
RFPL2	RCHY1	0.711702	4.94453e-06
RFPL2	PEX11G	0.708595	5.67279e-06
RFPL2	CHP2	0.685081	1.5208e-05
RFPL2	COQ10B	0.671282	2.60416e-05
RFPL2	TBC1D10A	0.663896	3.43404e-05
RFPL2	DNAL4	0.663287	3.51209e-05
RFPL2	DUSP19	0.653497	5.00591e-05
RFPL2	TM2D3	0.641531	7.59186e-05
ZNF83	ZNF761	0.828466	4.80877e-09
ZNF83	ZNF468	0.805349	2.71614e-08
ZNF83	ZNF813	0.769566	2.63517e-07
ZNF83	ZNF578	0.767328	2.99688e-07
ZNF83	C11orf61	0.766424	3.15532e-07
ZNF83	ZNF600	0.764707	3.47775e-07
ZNF83	FBXO9	0.759556	4.63428e-07
ZNF83	ZNF440	0.756717	5.41264e-07
ZNF83	ZNF816A	0.729664	2.15474e-06
ZNF83	ZNF665	0.722579	3.01285e-06
GDPD5	HECA	0.708502	5.69616e-06
GDPD5	TLE4	0.687732	1.36695e-05
GDPD5	DTX1	0.670237	2.7094e-05
GDPD5	C5orf39	0.664631	3.3419e-05
GDPD5	CDC2L6	0.657638	4.31569e-05
GDPD5	RBMS1	0.651182	5.43357e-05
GDPD5	LRCH3	0.642842	7.25955e-05
GDPD5	CLIP3	0.638255	8.48278e-05
GDPD5	ZDHHC14	0.633906	9.80981e-05
GDPD5	CPVL	0.633271	0.000100184
PDCD4	GZF1	0.716742	3.94141e-06
PDCD4	HDAC2	0.649036	5.85891e-05
PDCD4	HS6ST1	0.646965	6.29767e-05
PDCD4	FBXO31	0.644576	6.84004e-05
PDCD4	PIK3R3	0.640934	7.74788e-05
PDCD4	DLAT	0.63888	8.30592e-05
PDCD4	GNS	0.63336	9.98902e-05
PDCD4	C6orf206	0.623664	0.000136959
PDCD4	RSC1A1	0.618608	0.000160799
PDCD4	ZSCAN5	0.616553	0.000171497
CEP350	ZC3H11A	0.931187	1.09931e-14
CEP350	TPR	0.878188	4.01501e-11
CEP350	BPTF	0.852832	5.73671e-10
CEP350	YY1AP1	0.849929	7.53485e-10
CEP350	BAT2D1	0.844401	1.2469e-09
CEP350	SETD5	0.840387	1.77609e-09
CEP350	RC3H1	0.827715	5.10732e-09
CEP350	TROVE2	0.821435	8.35608e-09
CEP350	SRRM2	0.819989	9.33389e-09
CEP350	PDPK1	0.81496	1.36139e-08
OR10A2	EXOSC4	0.724782	2.71756e-06
OR10A2	GPR6	0.719723	3.43896e-06
OR10A2	MGC72080	0.684899	1.53192e-05
OR10A2	MRTO4	0.683952	1.59095e-05
OR10A2	GPR119	0.677093	2.08353e-05
OR10A2	CLDN17	0.673412	2.40108e-05
OR10A2	C3orf22	0.656739	4.45785e-05
OR10A2	OR2Z1	0.654782	4.78183e-05
OR10A2	OR8B8	0.652164	5.24832e-05
OR10A2	HIST1H4H	0.645482	6.62947e-05
CST7	IL7R	0.75195	6.99176e-07
CST7	TLR4	0.73884	1.37415e-06
CST7	ANGPTL2	0.735767	1.60083e-06
CST7	HPS5	0.733544	1.78547e-06
CST7	RNASE6	0.732194	1.90682e-06
CST7	INDO	0.727666	2.37074e-06
CST7	IRF8	0.727559	2.38285e-06
CST7	CXorf9	0.722952	2.96084e-06
CST7	APOBEC3G	0.7229	2.96799e-06
CST7	SAMD3	0.719201	3.52246e-06
CIAO1	COX5B	0.821314	8.43454e-09
CIAO1	PNPT1	0.76866	2.77649e-07
CIAO1	CKS1B	0.748316	8.46619e-07
CIAO1	WDSOF1	0.733142	1.82082e-06
CIAO1	DPH3	0.711508	4.98731e-06
CIAO1	MOBKL1B	0.71106	5.08771e-06
CIAO1	PLCZ1	0.709732	5.39568e-06
CIAO1	SENP5	0.70805	5.81024e-06
CIAO1	BIRC5	0.696769	9.42343e-06
CIAO1	CDKN3	0.696723	9.4417e-06
SELL	LILRA4	0.788461	8.37739e-08
SELL	VNN2	0.745531	9.78244e-07
SELL	PAPLN	0.740726	1.24991e-06
SELL	ITK	0.726116	2.55175e-06
SELL	SP140	0.722319	3.04954e-06
SELL	CD5	0.711493	4.99057e-06
SELL	STAT4	0.711182	5.06009e-06
SELL	SIRPG	0.70843	5.71417e-06
SELL	SPOCK2	0.707713	5.89671e-06
SELL	TAGAP	0.707646	5.91406e-06
OR8J3	KLHDC8A	0.592111	0.000357024
OR8J3	GRID2	0.580519	0.000495431
OR8J3	GALNACT-2	0.572432	0.000618221
OR8J3	TSSK6	0.569015	0.000677701
OR8J3	CXorf58	0.567754	0.000700897
OR8J3	MED12L	0.555113	0.000974912
OR8J3	OXGR1	0.537564	0.00150933
OR8J3	NXPH2	0.535576	0.0015836
OR8J3	JMJD6	0.535037	0.00160428
OR8J3	SLC20A1	0.532766	0.00169403
LTBP4	MGC4655	0.731983	1.92645e-06
LTBP4	TMEM112B	0.700181	8.16e-06
LTBP4	FBXL19	0.69038	1.22745e-05
LTBP4	PAX6	0.682164	1.70797e-05
LTBP4	PTK2B	0.673262	2.41492e-05
LTBP4	KRT3	0.672087	2.52573e-05
LTBP4	HMG20B	0.653187	5.06137e-05
LTBP4	NOL6	0.637104	8.81737e-05
LTBP4	PIAS4	0.636196	9.08965e-05
LTBP4	STK11	0.634391	9.6532e-05
SIRT6	LOC407835	0.655726	4.6229e-05
SIRT6	FARSA	0.634017	9.77377e-05
SIRT6	HSPA6	0.595701	0.000321756
SIRT6	SSR3	0.580626	0.00049396
SIRT6	WDR18	0.57576	0.000564776
SIRT6	LRP8	0.571184	0.000639401
SIRT6	PITX1	0.568738	0.000682735
SIRT6	WDR85	0.56852	0.00068672
SIRT6	MRPL4	0.563232	0.000789903
SIRT6	STK11	0.560725	0.000843424
CCL19	CD48	0.776674	1.73453e-07
CCL19	GIMAP4	0.774112	2.02025e-07
CCL19	GIMAP5	0.747459	8.85323e-07
CCL19	GIMAP6	0.745442	9.82745e-07
CCL19	CCL15	0.738896	1.37029e-06
CCL19	TBC1D10C	0.738446	1.40149e-06
CCL19	SPOCK2	0.736813	1.52007e-06
CCL19	CD2	0.728385	2.2909e-06
CCL19	CD52	0.721145	3.22039e-06
CCL19	PTPRCAP	0.718961	3.56146e-06
PPIL1	LSM2	0.773645	2.07675e-07
PPIL1	MRS2L	0.762079	4.03008e-07
PPIL1	C6orf125	0.748493	8.38843e-07
PPIL1	PAK1IP1	0.717943	3.73148e-06
PPIL1	SNRPC	0.693691	1.07121e-05
PPIL1	SIRT5	0.692869	1.10822e-05
PPIL1	HIST1H4B	0.68539	1.5021e-05
PPIL1	HIST1H4D	0.684937	1.52959e-05
PPIL1	ARD1A	0.683175	1.64086e-05
PPIL1	MRPL42	0.680322	1.83664e-05
GBP7	AADACL3	0.624574	0.000133023
GBP7	UBL4B	0.604519	0.000247904
GBP7	CD226	0.59219	0.000356203
GBP7	ARMC8	0.580211	0.000499685
GBP7	NCR1	0.579615	0.000507988
GBP7	C1orf150	0.567409	0.000707351
GBP7	HIST1H2AG	0.564558	0.000762834
GBP7	ZNF259	0.562093	0.000813832
GBP7	GRK7	0.560219	0.000854601
GBP7	DEFA3	0.555384	0.000968185
STK17A	IL15	0.820128	9.23586e-09
STK17A	CLEC2B	0.768263	2.84049e-07
STK17A	S100A13	0.74838	8.43794e-07
STK17A	PLK3	0.742347	1.15143e-06
STK17A	GMFG	0.741806	1.18351e-06
STK17A	FAS	0.733278	1.80879e-06
STK17A	RAB33A	0.722064	3.08593e-06
STK17A	STAC	0.711126	5.07271e-06
STK17A	CASP1	0.709609	5.42507e-06
STK17A	CD44	0.707751	5.88696e-06
ABR	M-RIP	0.78024	1.39829e-07
ABR	KIAA1274	0.757589	5.16169e-07
ABR	IPPK	0.733542	1.78559e-06
ABR	SON	0.729934	2.12695e-06
ABR	WDR26	0.726209	2.54059e-06
ABR	TP53BP2	0.71166	4.95359e-06
ABR	SEC16A	0.702335	7.44352e-06
ABR	HNRPD	0.700209	8.1503e-06
ABR	MTR	0.699661	8.34215e-06
ABR	RNF20	0.696945	9.35421e-06
OR9G1	GAD2	0.799466	4.06973e-08
OR9G1	EMX1	0.723325	2.90969e-06
OR9G1	MMP27	0.705973	6.36197e-06
OR9G1	RBM41	0.696771	9.42259e-06
OR9G1	RPH3A	0.680599	1.81677e-05
OR9G1	MAGEB6	0.675532	2.21325e-05
OR9G1	UNC5A	0.650236	5.61747e-05
OR9G1	TAT	0.649454	5.77375e-05
OR9G1	IL1F9	0.6343	9.68243e-05
OR9G1	HOXB1	0.631487	0.000106257
FOXE1	MED10	0.629749	0.000112489
FOXE1	HOXA1	0.629017	0.000115211
FOXE1	KLRC4	0.620244	0.000152709
FOXE1	TAF10	0.606992	0.000230102
FOXE1	C8orf46	0.570781	0.000646365
FOXE1	TRAT1	0.559625	0.000867894
FOXE1	GPS1	0.557427	0.000918659
FOXE1	DENND2A	0.553723	0.00101015
FOXE1	C21orf42	0.547135	0.00119272
FOXE1	IL31	0.547045	0.00119542
CNGA3	CRLF1	0.7254	2.63963e-06
CNGA3	ASXL1	0.692995	1.10247e-05
CNGA3	FIZ1	0.685655	1.4862e-05
CNGA3	SDK1	0.671921	2.54169e-05
CNGA3	TMEM59L	0.669535	2.78224e-05
CNGA3	SLC16A14	0.655273	4.69851e-05
CNGA3	LEMD3	0.648236	6.02508e-05
CNGA3	TEAD2	0.645889	6.5369e-05
CNGA3	ENO3	0.639492	8.13601e-05
CNGA3	NR0B1	0.632298	0.000103456
GML	OR2T2	0.736895	1.51391e-06
GML	IL1RL2	0.651989	5.28087e-05
GML	C2orf52	0.600924	0.00027596
GML	TMEM81	0.591206	0.000366428
GML	ZSCAN22	0.582926	0.000463311
GML	ORMDL1	0.571529	0.00063348
GML	SLC4A1	0.568752	0.00068248
GML	OR13C8	0.559349	0.00087414
GML	OR5T3	0.549037	0.00113727
GML	POU5F2	0.54769	0.00117631
CD38	VPREB3	0.637279	8.76584e-05
CD38	CD19	0.623962	0.000135661
CD38	MAGEB18	0.61847	0.000161497
CD38	CCDC134	0.612912	0.000192029
CD38	CSHL1	0.608849	0.000217495
CD38	C6orf153	0.608145	0.000222202
CD38	C14orf140	0.606582	0.000232971
CD38	RCAN3	0.606505	0.000233517
CD38	DGKG	0.604949	0.000244721
CD38	SLC6A12	0.598596	0.000295606
ZDHHC6	WDR51B	0.806574	2.49256e-08
ZDHHC6	HECTD2	0.77161	2.34013e-07
ZDHHC6	HIST1H2AJ	0.716163	4.04636e-06
ZDHHC6	NMD3	0.698405	8.79702e-06
ZDHHC6	C12orf43	0.690916	1.20085e-05
ZDHHC6	NEURL2	0.681956	1.72207e-05
ZDHHC6	ARMC1	0.680047	1.85662e-05
ZDHHC6	MRPL42	0.679454	1.90025e-05
ZDHHC6	ITGB1BP1	0.678068	2.00599e-05
ZDHHC6	DTWD1	0.660726	3.85803e-05
NEFH	BST1	0.784075	1.10405e-07
NEFH	MAGEA4	0.773233	2.12773e-07
NEFH	KTI12	0.758089	5.02271e-07
NEFH	BCL2L10	0.740095	1.29029e-06
NEFH	DMRTC2	0.737903	1.43993e-06
NEFH	TTLL7	0.733223	1.81361e-06
NEFH	FGF12	0.730911	2.02911e-06
NEFH	NEURL	0.729474	2.1744e-06
NEFH	SYT5	0.727398	2.40119e-06
NEFH	MAGEA9	0.726687	2.48374e-06
CTDSP2	HDAC7A	0.801635	3.51146e-08
CTDSP2	NXF1	0.797144	4.7567e-08
CTDSP2	BRPF1	0.785922	9.83654e-08
CTDSP2	DDX5	0.785241	1.02661e-07
CTDSP2	MAST3	0.784283	1.08984e-07
CTDSP2	IQSEC1	0.781525	1.29257e-07
CTDSP2	HECA	0.779691	1.44585e-07
CTDSP2	USP24	0.777647	1.63616e-07
CTDSP2	FLJ10081	0.772974	2.16037e-07
CTDSP2	BICD2	0.772652	2.20164e-07
PGBD5	NAV3	0.765282	3.36662e-07
PGBD5	VNN1	0.756029	5.61827e-07
PGBD5	ACTN4	0.733815	1.76196e-06
PGBD5	IL1A	0.726796	2.47084e-06
PGBD5	CCDC123	0.707047	6.07095e-06
PGBD5	CHST11	0.691457	1.17452e-05
PGBD5	VEGFC	0.68651	1.43603e-05
PGBD5	ADAMTS12	0.686118	1.45884e-05
PGBD5	FSTL1	0.683066	1.64796e-05
PGBD5	ANKRD27	0.682843	1.66267e-05
CCNY	TDG	0.682007	1.71862e-05
CCNY	C9orf80	0.643426	7.11577e-05
CCNY	KCNJ10	0.642406	7.36852e-05
CCNY	SGTB	0.639814	8.04773e-05
CCNY	EP400NL	0.637225	8.78178e-05
CCNY	EPHA7	0.624761	0.000132225
CCNY	BUB1	0.620813	0.00014998
CCNY	RBM18	0.620193	0.000152956
CCNY	FAM91A1	0.61837	0.000162006
CCNY	ADAM17	0.616805	0.000170151
RMND5B	HEMK1	0.694544	1.034e-05
RMND5B	NOLA2	0.689487	1.27299e-05
RMND5B	C21orf33	0.646202	6.46656e-05
RMND5B	LEAP2	0.645953	6.52249e-05
RMND5B	FAM13A1	0.644915	6.76049e-05
RMND5B	SPINK2	0.639361	8.17205e-05
RMND5B	ST3GAL5	0.637993	8.5581e-05
RMND5B	C3orf18	0.622915	0.000140281
RMND5B	FLJ10324	0.621841	0.000145163
RMND5B	CCNJL	0.617836	0.000164746
ZNF257	UAP1L1	0.668881	2.85162e-05
ZNF257	ZNF577	0.665165	3.27635e-05
ZNF257	ZNF568	0.588661	0.000394096
ZNF257	BACH2	0.58845	0.000396467
ZNF257	RAC3	0.582792	0.000465047
ZNF257	CX62	0.580039	0.000502067
ZNF257	C1orf49	0.578345	0.000526118
ZNF257	TDRD9	0.571755	0.000629626
ZNF257	SOHLH2	0.565292	0.000748202
ZNF257	ZSCAN18	0.563514	0.000784082
FLJ22167	CCDC81	0.726872	2.46199e-06
FLJ22167	NME5	0.695153	1.00812e-05
FLJ22167	CAPSL	0.662333	3.63756e-05
FLJ22167	KCNK1	0.633959	9.79283e-05
FLJ22167	C11orf66	0.627052	0.000122804
FLJ22167	RPGR	0.619427	0.000156703
FLJ22167	C15orf26	0.614556	0.000182504
FLJ22167	CCDC74B	0.610336	0.000207843
FLJ22167	DCUN1D2	0.595007	0.000328319
FLJ22167	GPR143	0.588838	0.000392109
EXOSC7	ZDHHC3	0.669217	2.81574e-05
EXOSC7	FOXD4	0.62033	0.000152294
EXOSC7	FAM89A	0.61229	0.000195745
EXOSC7	UQCRC1	0.604762	0.000246101
EXOSC7	DALRD3	0.59768	0.00030366
EXOSC7	DYNC1LI1	0.594721	0.000331063
EXOSC7	CCDC51	0.587902	0.000402697
EXOSC7	RPL29	0.574997	0.000576656
EXOSC7	RPAIN	0.57111	0.000640662
EXOSC7	C18orf37	0.570045	0.000659271
ROR2	C20orf39	0.856221	4.14242e-10
ROR2	GLT8D2	0.83385	3.09649e-09
ROR2	EMP3	0.831927	3.63005e-09
ROR2	GAS1	0.823263	7.25498e-09
ROR2	SPARC	0.822567	7.65717e-09
ROR2	PDLIM7	0.817012	1.1687e-08
ROR2	TSHZ3	0.811899	1.70358e-08
ROR2	PALLD	0.811695	1.72894e-08
ROR2	TM6SF2	0.811608	1.73986e-08
MAOA	PLA2G10	0.768272	2.83909e-07
MAOA	ALDH3A2	0.75803	5.03891e-07
MAOA	TSPAN7	0.737586	1.46285e-06
MAOA	CACNA2D2	0.73391	1.75379e-06
MAOA	CYP4B1	0.72875	2.25122e-06
MAOA	ADH1C	0.72177	3.12835e-06
MAOA	TNNC1	0.708589	5.67431e-06
MAOA	UNC13B	0.707821	5.86899e-06
MAOA	CLDN18	0.700901	7.91386e-06
MAOA	RAB17	0.696291	9.61368e-06
TNNT3	AKAP14	0.830642	4.03251e-09
TNNT3	C22orf15	0.807205	2.38421e-08
TNNT3	SPATS1	0.755406	5.81068e-07
TNNT3	PRB2	0.746169	9.46539e-07
TNNT3	FLJ40298	0.743983	1.05922e-06
TNNT3	WDR38	0.734297	1.72082e-06
TNNT3	TSPAN19	0.71933	3.50165e-06
TNNT3	CAPSL	0.705158	6.59095e-06
TNNT3	TMEM146	0.704461	6.79291e-06
TNNT3	C11orf66	0.701484	7.71946e-06
GYPC	GZMM	0.712047	4.86913e-06
GYPC	ENG	0.707697	5.90079e-06
GYPC	CD3E	0.69446	1.03762e-05
GYPC	CENTB1	0.680895	1.79571e-05
GYPC	MATK	0.676642	2.1203e-05
GYPC	F2R	0.672974	2.44165e-05
GYPC	ARHGAP15	0.653485	5.00801e-05
GYPC	PILRA	0.652491	5.18785e-05
GYPC	EVI2A	0.64742	6.19878e-05
GYPC	PDLIM2	0.632736	0.000101971
C7orf33	TMEM64	0.66668	3.09683e-05
C7orf33	COMMD6	0.603021	0.000259266
C7orf33	DEFB1	0.589671	0.000382904
C7orf33	FAM19A2	0.586898	0.000414332
C7orf33	CAV3	0.583894	0.000450929
C7orf33	CKMT1A	0.557487	0.000917243
C7orf33	C6orf126	0.549489	0.00112443
C7orf33	FAM71A	0.542768	0.00132911
C7orf33	LTB4DH	0.536766	0.00153876
C7orf33	DAOA	0.536294	0.0015564
PLIN	LOC161247	0.67427	2.32342e-05
PLIN	ERAS	0.649282	5.80873e-05
PLIN	WFDC2	0.588197	0.000399338
PLIN	PRSSL1	0.577528	0.000538071
PLIN	CNIH2	0.573095	0.000607245
PLIN	ZNF342	0.548604	0.00114968
PLIN	TNFRSF13B	0.544051	0.0012877
PLIN	SLC26A3	0.544033	0.00128828
PLIN	POLN	0.54167	0.00136549
PLIN	OR51B5	0.539301	0.00144693
LOC90826	PAAF1	0.685576	1.49095e-05
LOC90826	C11orf65	0.670747	2.65754e-05
LOC90826	FAH	0.641471	7.60759e-05
LOC90826	WFDC5	0.617985	0.000163976
LOC90826	TREH	0.604786	0.000245919
LOC90826	SH3BGR	0.60369	0.00025414
LOC90826	STEAP4	0.597644	0.000303988
LOC90826	PEX11A	0.591428	0.0003641
LOC90826	PLA2G12A	0.57634	0.000555882
LOC90826	C21orf55	0.574561	0.000583539
RNF4	MAEA	0.887375	1.31957e-11
RNF4	HCFC1	0.838254	2.13496e-09
RNF4	SMC3	0.835502	2.69686e-09
RNF4	PIK3R4	0.827183	5.32859e-09
RNF4	U2AF1	0.817178	1.1543e-08
RNF4	WHSC1	0.816523	1.21216e-08
RNF4	TGFBRAP1	0.81304	1.56775e-08
RNF4	MTMR4	0.80202	3.42009e-08
RNF4	GAK	0.800802	3.71713e-08
RNF4	HNRPD	0.797357	4.6894e-08
F8A1	GTF2I	0.783904	1.11586e-07
F8A1	CRKRS	0.751019	7.34532e-07
F8A1	RBM10	0.744039	1.0562e-06
F8A1	MED1	0.739929	1.30109e-06
F8A1	TGFBRAP1	0.730197	2.10013e-06
F8A1	HNRPA3	0.729919	2.12848e-06
F8A1	COBLL1	0.722208	3.06533e-06
F8A1	SMC3	0.719814	3.42454e-06
F8A1	HNRPM	0.719778	3.43019e-06
F8A1	LASP1	0.718571	3.62576e-06
PLEKHG4	IMPAD1	0.665835	3.19583e-05
PLEKHG4	CYP27B1	0.640321	7.91062e-05
PLEKHG4	CUL4B	0.5482	0.00116139
PLEKHG4	RYR1	0.537513	0.00151119
PLEKHG4	MAP2K1	0.533861	0.00165022
PLEKHG4	FUCA2	0.533552	0.00166246
PLEKHG4	ZNF545	0.5319	0.00172937
PLEKHG4	KIF26B	0.52825	0.00188555
PLEKHG4	CLCN5	0.524585	0.00205461
PLEKHG4	ASAHL	0.521454	0.00220932
GRB2	SLC16A3	0.85423	5.02079e-10
GRB2	MYO1F	0.847025	9.842e-10
GRB2	GIMAP8	0.844259	1.26283e-09
GRB2	CD84	0.839895	1.85353e-09
GRB2	BIN2	0.834517	2.92903e-09
GRB2	CSNK1D	0.831329	3.81259e-09
GRB2	PREX1	0.823588	7.07363e-09
GRB2	TNFRSF1B	0.823503	7.12094e-09
GRB2	NCF1	0.822457	7.72268e-09
GRB2	PIK3AP1	0.809406	2.03883e-08
HIST1H2AD	HIST2H2AA3	0.933561	6.59711e-15
HIST1H2AD	HIST1H1E	0.922224	6.49103e-14
HIST1H2AD	HIST1H2AM	0.875468	5.4869e-11
HIST1H2AD	HIST3H2BB	0.836368	2.5068e-09
HIST1H2AD	HIST2H2BE	0.82817	4.92438e-09
HIST1H2AD	HIST1H2BG	0.823877	6.91629e-09
HIST1H2AD	HIST1H2BJ	0.822979	7.41681e-09
HIST1H2AD	HIST1H2BH	0.820477	8.99284e-09
HIST1H2AD	HIST1H2AH	0.810782	1.84703e-08
HIST1H2AD	HIST1H2BI	0.795208	5.40881e-08
DUS3L	C9orf25	0.697812	9.01969e-06
DUS3L	MRPL4	0.675168	2.24454e-05
DUS3L	TAS2R9	0.63393	9.80214e-05
DUS3L	C19orf58	0.63208	0.000104203
DUS3L	TIMM44	0.628139	0.000118551
DUS3L	FXYD7	0.626849	0.000123616
DUS3L	COPE	0.609157	0.000215459
DUS3L	DHH	0.608753	0.000218127
DUS3L	ATP13A2	0.608168	0.000222041
DUS3L	CIB3	0.606384	0.000234371
EIF1	CASC3	0.851744	6.35838e-10
EIF1	JUP	0.795576	5.27905e-08
EIF1	CCDC49	0.793791	5.93741e-08
EIF1	MSL-1	0.78897	8.10999e-08
EIF1	LASP1	0.742303	1.15399e-06
EIF1	NMT1	0.735138	1.65118e-06
EIF1	PIP4K2B	0.732063	1.91895e-06
EIF1	AARSD1	0.730739	2.04595e-06
EIF1	COASY	0.728033	2.32969e-06
EIF1	ZNF592	0.726172	2.54509e-06
RP5-1077B9.4	SLC13A5	0.786448	9.51627e-08
RP5-1077B9.4	F2	0.764153	3.58807e-07
RP5-1077B9.4	ZNF703	0.753355	6.48733e-07
RP5-1077B9.4	FBN3	0.732598	1.86976e-06
RP5-1077B9.4	PDXP	0.722753	2.98839e-06
RP5-1077B9.4	TCL6	0.710135	5.30042e-06
RP5-1077B9.4	BHLHB8	0.682545	1.68239e-05
RP5-1077B9.4	PPCDC	0.679893	1.86787e-05
RP5-1077B9.4	CLDN15	0.67681	2.10647e-05
RP5-1077B9.4	GFRA4	0.67567	2.20149e-05
FPGT	TCTA	0.6546	4.81301e-05
FPGT	DPH5	0.645611	6.60001e-05
FPGT	TCEA3	0.639262	8.1996e-05
FPGT	ZNF775	0.633307	0.000100065
FPGT	FLJ27523	0.630243	0.000110685
FPGT	POT1	0.629227	0.000114425
FPGT	C11orf54	0.617474	0.000166628
FPGT	DECR2	0.611376	0.000201324
FPGT	NUDT12	0.59958	0.000287154
FPGT	NAPE-PLD	0.596917	0.000310529
GDF10	CLEC3B	0.793556	6.02939e-08
GDF10	ST6GALNAC4	0.782334	1.22981e-07
GDF10	EIF3EIP	0.739912	1.30224e-06
GDF10	ID4	0.728118	2.32022e-06
GDF10	THSD4	0.726828	2.46713e-06
GDF10	FLJ22655	0.726674	2.48524e-06
GDF10	RPESP	0.714775	4.3084e-06
GDF10	GRAMD2	0.707854	5.86053e-06
GDF10	CACNA2D2	0.70059	8.01925e-06
GDF10	GPR64	0.686343	1.44573e-05
COQ9	CIAPIN1	0.719076	3.5427e-06
COQ9	FAM96B	0.65068	5.53037e-05
COQ9	KATNB1	0.649164	5.83267e-05
COQ9	DNAJA2	0.633913	9.80763e-05
COQ9	OR5D16	0.626864	0.000123557
COQ9	EXOSC6	0.626276	0.000125926
COQ9	BCAR1	0.623844	0.000136172
COQ9	HSBP1	0.623663	0.000136963
COQ9	NUTF2	0.622333	0.000142909
COQ9	PRMT7	0.613923	0.000186117
GCC2	HERC1	0.770078	2.5582e-07
GCC2	RANBP2	0.761627	4.13266e-07
GCC2	TOP2B	0.7462	9.4503e-07
GCC2	NXF1	0.73417	1.73161e-06
GCC2	HERC2	0.731123	2.00842e-06
GCC2	PHF3	0.723084	2.94266e-06
GCC2	GOLGA8A	0.721716	3.13622e-06
GCC2	RBM6	0.72163	3.14866e-06
GCC2	TTC28	0.712591	4.75229e-06
GCC2	FBXO21	0.706588	6.1939e-06
RARRES3	CD69	0.740562	1.26032e-06
RARRES3	GIMAP4	0.731792	1.94439e-06
RARRES3	CD52	0.718447	3.6463e-06
RARRES3	CCL5	0.715549	4.16051e-06
RARRES3	GZMH	0.702148	7.50351e-06
RARRES3	CCL4	0.699868	8.26919e-06
RARRES3	TPSAB1	0.699397	8.43587e-06
RARRES3	NFKBIE	0.698457	8.77787e-06
RARRES3	SLC15A3	0.694052	1.0553e-05
RARRES3	GIMAP5	0.693644	1.07331e-05
PLXNA1	DOCK7	0.775705	1.83795e-07
PLXNA1	RNF4	0.774938	1.92379e-07
PLXNA1	GOLGB1	0.770606	2.48107e-07
PLXNA1	PIK3R4	0.769611	2.62822e-07
PLXNA1	EIF4H	0.76743	2.9794e-07
PLXNA1	RBPJ	0.756033	5.61712e-07
PLXNA1	IL4R	0.747101	9.01922e-07
PLXNA1	DNAJC13	0.738245	1.41562e-06
PLXNA1	KPNB1	0.732119	1.91381e-06
PLXNA1	QTRTD1	0.731386	1.98299e-06
KIAA0100	ZNF629	0.81136	1.77143e-08
KIAA0100	ANKRD17	0.800652	3.75509e-08
KIAA0100	STK36	0.797735	4.57233e-08
KIAA0100	KIDINS220	0.796004	5.13142e-08
KIAA0100	TXLNA	0.795739	5.22245e-08
KIAA0100	RAB11FIP4	0.795337	5.3632e-08
KIAA0100	MEGF8	0.791279	6.9919e-08
KIAA0100	RAD54L2	0.790188	7.50128e-08
KIAA0100	SSRP1	0.790084	7.55152e-08
KIAA0100	UBN1	0.775997	1.80626e-07
PMF1	AATK	0.682971	1.65424e-05
PMF1	CAMSAP1L1	0.664428	3.36716e-05
PMF1	RPS27	0.650032	5.65783e-05
PMF1	TADA1L	0.646236	6.45896e-05
PMF1	PNLIPRP2	0.64187	7.50474e-05
PMF1	EGFL7	0.62367	0.000136933
PMF1	RAB25	0.62028	0.000152534
PMF1	CLDN17	0.618337	0.000162172
PMF1	SSTR4	0.617866	0.000164591
PMF1	TSTA3	0.608664	0.000218724
FNDC1	ADCY4	0.667433	3.01087e-05
FNDC1	WNT2	0.658877	4.12652e-05
FNDC1	OLFML2B	0.653324	5.03681e-05
FNDC1	C9orf53	0.653066	5.08319e-05
FNDC1	SCT	0.640313	7.91299e-05
FNDC1	HTRA3	0.639419	8.15618e-05
FNDC1	COL12A1	0.625024	0.000131113
FNDC1	THBS1	0.623449	0.000137906
FNDC1	PLA2G5	0.620838	0.000149862
FNDC1	SLC12A8	0.61941	0.000156786
HS2ST1	PDP2	0.735565	1.61682e-06
HS2ST1	DDX10	0.730205	2.09937e-06
HS2ST1	AASDHPPT	0.697221	9.24648e-06
HS2ST1	PDAP1	0.691436	1.17554e-05
HS2ST1	BANP	0.676779	2.10907e-05
HS2ST1	CTSA	0.675748	2.19484e-05
HS2ST1	RDH11	0.674778	2.27847e-05
HS2ST1	CENTD2	0.671008	2.63143e-05
HS2ST1	CSGlcA-T	0.665642	3.21885e-05
HS2ST1	GCS1	0.664346	3.37741e-05
CRELD2	FKBP2	0.783668	1.13238e-07
CRELD2	SDF2L1	0.779527	1.46028e-07
CRELD2	SGSM3	0.762828	3.86495e-07
CRELD2	PLXNB2	0.753826	6.32593e-07
CRELD2	IDH1	0.733633	1.77769e-06
CRELD2	FAM10A5	0.732449	1.88336e-06
CRELD2	TP53I11	0.730972	2.02307e-06
CRELD2	ZNF74	0.730694	2.05044e-06
CRELD2	ALG12	0.72023	3.35939e-06
CRELD2	LAMP1	0.716734	3.94285e-06
C8G	COL25A1	0.779372	1.47417e-07
C8G	AGXT2L1	0.650968	5.47461e-05
C8G	GABRG3	0.637989	8.55926e-05
C8G	SLC1A6	0.616976	0.000169245
C8G	LOC441177	0.604762	0.000246101
C8G	KLHL14	0.602877	0.000260388
C8G	C10orf90	0.590112	0.000378109
C8G	HPD	0.588996	0.000390353
C8G	NAT8	0.578039	0.000530571
CD82	CD74	0.748459	8.40349e-07
CD82	LILRB5	0.745831	9.6323e-07
CD82	C5orf29	0.722372	3.04191e-06
CD82	MOBKL2C	0.716631	3.96129e-06
CD82	PNRC1	0.711988	4.88178e-06
CD82	MAP7D1	0.705644	6.45364e-06
CD82	GIMAP7	0.694647	1.02958e-05
CD82	SDCBP	0.694403	1.04007e-05
CD82	TMEM154	0.691723	1.16175e-05
CD82	HLA-DPB1	0.677867	2.02173e-05
LIM2	ELA2A	0.697802	9.02346e-06
LIM2	GPR32	0.67165	2.568e-05
LIM2	CA7	0.667443	3.00967e-05
LIM2	CAMTA1	0.653741	4.96264e-05
LIM2	SLC22A18	0.626448	0.000125232
LIM2	GTF2H5	0.605195	0.000242921
LIM2	NUDT16L1	0.603714	0.000253955
LIM2	MMP27	0.602689	0.000261849
LIM2	EPO	0.595686	0.000321895
LIM2	COL4A5	0.592497	0.000353066
UNQ6490	BNC1	0.623574	0.000137356
UNQ6490	ZP4	0.615786	0.00017565
UNQ6490	SUGT1L1	0.606907	0.000230697
UNQ6490	MDGA2	0.591905	0.000359139
UNQ6490	KIR3DL3	0.590968	0.00036894
UNQ6490	LRRTM3	0.574146	0.000590169
UNQ6490	PLP1	0.571	0.000642562
UNQ6490	CARTPT	0.562214	0.000811275
UNQ6490	NR1H2	0.560783	0.000842145
UNQ6490	RABGGTA	0.558847	0.000885583
MMP16	LOC441601	0.709337	5.49067e-06
MMP16	C18orf51	0.695086	1.01097e-05
MMP16	CALN1	0.69026	1.2335e-05
MMP16	GABRA2	0.683607	1.6129e-05
MMP16	SULT2A1	0.678282	1.98931e-05
MMP16	CPA4	0.676052	2.16921e-05
MMP16	TSGA10IP	0.665008	3.29554e-05
MMP16	KIF5A	0.660188	3.93443e-05
MMP16	PRDM9	0.653707	4.96858e-05
MMP16	2016/3/11 星期五	0.652563	5.17471e-05
DRD3	PCDHB1	0.68539	1.50207e-05
DRD3	FOXI1	0.669616	2.77371e-05
DRD3	OR51B5	0.647205	6.24523e-05
DRD3	SLC35E2	0.645306	6.67004e-05
DRD3	SFRP1	0.639392	8.16364e-05
DRD3	TNNI1	0.634957	9.47326e-05
DRD3	MTMR15	0.626933	0.000123281
DRD3	ACTL7B	0.618149	0.000163135
DRD3	SPANXD	0.608133	0.000222283
DRD3	GHRH	0.608018	0.000223059
C5orf26	RPL29	0.792782	6.34224e-08
C5orf26	LETMD1	0.781782	1.27231e-07
C5orf26	RPL14	0.780765	1.3542e-07
C5orf26	TRAPPC2	0.746615	9.24965e-07
C5orf26	SLC25A38	0.738458	1.40063e-06
C5orf26	MRPS27	0.733983	1.74747e-06
C5orf26	RPL15	0.731694	1.95363e-06
C5orf26	TINP1	0.729456	2.17636e-06
C5orf26	RPL32	0.729389	2.18336e-06
C5orf26	hCG_18290	0.721328	3.19308e-06
C11orf73	AMACR	0.695492	9.94013e-06
C11orf73	IL28A	0.692569	1.12202e-05
C11orf73	PF4	0.676511	2.13106e-05
C11orf73	ABHD10	0.67562	2.20571e-05
C11orf73	BAG2	0.64898	5.87049e-05
C11orf73	TREH	0.647368	6.21004e-05
C11orf73	PAQR7	0.646501	6.39977e-05
C11orf73	EDEM2	0.646151	6.47792e-05
C11orf73	TMEM126B	0.645591	6.60464e-05
C11orf73	CSH1	0.64423	6.92185e-05
PTP4A2	ITGAM	0.720492	3.31907e-06
PTP4A2	GIMAP1	0.707554	5.93791e-06
PTP4A2	HMHA1	0.702949	7.25022e-06
PTP4A2	CTSZ	0.702612	7.3557e-06
PTP4A2	DLGAP4	0.699313	8.4659e-06
PTP4A2	FLI1	0.69621	9.64665e-06
PTP4A2	LCP1	0.694429	1.03894e-05
PTP4A2	MTF1	0.69217	1.14062e-05
PTP4A2	NCF2	0.678661	1.96017e-05
PTP4A2	MNDA	0.674811	2.27558e-05
OR4M2	NKX6-1	0.892371	6.91565e-12
OR4M2	KLK15	0.806178	2.56296e-08
OR4M2	OR56B4	0.794709	5.59004e-08
OR4M2	PCDHGC4	0.79381	5.93013e-08
OR4M2	PPP1R8	0.789038	8.07449e-08
OR4M2	ANGPT4	0.785333	1.02071e-07
OR4M2	C6orf21	0.759827	4.56579e-07
OR4M2	IGHD	0.759647	4.61115e-07
OR4M2	ATP6V1G3	0.747444	8.86003e-07
OR4M2	LRFN1	0.747179	8.98271e-07
HPCA	HPCAL1	0.901367	1.98669e-12
HPCA	ARFIP1	0.717522	3.8039e-06
HPCA	DCTD	0.690248	1.2341e-05
HPCA	FLJ90757	0.663303	3.50994e-05
HPCA	C10orf10	0.660966	3.82427e-05
HPCA	BTD	0.652273	5.22813e-05
HPCA	GPBP1L1	0.651907	5.29617e-05
HPCA	HSPG2	0.647539	6.17312e-05
HPCA	PPP4R1	0.640952	7.74309e-05
HPCA	NDUFA10	0.640884	7.76091e-05
SEC14L1	LOC93349	0.749355	8.01801e-07
SEC14L1	C20orf112	0.674832	2.27378e-05
SEC14L1	ACP2	0.671923	2.5415e-05
SEC14L1	PICALM	0.670951	2.63711e-05
SEC14L1	GNB1	0.666008	3.17528e-05
SEC14L1	XPO6	0.662598	3.60225e-05
SEC14L1	GM2A	0.659188	4.08022e-05
SEC14L1	LRCH3	0.658041	4.2533e-05
SEC14L1	BBX	0.652758	5.13889e-05
SEC14L1	KIF3C	0.646048	6.5011e-05
CHFR	MKI67	0.784572	1.07041e-07
CHFR	FNDC3B	0.78436	1.08464e-07
CHFR	DDX55	0.759299	4.70033e-07
CHFR	TTK	0.755771	5.69738e-07
CHFR	FAM91A1	0.755616	5.74503e-07
CHFR	KNTC1	0.751953	6.9905e-07
CHFR	PUS1	0.748109	8.55844e-07
CHFR	ATP13A3	0.746553	9.27946e-07
CHFR	RACGAP1	0.744586	1.027e-06
CHFR	KPNA2	0.743521	1.08455e-06
EMILIN1	ASAM	0.759256	4.71134e-07
EMILIN1	TNFAIP6	0.751205	7.27333e-07
EMILIN1	VCAM1	0.739809	1.30895e-06
EMILIN1	LAMA4	0.729505	2.17122e-06
EMILIN1	COL5A2	0.728136	2.31821e-06
EMILIN1	HTRA3	0.725923	2.57514e-06
EMILIN1	NAT8B	0.718344	3.66359e-06
EMILIN1	GLT8D2	0.712912	4.68444e-06
EMILIN1	TSHZ3	0.712534	4.76438e-06
EMILIN1	POSTN	0.709424	5.46964e-06
NDUFS4	MRPL22	0.769304	2.67526e-07
NDUFS4	NDUFA12L	0.64348	7.10253e-05
NDUFS4	SLMO1	0.638313	8.46622e-05
NDUFS4	MOCS2	0.638167	8.50805e-05
NDUFS4	KLK4	0.637179	8.79534e-05
NDUFS4	P18SRP	0.633605	9.90815e-05
NDUFS4	DYRK4	0.633371	9.98531e-05
NDUFS4	MOCOS	0.633002	0.000101082
NDUFS4	C5orf37	0.630563	0.000109532
NDUFS4	TINP1	0.606282	0.000235092
COL18A1	COL23A1	0.687786	1.36396e-05
COL18A1	PLEC1	0.651583	5.35715e-05
COL18A1	C14orf173	0.649858	5.69256e-05
COL18A1	APRT	0.62334	0.000138387
COL18A1	SEC31A	0.6201	0.000153405
COL18A1	HRH1	0.615688	0.00017619
COL18A1	FBLN2	0.615558	0.000176907
COL18A1	RARG	0.614173	0.00018468
COL18A1	SH3TC1	0.613005	0.000191477
COL18A1	KCNC4	0.612016	0.000197405
PDZD3	LOC388503	0.830664	4.02524e-09
PDZD3	KRTAP1-1	0.828536	4.78166e-09
PDZD3	LOC389073	0.764475	3.52358e-07
PDZD3	TGM3	0.756876	5.36602e-07
PDZD3	GRAMD1B	0.750853	7.41021e-07
PDZD3	CIB4	0.747067	9.03533e-07
PDZD3	PSMB3	0.741164	1.22255e-06
PDZD3	MRPL45	0.716026	4.07152e-06
PDZD3	GH1	0.706251	6.28554e-06
PDZD3	NLRP4	0.703351	7.12599e-06
C9orf16	OAZ3	0.746532	9.28967e-07
C9orf16	2016/3/2 星期三	0.745876	9.6099e-07
C9orf16	TAS2R9	0.734983	1.66384e-06
C9orf16	MAFA	0.734562	1.69857e-06
C9orf16	FIS1	0.733736	1.76877e-06
C9orf16	TSPAN17	0.728486	2.27985e-06
C9orf16	P2RY4	0.721616	3.15072e-06
C9orf16	UQCRQ	0.721486	3.16987e-06
C9orf16	SCO2	0.719495	3.4752e-06
C9orf16	PP8961	0.719103	3.53834e-06
ERBB2IP	ICAM1	0.788507	8.35288e-08
ERBB2IP	TANC2	0.762605	3.91348e-07
ERBB2IP	FKBP15	0.757706	5.12884e-07
ERBB2IP	NOTCH2	0.744179	1.04867e-06
ERBB2IP	HELZ	0.725431	2.63571e-06
ERBB2IP	C1orf77	0.71624	4.03226e-06
ERBB2IP	WDR36	0.711538	4.98074e-06
ERBB2IP	CEP350	0.702339	7.44229e-06
ERBB2IP	USP4	0.701186	7.81851e-06
EMX2	ANGPT4	0.793412	6.08664e-08
EMX2	C1orf76	0.790355	7.4209e-08
EMX2	CDH8	0.786365	9.56638e-08
EMX2	ALX4	0.783035	1.17768e-07
EMX2	CRYGA	0.775867	1.82029e-07
EMX2	C3orf27	0.775228	1.89086e-07
EMX2	NXPH3	0.774619	1.96048e-07
EMX2	KLHDC7A	0.770302	2.52517e-07
EMX2	ATP6V1G3	0.749177	8.09358e-07
EMX2	CD3E	0.744879	1.01168e-06
FUS	TCEAL5	0.788754	8.22226e-08
FUS	HNRNPA2B1	0.763033	3.82096e-07
FUS	RIC8A	0.759508	4.64662e-07
FUS	VCP	0.757479	5.19288e-07
FUS	GALC	0.754387	6.13853e-07
FUS	TCEAL6	0.738182	1.42004e-06
FUS	SLC35B3	0.735143	1.65082e-06
FUS	HDGF2	0.73418	1.73072e-06
FUS	BBS5	0.733985	1.74737e-06
FUS	MRFAP1	0.728769	2.24916e-06
TF	DCLRE1A	0.849225	8.04277e-10
TF	NEURL	0.823792	6.96213e-09
TF	BEX1	0.811203	1.79167e-08
TF	PAH	0.808893	2.11502e-08
TF	FMO9P	0.793568	6.02488e-08
TF	CSAG1	0.784581	1.06983e-07
TF	SLC25A33	0.779227	1.48714e-07
TF	FRAT1	0.776917	1.70949e-07
TF	AKR1C4	0.771845	2.30819e-07
TF	KRTAP1-1	0.771713	2.32612e-07
CLCN4	ECE1	0.757513	5.18301e-07
CLCN4	GM2A	0.747909	8.64801e-07
CLCN4	TRIP12	0.727329	2.40915e-06
CLCN4	ACP2	0.712304	4.81346e-06
CLCN4	LRRN1	0.707615	5.92199e-06
CLCN4	FIG4	0.696424	9.56042e-06
CLCN4	PLCL2	0.681328	1.76537e-05
CLCN4	CR1	0.672978	2.44131e-05
CLCN4	PDE6G	0.665623	3.22115e-05
CLCN4	ACSL1	0.665192	3.27307e-05
CXorf56	USP46	0.686019	1.46464e-05
CXorf56	ARCN1	0.680542	1.82084e-05
CXorf56	LMTK2	0.677958	2.01458e-05
CXorf56	NKAP	0.67635	2.14435e-05
CXorf56	ZDHHC13	0.67131	2.60147e-05
CXorf56	FIP1L1	0.666528	3.11435e-05
CXorf56	DMAP1	0.660808	3.84647e-05
CXorf56	FLJ14154	0.660042	3.95548e-05
CXorf56	SLC37A3	0.657838	4.2846e-05
CXorf56	LRRC47	0.657454	4.34439e-05
C11orf72	CEL	0.736903	1.51335e-06
C11orf72	ANKRD2	0.7072	6.03055e-06
C11orf72	C19orf26	0.698485	8.76739e-06
C11orf72	ODF3	0.68672	1.42392e-05
C11orf72	TAS2R9	0.677752	2.0308e-05
C11orf72	FXYD7	0.675773	2.19276e-05
C11orf72	NPBWR2	0.673893	2.35727e-05
C11orf72	OR10A7	0.670993	2.63289e-05
C11orf72	KLHL30	0.670278	2.70515e-05
C11orf72	OR4L1	0.667663	2.98504e-05
ELAC2	MAP2K3	0.765404	3.34339e-07
ELAC2	MAP2K4	0.73146	1.97595e-06
ELAC2	NCOR1	0.694286	1.04512e-05
ELAC2	PELP1	0.672192	2.51557e-05
ELAC2	CA8	0.668561	2.8861e-05
ELAC2	USP22	0.666296	3.14148e-05
ELAC2	UNC45A	0.661832	3.70499e-05
ELAC2	RAI1	0.65674	4.45765e-05
ELAC2	LOC201164	0.652067	5.26631e-05
ELAC2	CRELD2	0.645509	6.62337e-05
NPR1	ATPAF1	0.704098	6.90006e-06
NPR1	SLC12A4	0.684811	1.53732e-05
NPR1	TRIM41	0.670155	2.71777e-05
NPR1	SUMF1	0.66936	2.80059e-05
NPR1	DLC1	0.668715	2.86946e-05
NPR1	PGRMC2	0.665755	3.20532e-05
NPR1	CRY2	0.663589	3.47317e-05
NPR1	ARHGAP24	0.658016	4.25706e-05
NPR1	GRASP	0.651009	5.46685e-05
NPR1	VPS11	0.646601	6.37758e-05
ASS1	ZFYVE28	0.687009	1.40747e-05
ASS1	CRAT	0.683878	1.5956e-05
ASS1	C6orf108	0.656237	4.53897e-05
ASS1	KIAA2022	0.656096	4.56206e-05
ASS1	ASTN2	0.650237	5.61729e-05
ASS1	ZNF658B	0.64303	7.21293e-05
ASS1	NBEA	0.634253	9.69766e-05
ASS1	RPS27	0.632939	0.00010129
ASS1	HOMER2	0.631552	0.00010603
ASS1	IGFL1	0.628589	0.000116828
USP42	WIPI2	0.868019	1.24538e-10
USP42	RNF216	0.838076	2.16786e-09
USP42	SFRS8	0.792064	6.64514e-08
USP42	UBN1	0.779097	1.49895e-07
USP42	EIF2AK1	0.769881	2.58756e-07
USP42	FLJ20323	0.766604	3.12325e-07
USP42	LRRC8B	0.762773	3.877e-07
USP42	KIAA0515	0.759587	4.62653e-07
USP42	C7orf26	0.757858	5.08655e-07
USP42	NUP62	0.74851	8.38081e-07
POLR2J	FGD2	0.735757	1.60161e-06
POLR2J	MSI1	0.713566	4.54918e-06
POLR2J	PRKRIP1	0.694241	1.04709e-05
POLR2J	C17orf87	0.663588	3.47325e-05
POLR2J	WAS	0.655632	4.63848e-05
POLR2J	TSHB	0.646987	6.29272e-05
POLR2J	KIAA0265	0.642295	7.3967e-05
POLR2J	CXCL9	0.602038	0.00026698
POLR2J	BIC	0.589571	0.000383999
POLR2J	UPB1	0.584033	0.000449175
SEC23IP	AP1G1	0.752781	6.68918e-07
SEC23IP	PSMD7	0.730499	2.06985e-06
SEC23IP	GOT2	0.718807	3.58673e-06
SEC23IP	NUP133	0.717161	3.86685e-06
SEC23IP	DIRC2	0.715302	4.20726e-06
SEC23IP	ZNRF1	0.708422	5.71626e-06
SEC23IP	USP10	0.706581	6.19575e-06
SEC23IP	BRD7	0.69539	9.98219e-06
SEC23IP	EDC4	0.682005	1.71878e-05
SEC23IP	GPT2	0.67884	1.9465e-05
UQCRC1	HYAL2	0.628464	0.000117305
UQCRC1	RRP9	0.613006	0.000191469
UQCRC1	DALRD3	0.606495	0.000233587
UQCRC1	RFT1	0.590785	0.000370887
UQCRC1	PCDHB7	0.584292	0.000445917
UQCRC1	TNFRSF10B	0.575523	0.000568446
UQCRC1	WDR55	0.571635	0.000631667
UQCRC1	ITPKA	0.563098	0.000792682
UQCRC1	CCDC51	0.552339	0.00104632
LOC729603	hCG_1657980	0.804318	2.91853e-08
LOC729603	USP19	0.791834	6.74529e-08
LOC729603	AP2A1	0.780256	1.39693e-07
LOC729603	CYP2C9	0.77865	1.54007e-07
LOC729603	CRYGB	0.761926	4.06455e-07
LOC729603	GUCA2B	0.759247	4.71387e-07
LOC729603	OR10V1	0.758613	4.88058e-07
LOC729603	ZBTB7C	0.755923	5.65071e-07
LOC729603	CSN3	0.752639	6.74002e-07
LOC729603	NEK9	0.749548	7.93736e-07
C1orf71	FRAT1	0.739339	1.3402e-06
C1orf71	NGRN	0.738825	1.37518e-06
C1orf71	EWSR1	0.733625	1.7784e-06
C1orf71	SIN3A	0.72131	3.1958e-06
C1orf71	ABHD2	0.700236	8.1409e-06
C1orf71	RAB4A	0.696751	9.43052e-06
C1orf71	TM9SF3	0.696191	9.65421e-06
C1orf71	PAFAH1B2	0.691423	1.17616e-05
C1orf71	MBTPS1	0.686359	1.44478e-05
C1orf71	SYT17	0.684117	1.58047e-05
POLG	FANCI	0.925905	3.21585e-14
POLG	C15orf42	0.899933	2.44259e-12
POLG	BLM	0.897706	3.34638e-12
POLG	PRC1	0.842755	1.44329e-09
POLG	CDC45L	0.841188	1.65632e-09
POLG	ORC1L	0.824856	6.40551e-09
POLG	NUSAP1	0.824264	6.70986e-09
POLG	POLQ	0.822981	7.41564e-09
POLG	BRCA1	0.810808	1.84358e-08
POLG	KIF23	0.804872	2.80808e-08
ADAM23	TFF1	0.757862	5.08547e-07
ADAM23	ENO3	0.684242	1.57262e-05
ADAM23	AMBP	0.677053	2.08671e-05
ADAM23	F7	0.675066	2.25336e-05
ADAM23	SPATA16	0.665104	3.28382e-05
ADAM23	VPS33B	0.659364	4.05424e-05
ADAM23	DEFT1P	0.640651	7.82266e-05
ADAM23	CALB1	0.639376	8.16811e-05
ADAM23	MLL2	0.634503	9.61751e-05
ADAM23	FABP1	0.633595	9.91153e-05
TFR2	LOC541471	0.82993	4.27295e-09
TFR2	LTB4R	0.803712	3.04382e-08
TFR2	MYL4	0.773299	2.11949e-07
TFR2	C2orf59	0.769287	2.67793e-07
TFR2	DPF3	0.768435	2.81258e-07
TFR2	OR52W1	0.765001	3.42064e-07
TFR2	C9orf21	0.758928	4.7971e-07
TFR2	OR5I1	0.758136	5.00971e-07
TFR2	SHD	0.756575	5.45441e-07
TFR2	TLX1	0.750802	7.43021e-07
RICTOR	C9orf45	0.623488	0.000137736
RICTOR	WSB1	0.622197	0.000143527
RICTOR	FLJ25006	0.614209	0.000184478
RICTOR	2016/3/6 星期日	0.600117	0.000282634
RICTOR	ZFP28	0.598318	0.000298031
RICTOR	MIRH1	0.596349	0.000315723
RICTOR	ZNF551	0.591971	0.000358462
RICTOR	NFKBIZ	0.587094	0.000412031
RICTOR	MGEA5	0.583389	0.000457348
RICTOR	POLS	0.581749	0.000478785
MGC39606	SORBS2	0.703928	6.95113e-06
MGC39606	ACADL	0.685974	1.46729e-05
MGC39606	C7orf41	0.685768	1.47946e-05
MGC39606	TMEM41B	0.66853	2.88951e-05
MGC39606	TXNDC10	0.665338	3.25545e-05
MGC39606	FDFT1	0.660616	3.87345e-05
MGC39606	ID4	0.645242	6.68467e-05
MGC39606	FRAG1	0.642855	7.25643e-05
MGC39606	CRTAC1	0.641636	7.56479e-05
MGC39606	SULT1C2	0.636364	9.03869e-05
C19orf55	TIMM50	0.76614	3.2067e-07
C19orf55	POP4	0.733284	1.80825e-06
C19orf55	YIF1B	0.707532	5.94372e-06
C19orf55	C19orf12	0.705962	6.36504e-06
C19orf55	PSENEN	0.703514	7.07619e-06
C19orf55	CCDC123	0.701268	7.7909e-06
C19orf55	PDCD5	0.682697	1.67232e-05
C19orf55	SAE2	0.682143	1.7094e-05
C19orf55	UQCRFS1	0.68192	1.72457e-05
C19orf55	H2AFZ	0.681022	1.78673e-05
SNAPC1	TUBA3D	0.789731	7.72432e-08
SNAPC1	GMFB	0.786702	9.3651e-08
SNAPC1	CEACAM20	0.779646	1.44976e-07
SNAPC1	GSTO1	0.764575	3.50379e-07
SNAPC1	SEMA7A	0.756008	5.62479e-07
SNAPC1	C9orf21	0.754163	6.21282e-07
SNAPC1	SELT	0.753957	6.28184e-07
SNAPC1	LOC541471	0.747167	8.98825e-07
SNAPC1	SENP5	0.745022	1.00426e-06
SNAPC1	C14orf118	0.732454	1.88286e-06
GNA11	AP3D1	0.81432	1.42723e-08
GNA11	HNRPM	0.813742	1.48917e-08
GNA11	TARDBP	0.807258	2.37529e-08
GNA11	HNRNPA2B1	0.805215	2.74177e-08
GNA11	ARHGEF18	0.804413	2.8992e-08
GNA11	ZFP91	0.799027	4.19214e-08
GNA11	CRAMP1L	0.795035	5.47122e-08
GNA11	TGFBRAP1	0.788551	8.32929e-08
GNA11	C19orf6	0.783929	1.11412e-07
CCDC52	ELOVL6	0.780355	1.3885e-07
CCDC52	HMGB2	0.729882	2.13227e-06
CCDC52	MAPKAPK5	0.727762	2.35996e-06
CCDC52	GMPS	0.720986	3.24407e-06
CCDC52	TMPO	0.716962	3.90217e-06
CCDC52	DONSON	0.702255	7.46911e-06
CCDC52	TMEM39A	0.700741	7.96792e-06
CCDC52	ERCC6L	0.698864	8.62832e-06
CCDC52	PLK4	0.691146	1.18957e-05
CCDC52	MCM6	0.689152	1.29045e-05
FSIP1	CAND1	0.738115	1.42481e-06
FSIP1	PHLPPL	0.685222	1.51224e-05
FSIP1	EFTUD1	0.683085	1.64674e-05
FSIP1	CTPS2	0.672771	2.46071e-05
[truncated: 137,684 more rows]
