# Supplementary material for: Identification of Cancer Hallmarks Based on the Gene Co-expression Networks of Seven Cancers
Source: Front Genet. 2019 Feb 19;10:99. doi: 10.3389/fgene.2019.00099 (PMC6389798; doi:10.3389/fgene.2019.00099)
Supplement: Supplementary file 7 [file Table_7.xlsx]

## Sheet: Sheet1
Table S7. The co-expression network of LUSC
Gene A	Gene B	Correlation	P-value
ELMO2	YWHAB	0.764563	5.49171e-31
ELMO2	SERINC3	0.695539	9.90508e-24
ELMO2	STAU1	0.667932	2.24513e-21
ELMO2	CTSA	0.589983	6.58913e-16
ELMO2	TRPC4AP	0.587256	9.63711e-16
ELMO2	ZNFX1	0.57659	4.12354e-15
ELMO2	CTNNBL1	0.571699	7.89191e-15
ELMO2	KIAA1219	0.570349	9.42277e-15
ELMO2	DDX27	0.564608	1.98488e-14
ELMO2	TOMM34	0.542083	3.2268e-13
CREB3L1	FBLN5	0.582425	1.87381e-15
CREB3L1	FSTL3	0.573675	6.07929e-15
CREB3L1	CPZ	0.571783	7.80547e-15
CREB3L1	LAMA4	0.560847	3.20863e-14
CREB3L1	SPARC	0.537285	5.6916e-13
CREB3L1	MICAL2	0.536557	6.19814e-13
CREB3L1	SPON1	0.536525	6.22149e-13
CREB3L1	COL16A1	0.533964	8.38566e-13
CREB3L1	COL6A2	0.532108	1.03954e-12
CREB3L1	GLT8D4	0.523919	2.64055e-12
RPS11	RPL13A	0.772308	5.88257e-32
RPS11	RPL18	0.676094	4.80277e-22
RPS11	tcag7.23	0.666821	2.75944e-21
RPS11	RPS9	0.595547	2.99925e-16
RPS11	RPS14	0.558489	4.32246e-14
RPS11	RPS19	0.539926	4.169e-13
RPS11	NOSIP	0.527566	1.74864e-12
RPS11	RPL18A	0.508263	1.46609e-11
RPS11	hCG_21078	0.500679	3.26121e-11
RPS11	MOS	0.499563	3.66228e-11
PNMA1	MGC20983	0.504959	2.08196e-11
PNMA1	MC1R	0.497719	4.4322e-11
PNMA1	C14orf135	0.47698	3.50864e-10
PNMA1	TUBB3	0.476269	3.75747e-10
PNMA1	PPP2R5E	0.45911	1.87337e-09
PNMA1	RDH11	0.458068	2.05943e-09
PNMA1	EIF2B2	0.455788	2.53105e-09
PNMA1	C14orf43	0.451665	3.66057e-09
PNMA1	NACAD	0.443065	7.78086e-09
PNMA1	WDR22	0.439942	1.01796e-08
MMP2	COL5A1	0.870193	6.83844e-49
MMP2	SPARC	0.84242	6.2137e-43
MMP2	BGN	0.84005	1.76893e-42
MMP2	THBS2	0.838714	3.16626e-42
MMP2	COL1A2	0.837573	5.18481e-42
MMP2	COL5A2	0.829797	1.35381e-40
MMP2	SFRP2	0.82778	3.07108e-40
MMP2	EFEMP2	0.824626	1.08257e-39
MMP2	AEBP1	0.824007	1.38196e-39
MMP2	COL6A2	0.818685	1.08663e-38
C10orf90	GBX1	0.391192	4.83086e-07
C10orf90	CNTNAP4	0.383081	8.6676e-07
C10orf90	L1CAM	0.378418	1.2044e-06
C10orf90	NONO	0.378401	1.20585e-06
C10orf90	PCDH10	0.360845	3.97883e-06
C10orf90	OR10G2	0.360514	4.06655e-06
C10orf90	RP13-347D8.3	0.350571	7.74922e-06
C10orf90	POPDC3	0.3463	1.01546e-05
C10orf90	CORO6	0.340446	1.46154e-05
C10orf90	FLJ35767	0.335833	1.93739e-05
ZHX3	CTSA	0.506477	1.77295e-11
ZHX3	MFN2	0.504759	2.12638e-11
ZHX3	YWHAB	0.498246	4.19739e-11
ZHX3	KIAA0284	0.485365	1.54552e-10
ZHX3	SERINC3	0.485097	1.58708e-10
ZHX3	STAU1	0.478147	3.13447e-10
ZHX3	TM9SF4	0.470746	6.36337e-10
ZHX3	EHD2	0.468451	7.8993e-10
ZHX3	KIAA0329	0.460693	1.6212e-09
ZHX3	FLNA	0.459323	1.83733e-09
ERCC5	UPF3A	0.662629	5.95964e-21
ERCC5	MYCBP2	0.645654	1.19163e-19
ERCC5	DOCK9	0.60903	4.17579e-17
ERCC5	SRRM2	0.600346	1.50261e-16
ERCC5	CRAMP1L	0.591642	5.21912e-16
ERCC5	KIAA0430	0.584198	1.46999e-15
ERCC5	TM9SF2	0.580251	2.51858e-15
ERCC5	CUL4A	0.575428	4.81601e-15
ERCC5	HDAC7A	0.572514	7.08851e-15
ERCC5	TRAK1	0.571244	8.37888e-15
GPR98	ST13	0.444783	6.70378e-09
GPR98	TCBA1	0.436733	1.33781e-08
GPR98	KIAA1715	0.423067	4.15231e-08
GPR98	ZNF343	0.418149	6.16633e-08
GPR98	MAPKAP1	0.416497	7.03249e-08
GPR98	NDRG4	0.406817	1.49779e-07
GPR98	PYCR2	0.406738	1.5069e-07
GPR98	FLJ32549	0.406449	1.54078e-07
GPR98	CMYA5	0.404262	1.82138e-07
GPR98	ETNK2	0.400656	2.39394e-07
RXFP3	GPR151	0.807876	5.85411e-37
RXFP3	FAM47C	0.802396	4.01695e-36
RXFP3	UTF1	0.8008	6.95815e-36
RXFP3	GPR25	0.793929	7.01143e-35
RXFP3	NLF1	0.785547	1.04577e-33
RXFP3	FLJ32214	0.78129	3.93949e-33
RXFP3	SLC6A18	0.780719	4.6955e-33
RXFP3	GIPR	0.762893	8.78831e-31
RXFP3	GPR78	0.761292	1.37464e-30
RXFP3	CDK5R2	0.75863	2.87021e-30
APBB2	STARD13	0.541865	3.31179e-13
APBB2	LAMA4	0.533045	9.329e-13
APBB2	STX2	0.52963	1.38189e-12
APBB2	LHFP	0.529063	1.4744e-12
APBB2	C2orf32	0.523001	2.92671e-12
APBB2	MIA	0.505414	1.98416e-11
APBB2	VASN	0.503804	2.35139e-11
APBB2	LIMS3	0.5024	2.7247e-11
APBB2	ITGA1	0.500551	3.30518e-11
APBB2	IGFBP7	0.497851	4.37223e-11
PRO0478	SLC35E4	0.972155	2.55467e-98
PRO0478	ILDR1	0.970023	6.66271e-96
PRO0478	INE1	0.930974	7.68543e-69
PRO0478	RAXL1	0.910214	1.87212e-60
PRO0478	MGC10814	0.904791	1.34549e-58
PRO0478	MYO1C	0.802574	3.77639e-36
PRO0478	EXOC3L2	0.785533	1.05025e-33
PRO0478	MALAT1	0.770886	8.92301e-32
PRO0478	MGC16384	0.760689	1.6258e-30
PRO0478	PDZD7	0.757607	3.79894e-30
KLHL13	FGFR2	0.735891	1.07058e-27
KLHL13	PKP1	0.706817	9.01997e-25
KLHL13	NTRK2	0.700558	3.4573e-24
KLHL13	PTPRZ1	0.696213	8.60975e-24
KLHL13	TP63	0.686385	6.39388e-23
KLHL13	C6orf117	0.680707	1.96498e-22
KLHL13	RGMA	0.649148	6.53356e-20
KLHL13	FOXE1	0.648881	6.84173e-20
KLHL13	SESN3	0.646481	1.03436e-19
KLHL13	GBP6	0.641531	2.39801e-19
PRSSL1	SHD	0.651558	4.29637e-20
PRSSL1	CCL16	0.566258	1.60471e-14
PRSSL1	C8A	0.564378	2.04433e-14
PRSSL1	SPNS3	0.543078	2.86513e-13
PRSSL1	TMIGD2	0.537187	5.75712e-13
PRSSL1	CIB3	0.5188	4.6697e-12
PRSSL1	SERPINA6	0.517277	5.52268e-12
PRSSL1	HCG8	0.513819	8.05912e-12
PRSSL1	SLC12A3	0.510688	1.13062e-11
PRSSL1	GYPE	0.496929	4.80768e-11
PDCL3	POLR2D	0.488087	1.17875e-10
PDCL3	UXS1	0.482074	2.13789e-10
PDCL3	C2orf29	0.479019	2.88035e-10
PDCL3	PSMD11	0.475698	3.96949e-10
PDCL3	MRPS9	0.469982	6.83939e-10
PDCL3	CCDC43	0.469216	7.35104e-10
PDCL3	COIL	0.459995	1.72811e-09
PDCL3	C19orf2	0.452321	3.45292e-09
PDCL3	ANKRD40	0.444127	7.09711e-09
PDCL3	UTP18	0.443742	7.33806e-09
DECR1	NBN	0.586469	1.07481e-15
DECR1	FAM82B	0.509371	1.30231e-11
DECR1	RIPK2	0.482453	2.0599e-10
DECR1	PABPC3	0.426352	3.17705e-08
DECR1	PABPC1	0.421241	4.81228e-08
DECR1	INTS8	0.416978	6.76911e-08
DECR1	KIAA0196	0.402367	2.10352e-07
DECR1	SH3BGRL	0.402199	2.13049e-07
DECR1	EIF3E	0.400734	2.37985e-07
DECR1	NSBP1	0.39172	4.64799e-07
SALL1	PNLIPRP2	0.509709	1.25598e-11
SALL1	GATA5	0.464549	1.13665e-09
SALL1	NKX2-2	0.456558	2.36112e-09
SALL1	SPTA1	0.452069	3.53111e-09
SALL1	ENPP1	0.442055	8.48972e-09
SALL1	SYT9	0.434119	1.66789e-08
SALL1	PGR	0.432259	1.94906e-08
SALL1	SLC32A1	0.422145	4.47383e-08
SALL1	RHBG	0.414576	8.18654e-08
SALL1	C8orf46	0.409911	1.17932e-07
CADM4	PLXNA3	0.489158	1.05881e-10
CADM4	KLC3	0.458444	1.99031e-09
CADM4	ZNF428	0.453836	3.01597e-09
CADM4	PIAS3	0.442662	8.05679e-09
CADM4	GSK3A	0.432466	1.91562e-08
CADM4	XRCC1	0.419374	5.59136e-08
CADM4	TPPP	0.411948	1.00623e-07
CADM4	MEX3D	0.405299	1.6827e-07
CADM4	CKB	0.402764	2.04121e-07
CADM4	ZNF776	0.39811	2.89782e-07
RPS18	RPS10	0.860414	1.19884e-46
RPS18	LOC376693	0.859086	2.34588e-46
RPS18	TAS2R9	0.771418	7.63737e-32
RPS18	OR10A7	0.76776	2.20722e-31
RPS18	CRHR2	0.722962	2.38028e-26
RPS18	RPL9	0.699115	4.68941e-24
RPS18	SPAM1	0.668089	2.18041e-21
RPS18	RPL27	0.666731	2.80576e-21
RPS18	LSM2	0.654729	2.46053e-20
RPS18	RPL39	0.650573	5.10128e-20
HNRPD	HNRPDL	0.675997	4.89267e-22
HNRPD	HNRPM	0.666985	2.67646e-21
HNRPD	HNRPH3	0.660482	8.79873e-21
HNRPD	HNRNPA2B1	0.655815	2.02987e-20
HNRPD	HCFC1	0.608446	4.55705e-17
HNRPD	TARDBP	0.596784	2.51251e-16
HNRPD	SLTM	0.595476	3.02973e-16
HNRPD	ZNF330	0.593726	3.88658e-16
HNRPD	KPNB1	0.567779	1.31768e-14
HNRPD	NCL	0.566098	1.63803e-14
CFHR5	TMPRSS12	0.411967	1.00471e-07
CFHR5	OR10J1	0.371544	1.93832e-06
CFHR5	BPESC1	0.369985	2.15596e-06
CFHR5	C14orf39	0.355436	5.66776e-06
CFHR5	CYLC2	0.336788	1.8283e-05
CFHR5	P2RXL1	0.336448	1.86644e-05
CFHR5	LOC196541	0.335949	1.92384e-05
CFHR5	TSPAN11	0.331964	2.44569e-05
CFHR5	UROC1	0.331703	2.48412e-05
CFHR5	ADAM7	0.32785	3.12248e-05
SLC10A7	OTUD4	0.515856	6.45393e-12
SLC10A7	FLJ31033	0.499236	3.78869e-11
SLC10A7	C4orf29	0.489325	1.04123e-10
SLC10A7	TLR3	0.482471	2.05629e-10
SLC10A7	LOC90826	0.476364	3.72315e-10
SLC10A7	USP38	0.466421	9.55091e-10
SLC10A7	ARFIP1	0.464226	1.17112e-09
SLC10A7	CAB39	0.451245	3.79958e-09
SLC10A7	SEC24B	0.447715	5.18886e-09
SLC10A7	FLJ12716	0.446144	5.95415e-09
OR2K2	ATP1B4	0.396186	3.34415e-07
OR2K2	C8orf70	0.359241	4.42188e-06
OR2K2	GEMIN7	0.32748	3.19131e-05
OR2K2	C12orf12	0.322824	4.18858e-05
OR2K2	NKX6-1	0.320083	4.90551e-05
OR2K2	MYO3A	0.310528	8.40964e-05
OR2K2	CCL3	0.306032	0.0001077
OR2K2	WNT8B	0.298944	0.000157791
OR2K2	GK	0.296724	0.000177493
OR2K2	HSD17B14	0.28828	0.000275261
LMAN1	C2orf30	0.482035	2.14611e-10
LMAN1	STT3B	0.479676	2.70217e-10
LMAN1	ERO1LB	0.476716	3.59903e-10
LMAN1	MALT1	0.473536	4.88228e-10
LMAN1	UBE2J1	0.462544	1.36787e-09
LMAN1	TXNL1	0.456793	2.31146e-09
LMAN1	POU2AF1	0.451498	3.71525e-09
LMAN1	HSP90B3P	0.445485	6.30656e-09
LMAN1	FAM46C	0.442485	8.18061e-09
LMAN1	OR6X1	0.436054	1.41699e-08
SUHW1	PRAME	0.612011	2.66623e-17
SUHW1	SUHW2	0.599721	1.64513e-16
SUHW1	MAGEA8	0.508126	1.48767e-11
SUHW1	RP13-36C9.6	0.474439	4.47889e-10
SUHW1	CT45-6	0.454744	2.78024e-09
SUHW1	FAHD2B	0.422092	4.49301e-08
SUHW1	GABRB1	0.415809	7.42658e-08
SUHW1	FLJ35848	0.401454	2.25404e-07
SUHW1	GALNT8	0.400304	2.45823e-07
SUHW1	MAT1A	0.391911	4.58333e-07
CHD8	SUPT16H	0.702014	2.5375e-24
CHD8	SART1	0.662313	6.31177e-21
CHD8	RNF31	0.659333	1.08243e-20
CHD8	TOX4	0.653602	3.00199e-20
CHD8	ACIN1	0.617297	1.18936e-17
CHD8	SDCCAG1	0.613224	2.21826e-17
CHD8	CHD4	0.600817	1.40327e-16
CHD8	WDR23	0.599213	1.77087e-16
CHD8	KIAA0323	0.596634	2.56724e-16
CHD8	RBM10	0.593992	3.74283e-16
SUMO1	SUMO1P1	0.6791	2.68757e-22
SUMO1	NDUFB3	0.650711	4.97999e-20
SUMO1	NIF3L1	0.613389	2.1635e-17
SUMO1	C2orf47	0.548742	1.44588e-13
SUMO1	HSPE1	0.51038	1.16868e-11
SUMO1	ALS2CR4	0.493633	6.73655e-11
SUMO1	C2orf60	0.487837	1.20857e-10
SUMO1	MOBKL3	0.469703	7.02194e-10
SUMO1	ASNSD1	0.467147	8.92498e-10
SUMO1	ORC2L	0.465639	1.0272e-09
GP1BA	SPOCK2	0.688032	4.59487e-23
GP1BA	CD5	0.66659	2.87954e-21
GP1BA	CCR7	0.646625	1.00906e-19
GP1BA	CD6	0.629719	1.67832e-18
GP1BA	ITGAL	0.619265	8.77209e-18
GP1BA	PVRIG	0.615044	1.6809e-17
GP1BA	RCSD1	0.614464	1.83653e-17
GP1BA	LTB	0.614225	1.90477e-17
GP1BA	FLJ21438	0.613903	2.00057e-17
GP1BA	MS4A1	0.612107	2.62772e-17
DDB1	GANAB	0.682581	1.36045e-22
DDB1	SART1	0.600864	1.39359e-16
DDB1	SSRP1	0.59733	2.32317e-16
DDB1	ATG2A	0.590553	6.08289e-16
DDB1	JARID1C	0.580047	2.58924e-15
DDB1	SF3B2	0.579348	2.84598e-15
DDB1	ASCC3L1	0.567191	1.42212e-14
DDB1	CCS	0.562298	2.66762e-14
DDB1	SCAP	0.561209	3.06438e-14
DDB1	RBM10	0.558015	4.58838e-14
MYO9B	C19orf28	0.638068	4.27907e-19
MYO9B	AP1M1	0.630925	1.38119e-18
MYO9B	TBC1D2B	0.616374	1.37092e-17
MYO9B	MAN2B1	0.613287	2.19731e-17
MYO9B	GNAI2	0.608662	4.41229e-17
MYO9B	ELL	0.603758	9.1282e-17
MYO9B	COL4A2	0.598088	2.08296e-16
MYO9B	RIN3	0.596241	2.71594e-16
MYO9B	PPP1R9B	0.5928	4.43155e-16
MYO9B	TYK2	0.592527	4.60602e-16
MMP7	COL3A1	0.649136	6.54707e-20
MMP7	SFRP2	0.631993	1.16151e-18
MMP7	ALOX5AP	0.610927	3.14035e-17
MMP7	COL10A1	0.605044	7.55251e-17
MMP7	FNDC1	0.599512	1.69579e-16
MMP7	AQP9	0.582758	1.7905e-15
MMP7	CLEC5A	0.57954	2.77317e-15
MMP7	POSTN	0.578615	3.14164e-15
MMP7	PTAFR	0.569449	1.05998e-14
MMP7	PLAUR	0.568035	1.27458e-14
CRNKL1	XRN2	0.65959	1.03335e-20
CRNKL1	POLR3F	0.641277	2.50254e-19
CRNKL1	PANK2	0.619171	8.90095e-18
CRNKL1	CSNK2A1	0.615336	1.60734e-17
CRNKL1	SEC23B	0.605086	7.50619e-17
CRNKL1	TRMT6	0.598482	1.96792e-16
CRNKL1	PSMF1	0.591818	5.09112e-16
CRNKL1	IDH3B	0.5789	3.02323e-15
CRNKL1	ZNF337	0.567105	1.43797e-14
CRNKL1	NOL5A	0.556311	5.68067e-14
C9orf45	KIAA0515	0.658732	1.2058e-20
C9orf45	STRBP	0.655245	2.24574e-20
C9orf45	FAM102A	0.621655	6.04268e-18
C9orf45	RALGPS1	0.616285	1.38976e-17
C9orf45	MED22	0.562225	2.69254e-14
C9orf45	C9orf86	0.54938	1.33763e-13
C9orf45	INPP5E	0.546689	1.85548e-13
C9orf45	SLC25A25	0.5391	4.59699e-13
C9orf45	PRKX	0.527176	1.82793e-12
C9orf45	CDK5RAP2	0.52345	2.7832e-12
XAB2	STXBP2	0.796116	3.39339e-35
XAB2	LOC90379	0.670326	1.43559e-21
XAB2	UBE1	0.654943	2.3692e-20
XAB2	ANAPC2	0.644776	1.38414e-19
XAB2	SCAF1	0.644481	1.45561e-19
XAB2	PRKCSH	0.640355	2.92166e-19
XAB2	BTBD2	0.630375	1.50961e-18
XAB2	VAC14	0.61452	1.82107e-17
XAB2	ZNF653	0.606816	5.8098e-17
XAB2	FKBP8	0.606129	6.43256e-17
RTN1	PLCL2	0.580387	2.47258e-15
RTN1	SLC8A1	0.574518	5.43613e-15
RTN1	S100B	0.511839	9.98679e-12
RTN1	JAKMIP1	0.511562	1.02901e-11
RTN1	CCR6	0.510055	1.21016e-11
RTN1	CAMK1	0.509359	1.304e-11
RTN1	AP1S2	0.497406	4.57762e-11
RTN1	PRKCB1	0.496664	4.94061e-11
RTN1	RASSF4	0.491659	8.23061e-11
RTN1	TNFSF12	0.490396	9.34988e-11
KLHL14	SEZ6L	0.567531	1.36071e-14
KLHL14	ADAMTS19	0.561712	2.87448e-14
KLHL14	FGF23	0.539554	4.35663e-13
KLHL14	CUTL2	0.531702	1.08936e-12
KLHL14	RELN	0.530553	1.24318e-12
KLHL14	HMGCLL1	0.527224	1.81807e-12
KLHL14	ATP1B2	0.516527	5.99678e-12
KLHL14	ZDHHC22	0.509725	1.25378e-11
KLHL14	SLC12A5	0.509461	1.28972e-11
KLHL14	TMEFF2	0.50493	2.08848e-11
TBX10	C14orf68	0.792339	1.18185e-34
TBX10	UNQ2541	0.756165	5.62789e-30
TBX10	NPC1L1	0.752181	1.64279e-29
TBX10	MS4A3	0.750014	2.91649e-29
TBX10	PKLR	0.740493	3.39575e-28
TBX10	SLC12A3	0.737518	7.15243e-28
TBX10	ACF	0.729613	4.93627e-27
TBX10	MASP2	0.713704	1.97326e-25
TBX10	ANKS4B	0.71314	2.23869e-25
TBX10	GLYCTK	0.708535	6.1997e-25
CENPQ	SNRPG	0.518932	4.60208e-12
CENPQ	C17orf75	0.491445	8.41067e-11
CENPQ	MYNN	0.488667	1.11225e-10
CENPQ	YEATS4	0.487643	1.23225e-10
CENPQ	C17orf42	0.480085	2.59669e-10
CENPQ	C6orf162	0.477651	3.28852e-10
CENPQ	POLR1C	0.474744	4.35009e-10
CENPQ	CCDC59	0.473755	4.78149e-10
CENPQ	GIN1	0.469038	7.47509e-10
CENPQ	ZFAND2A	0.46663	9.36682e-10
UTY	DDX3Y	0.918756	1.24507e-63
UTY	USP9Y	0.894072	3.09814e-55
UTY	CYorf15A	0.890433	3.5554e-54
UTY	EIF1AY	0.879277	3.81108e-51
UTY	JARID1D	0.870564	5.57695e-49
UTY	CYorf15B	0.858663	2.90085e-46
UTY	RPS4Y2	0.837865	4.57116e-42
UTY	RPS4Y1	0.831448	6.86692e-41
UTY	NLGN4Y	0.820092	6.34208e-39
UTY	ZFY	0.759003	2.59062e-30
ZBTB12	SLC9A11	0.359951	4.22035e-06
ZBTB12	GLYATL1	0.356467	5.30067e-06
ZBTB12	RNF5	0.313348	7.18645e-05
ZBTB12	C15orf49	0.302128	0.000133077
ZBTB12	TSPYL4	0.300927	0.000141941
ZBTB12	LRRC55	0.296171	0.00018274
ZBTB12	BAT4	0.290071	0.000251073
ZBTB12	SLC24A5	0.28878	0.000268301
ZBTB12	TXNL4A	0.276048	0.000507517
ZBTB12	ADCY1	0.273092	0.000585948
DTNBP1	RP11-679B17.1	0.524959	2.34883e-12
DTNBP1	UNK	0.523944	2.63302e-12
DTNBP1	CEMP1	0.522034	3.26105e-12
DTNBP1	SLC24A5	0.494207	6.35379e-11
DTNBP1	DKFZp566H0824	0.48394	1.77951e-10
DTNBP1	NOL7	0.482733	2.00394e-10
DTNBP1	CROP	0.481412	2.28106e-10
DTNBP1	GGA3	0.478667	2.98049e-10
DTNBP1	ZSCAN16	0.470909	6.26605e-10
DTNBP1	MSH2	0.469815	6.94813e-10
KBTBD8	RAB8B	0.662045	6.62749e-21
KBTBD8	CLEC4A	0.640008	3.09653e-19
KBTBD8	GPR65	0.623313	4.65745e-18
KBTBD8	CD300LF	0.623227	4.72147e-18
KBTBD8	GMFG	0.617125	1.22128e-17
KBTBD8	LCP2	0.611886	2.71698e-17
KBTBD8	ICOS	0.608758	4.34921e-17
KBTBD8	IGSF6	0.60799	4.87796e-17
KBTBD8	KMO	0.607286	5.41738e-17
KBTBD8	PTPRC	0.607228	5.46424e-17
ZEB1	EDIL3	0.6871	5.5408e-23
ZEB1	RUNDC2A	0.664556	4.18932e-21
ZEB1	BGN	0.650019	5.61677e-20
ZEB1	COL5A2	0.646988	9.48102e-20
ZEB1	PRKG1	0.633876	8.54283e-19
ZEB1	CDR1	0.631241	1.31217e-18
ZEB1	COL4A1	0.630054	1.58985e-18
ZEB1	LAMA4	0.624617	3.7911e-18
ZEB1	TCF4	0.623331	4.6445e-18
ZEB1	LHFP	0.62297	4.91619e-18
ZG16	CLDN6	0.61412	1.93552e-17
ZG16	TMPRSS6	0.594896	3.29114e-16
ZG16	ADAM2	0.586357	1.09158e-15
ZG16	AMHR2	0.576595	4.12078e-15
ZG16	CYP1A1	0.572828	6.80008e-15
ZG16	HHATL	0.570988	8.66557e-15
ZG16	TRH	0.556889	5.28435e-14
ZG16	HTR1D	0.547904	1.60125e-13
ZG16	KIAA1086	0.541056	3.64604e-13
ZG16	CLDN9	0.538479	4.94589e-13
MIER1	LRRC40	0.669734	1.60391e-21
MIER1	ZRANB2	0.654593	2.52055e-20
MIER1	ZMYM6	0.62455	3.8315e-18
MIER1	CD86	0.605043	7.55326e-17
MIER1	FCHO2	0.600544	1.4601e-16
MIER1	SCLT1	0.588606	7.98673e-16
MIER1	DCBLD1	0.585344	1.25549e-15
MIER1	CREB1	0.578763	3.07953e-15
MIER1	ODF2L	0.574264	5.62275e-15
MIER1	UBE2W	0.568562	1.19003e-14
ADAM5P	RIG	0.445331	6.39163e-09
ADAM5P	C20orf79	0.429235	2.50594e-08
ADAM5P	OR5P3	0.400643	2.39625e-07
ADAM5P	RNASE11	0.394035	3.92126e-07
ADAM5P	MCF2L2	0.388417	5.91091e-07
ADAM5P	CX62	0.387228	6.44084e-07
ADAM5P	GPR101	0.364051	3.21606e-06
ADAM5P	TAS2R8	0.36323	3.39691e-06
ADAM5P	CNKSR2	0.348291	8.9566e-06
ADAM5P	ABCG8	0.33975	1.52547e-05
CHD9	NFAT5	0.720832	3.90173e-26
CHD9	KIAA1109	0.614377	1.86119e-17
CHD9	EP300	0.603762	9.12221e-17
CHD9	ANKRD50	0.603723	9.17461e-17
CHD9	SNTB2	0.595763	2.90805e-16
CHD9	ZFP90	0.595286	3.11292e-16
CHD9	MAP4K5	0.593309	4.12363e-16
CHD9	RC3H1	0.590868	5.81968e-16
CHD9	DYNC1LI2	0.589502	7.04806e-16
CHD9	MYO9A	0.587531	9.27623e-16
STK16	PPP1R8	0.531981	1.05487e-12
STK16	RNF25	0.503658	2.38786e-11
STK16	BCS1L	0.490876	8.90736e-11
STK16	NLF1	0.47702	3.49513e-10
STK16	SLC6A18	0.475563	4.02115e-10
STK16	CKAP2L	0.475521	4.03768e-10
STK16	TMED9	0.467573	8.5768e-10
STK16	ERN2	0.466761	9.25305e-10
STK16	FASTKD2	0.463418	1.26196e-09
STK16	SLC22A12	0.459475	1.81195e-09
KIAA1486	PRSS33	0.520659	3.80057e-12
KIAA1486	KIAA1394	0.506281	1.81012e-11
KIAA1486	WFDC11	0.502138	2.8005e-11
KIAA1486	DFNB31	0.48421	1.73258e-10
KIAA1486	OR1D2	0.474813	4.3211e-10
KIAA1486	KCNJ4	0.469172	7.38144e-10
KIAA1486	GYPB	0.463041	1.30666e-09
KIAA1486	GNB3	0.462991	1.31267e-09
KIAA1486	CLDN15	0.461195	1.54842e-09
KIAA1486	LY6G5B	0.460848	1.59833e-09
TOB2	EP300	0.632506	1.06843e-18
TOB2	MTMR3	0.586499	1.07036e-15
TOB2	CYB5R3	0.562867	2.48089e-14
TOB2	NHN1	0.544165	2.51529e-13
TOB2	TCF7L2	0.535337	7.14779e-13
TOB2	SDCCAG1	0.52813	1.63996e-12
TOB2	HECTD1	0.513139	8.6764e-12
TOB2	ZBTB7A	0.51017	1.19538e-11
TOB2	PLXNB2	0.502247	2.76879e-11
TOB2	GTF2A1	0.502085	2.81611e-11
BANK1	C5orf29	0.762624	9.47739e-31
BANK1	KLRB1	0.752023	1.71302e-29
BANK1	RASGRP3	0.729242	5.39504e-27
BANK1	P2RY14	0.703705	1.76711e-24
BANK1	MPEG1	0.699454	4.36585e-24
BANK1	SELP	0.697645	6.38595e-24
BANK1	SLAMF1	0.696575	7.98504e-24
BANK1	DOK2	0.695185	1.06592e-23
BANK1	MMRN1	0.691387	2.3278e-23
BANK1	HLA-DOA	0.691279	2.37958e-23
OR2V2	ULBP3	0.4297	2.41128e-08
OR2V2	GPR123	0.397642	3.00072e-07
OR2V2	OR5H1	0.397313	3.07522e-07
OR2V2	KNCN	0.395396	3.54594e-07
OR2V2	PCDHGB2	0.395153	3.61027e-07
OR2V2	CLEC4F	0.393559	4.061e-07
OR2V2	SCGB1C1	0.376199	1.40609e-06
OR2V2	OR2C1	0.370533	2.07694e-06
OR2V2	OR8B4	0.363273	3.38718e-06
OR2V2	BIRC8	0.363245	3.39349e-06
GRM2	PKLR	0.549885	1.25754e-13
GRM2	DPF3	0.533838	8.50974e-13
GRM2	SLC12A3	0.53272	9.68614e-13
GRM2	SLC22A7	0.531966	1.05671e-12
GRM2	SLC5A4	0.527384	1.78528e-12
GRM2	OR51I1	0.526443	1.98639e-12
GRM2	PRTN3	0.52478	2.39664e-12
GRM2	ITIH1	0.522165	3.21352e-12
GRM2	MOGAT3	0.521865	3.32288e-12
GRM2	OR10A4	0.518025	5.08618e-12
PROSC	ERLIN2	0.68473	8.89343e-23
PROSC	ASH2L	0.682448	1.39646e-22
PROSC	BRF2	0.65128	4.50979e-20
PROSC	EIF4EBP1	0.621152	6.53767e-18
PROSC	LSM1	0.613905	2.00003e-17
PROSC	RAB11FIP1	0.602389	1.1157e-16
PROSC	DDHD2	0.601433	1.2828e-16
PROSC	WHSC1L1	0.592908	4.36481e-16
PROSC	BAG4	0.560919	3.17938e-14
PROSC	PPAPDC1B	0.549048	1.39289e-13
SPIN2B	SPIN2A	0.992854	3.61747e-143
SPIN2B	PIR	0.480623	2.46392e-10
SPIN2B	DNAJC19	0.455194	2.66991e-09
SPIN2B	ZNF673	0.449645	4.37788e-09
SPIN2B	CHST7	0.420722	5.01793e-08
SPIN2B	SLC25A14	0.413676	8.78746e-08
SPIN2B	UXT	0.413317	9.03863e-08
SPIN2B	RBMX2	0.400672	2.39105e-07
SPIN2B	RIT1	0.39889	2.73361e-07
SPIN2B	ZNHIT3	0.398384	2.83908e-07
PIR	ME1	0.686668	6.04226e-23
PIR	AKR1C1	0.677823	3.44203e-22
PIR	GPX2	0.671282	1.19925e-21
PIR	AKR1C3	0.658757	1.20034e-20
PIR	RIT1	0.657949	1.38755e-20
PIR	OSGIN1	0.638857	3.75275e-19
PIR	ALDH3A1	0.632312	1.10273e-18
PIR	C1orf31	0.621583	6.11165e-18
PIR	GSR	0.614455	1.8392e-17
PIR	CHST7	0.612298	2.55299e-17
IPO9	ZC3H11A	0.58655	1.06276e-15
IPO9	LARP1	0.583177	1.69082e-15
IPO9	HNRNPU	0.57157	8.02729e-15
IPO9	SSRP1	0.570435	9.31677e-15
IPO9	ADAR	0.564223	2.08535e-14
IPO9	TRIM28	0.562317	2.66144e-14
IPO9	DHX9	0.548136	1.55671e-13
IPO9	CKAP5	0.543989	2.56901e-13
IPO9	HCFC1	0.540778	3.7687e-13
IPO9	RBM10	0.54037	3.95533e-13
EVC	EVC2	0.699415	4.40212e-24
EVC	AFAP1	0.68548	7.65993e-23
EVC	THY1	0.635035	7.0646e-19
EVC	GAS1	0.629746	1.67101e-18
EVC	CALD1	0.629271	1.80375e-18
EVC	COL5A1	0.628548	2.02594e-18
EVC	AEBP1	0.628357	2.08916e-18
EVC	COL8A2	0.623464	4.54807e-18
EVC	COL1A2	0.618402	1.00274e-17
EVC	COL5A2	0.615822	1.49206e-17
CXCL13	VSTM3	0.77031	1.05558e-31
CXCL13	CCL5	0.7698	1.22438e-31
CXCL13	SIRPG	0.756001	5.88315e-30
CXCL13	GPR171	0.750145	2.81801e-29
CXCL13	SLAMF1	0.740689	3.23204e-28
CXCL13	CD2	0.737659	6.90707e-28
CXCL13	GZMK	0.737317	7.51886e-28
CXCL13	SIT1	0.736797	8.55662e-28
CXCL13	IL18RAP	0.735798	1.09553e-27
CXCL13	ICOS	0.735691	1.12477e-27
KIAA1199	COL15A1	0.587231	9.67066e-16
KIAA1199	ITGA1	0.579357	2.84265e-15
KIAA1199	THBS2	0.569717	1.02354e-14
KIAA1199	FAP	0.562397	2.63433e-14
KIAA1199	GFPT2	0.560444	3.37682e-14
KIAA1199	FILIP1L	0.558777	4.16873e-14
KIAA1199	COL3A1	0.557569	4.85246e-14
KIAA1199	GLT8D2	0.545783	2.07008e-13
KIAA1199	COL5A2	0.543814	2.62344e-13
KIAA1199	SULF1	0.543525	2.716e-13
SORL1	NCOA1	0.529881	1.34273e-12
SORL1	FOXN3	0.523239	2.84973e-12
SORL1	ARHGEF12	0.516942	5.72955e-12
SORL1	FARP1	0.486667	1.35813e-10
SORL1	TNRC6B	0.474579	4.41904e-10
SORL1	IL17RA	0.471774	5.77293e-10
SORL1	OTUD7B	0.467721	8.4583e-10
SORL1	KIDINS220	0.459018	1.889e-09
SORL1	PIK3CA	0.457848	2.1009e-09
SORL1	PTPRF	0.454426	2.86075e-09
NAT10	KPNB1	0.649638	6.00071e-20
NAT10	MYST2	0.626867	2.6514e-18
NAT10	NUP98	0.626721	2.71397e-18
NAT10	CKAP5	0.597194	2.36884e-16
NAT10	SART1	0.555706	6.12633e-14
NAT10	PACSIN3	0.549863	1.26102e-13
NAT10	HDGF2	0.547282	1.72681e-13
NAT10	DHX9	0.545501	2.1418e-13
NAT10	AATF	0.541871	3.30934e-13
NAT10	GANAB	0.537423	5.6003e-13
CHD1	AFF4	0.680294	2.13014e-22
CHD1	BDP1	0.630294	1.52956e-18
CHD1	NSD1	0.609685	3.7851e-17
CHD1	RAPGEF6	0.601929	1.19332e-16
CHD1	SETD2	0.594192	3.63791e-16
CHD1	UBXD8	0.58944	7.10919e-16
CHD1	PAPD4	0.582851	1.76805e-15
CHD1	SON	0.574239	5.6413e-15
CHD1	CCDC131	0.573002	6.64552e-15
CHD1	SFRS12	0.572822	6.8055e-15
SYN3	HPX	0.610962	3.12405e-17
SYN3	ACSM2A	0.58553	1.22375e-15
SYN3	STGC3	0.584711	1.37001e-15
SYN3	GNB3	0.58181	2.03781e-15
SYN3	SORCS1	0.57609	4.40877e-15
SYN3	ADH4	0.572063	7.52231e-15
SYN3	TCL1B	0.571622	7.97193e-15
SYN3	MASP2	0.568422	1.21193e-14
SYN3	NR5A1	0.556423	5.602e-14
SYN3	SLC45A2	0.554957	6.72574e-14
SLC22A2	GDPD5	0.535706	6.8472e-13
SLC22A2	SLC22A1	0.527536	1.75473e-12
SLC22A2	DP58	0.466788	9.22925e-10
SLC22A2	ITGB3	0.451189	3.81854e-09
SLC22A2	XKR3	0.447675	5.20727e-09
SLC22A2	LRRC62	0.447512	5.28207e-09
SLC22A2	ACSM2A	0.437762	1.22595e-08
SLC22A2	ADAMTS14	0.437593	1.24375e-08
SLC22A2	ALPP	0.4348	1.57513e-08
SLC22A2	TRIM10	0.429722	2.40694e-08
SERPINF1	GLT8D4	0.60169	1.23559e-16
SERPINF1	VCAN	0.57521	4.95765e-15
SERPINF1	DCN	0.569689	1.0273e-14
SERPINF1	COL3A1	0.552116	9.56213e-14
SERPINF1	KIAA1913	0.549833	1.26557e-13
SERPINF1	SFRP2	0.543639	2.67912e-13
SERPINF1	COL1A1	0.5397	4.28222e-13
SERPINF1	COL1A2	0.535632	6.90622e-13
SERPINF1	THBS2	0.530994	1.18187e-12
SERPINF1	FMOD	0.52857	1.55979e-12
WDR34	GTF3C5	0.587406	9.43894e-16
WDR34	DONSON	0.526475	1.97919e-12
WDR34	PHF19	0.520737	3.76762e-12
WDR34	C9orf86	0.50744	1.6005e-11
WDR34	KIAA1958	0.505381	1.99115e-11
WDR34	SNAPC4	0.495307	5.6788e-11
WDR34	C9orf58	0.487837	1.20856e-10
WDR34	C9orf75	0.484334	1.71148e-10
WDR34	RAD23B	0.474704	4.3667e-10
WDR34	MED22	0.470964	6.23383e-10
OR7A17	LOC285398	0.547379	1.70657e-13
OR7A17	CSHL1	0.530918	1.19216e-12
OR7A17	OR1C1	0.456575	2.35744e-09
OR7A17	DEFB129	0.450878	3.92538e-09
OR7A17	OR4A15	0.446386	5.82938e-09
OR7A17	GAL3ST2	0.438024	1.19901e-08
OR7A17	OR5M8	0.434819	1.57261e-08
OR7A17	OR5H1	0.434667	1.59286e-08
OR7A17	C1QL4	0.432042	1.98467e-08
OR7A17	GPR31	0.429388	2.47436e-08
C9orf11	LCN1	0.399066	2.69778e-07
C9orf11	SLC22A14	0.381166	9.92753e-07
C9orf11	GAL3ST2	0.368765	2.34221e-06
C9orf11	NOP5/NOP58	0.340188	1.48496e-05
C9orf11	OR10K2	0.33659	1.85042e-05
C9orf11	C1QL4	0.331206	2.5589e-05
C9orf11	KCNJ13	0.325627	3.55793e-05
C9orf11	LOC285398	0.320675	4.74157e-05
C9orf11	KCNH4	0.320027	4.92135e-05
C9orf11	VPS53	0.319868	4.96649e-05
RNF216L	TWISTNB	0.511679	1.0161e-11
RNF216L	PSCD3	0.492548	7.5216e-11
RNF216L	LSM5	0.479333	2.79375e-10
RNF216L	MRPL32	0.454442	2.85664e-09
RNF216L	SNX10	0.452263	3.47089e-09
RNF216L	WIPI2	0.451563	3.69391e-09
RNF216L	C7orf36	0.450512	4.05475e-09
RNF216L	ZC3H6	0.448896	4.6769e-09
RNF216L	TOMM7	0.448635	4.78606e-09
RNF216L	2016/9/7 星期三	0.446416	5.81438e-09
LHB	C16orf3	0.552426	9.20301e-14
LHB	PPYR1	0.550502	1.16596e-13
LHB	CADM3	0.545033	2.26608e-13
LHB	KLK9	0.543846	2.61347e-13
LHB	C18orf23	0.529197	1.45206e-12
LHB	PRIC285	0.522434	3.11855e-12
LHB	DMWD	0.516067	6.3064e-12
LHB	PROKR1	0.511444	1.04216e-11
LHB	MYL4	0.50164	2.9504e-11
LHB	TIP39	0.499866	3.54905e-11
STK25	NOC2L	0.664218	4.45727e-21
STK25	AAMP	0.634743	7.41146e-19
STK25	ATG4B	0.603709	9.19355e-17
STK25	ATG9A	0.60336	9.67774e-17
STK25	FAM134A	0.601645	1.24366e-16
STK25	LYPLA2	0.588976	7.58552e-16
STK25	KIAA2013	0.579412	2.82127e-15
STK25	THAP4	0.570811	8.86913e-15
STK25	CORO1B	0.566909	1.47503e-14
STK25	BCR	0.56619	1.61877e-14
TAOK3	LHFPL2	0.602507	1.09652e-16
TAOK3	PTAFR	0.588544	8.05633e-16
TAOK3	STX4	0.583922	1.52687e-15
TAOK3	FLI1	0.583234	1.67768e-15
TAOK3	AXL	0.581486	2.12986e-15
TAOK3	TPP1	0.580715	2.36496e-15
TAOK3	ZNFX1	0.579015	2.97678e-15
TAOK3	CTSA	0.575851	4.55168e-15
TAOK3	TGM2	0.572997	6.65027e-15
TAOK3	TGFBR2	0.566144	1.62833e-14
LOC152573	TMEM100	0.594608	3.42862e-16
LOC152573	ATOH8	0.553576	7.98383e-14
LOC152573	SYNE1	0.529947	1.33273e-12
LOC152573	GNG11	0.527116	1.84042e-12
LOC152573	ABCC6	0.519958	4.10786e-12
LOC152573	ECEL1P2	0.510347	1.17285e-11
LOC152573	C4orf31	0.493835	6.59909e-11
LOC152573	TDRD10	0.493095	7.11546e-11
LOC152573	SLC16A4	0.489589	1.01397e-10
LOC152573	SLC39A8	0.485841	1.47436e-10
C3orf39	NCOA1	0.446694	5.67472e-09
C3orf39	BEX2	0.441805	8.67453e-09
C3orf39	TUB	0.423299	4.07485e-08
C3orf39	CHST10	0.415811	7.42512e-08
C3orf39	GNAZ	0.4148	8.04321e-08
C3orf39	ACPL2	0.409976	1.17342e-07
C3orf39	CHCHD6	0.405368	1.67383e-07
C3orf39	C10orf30	0.405231	1.69144e-07
C3orf39	C10orf38	0.401377	2.2672e-07
C3orf39	PELI3	0.396886	3.1746e-07
C14orf108	EXOC5	0.753997	1.01043e-29
C14orf108	PPM1A	0.688494	4.186e-23
C14orf108	NAT12	0.645212	1.28514e-19
C14orf108	YTHDF3	0.64407	1.5609e-19
C14orf108	SLC39A9	0.622313	5.45041e-18
C14orf108	KIAA1333	0.619177	8.89165e-18
C14orf108	ARHGAP5	0.608451	4.55341e-17
C14orf108	KIAA0423	0.607749	5.05634e-17
C14orf108	SOCS4	0.601987	1.18314e-16
C14orf108	ARID4A	0.600189	1.53729e-16
CDC25B	NOL5A	0.464883	1.10194e-09
CDC25B	CDC20	0.413422	8.96432e-08
CDC25B	GZF1	0.409228	1.24345e-07
CDC25B	PYGB	0.398842	2.74331e-07
CDC25B	BOP1	0.398654	2.78218e-07
CDC25B	PANK2	0.393259	4.15166e-07
CDC25B	KIF4B	0.392927	4.25441e-07
CDC25B	C9orf140	0.390071	5.24215e-07
CDC25B	FASTKD5	0.385497	7.29397e-07
CDC25B	SSRP1	0.384976	7.57165e-07
BMP3	FOXA1	0.518219	4.97902e-12
BMP3	HSD17B13	0.504293	2.23346e-11
BMP3	ADH1C	0.503035	2.54928e-11
BMP3	FMO4	0.502486	2.70028e-11
BMP3	UGT2A1	0.482879	1.97545e-10
BMP3	EVI1	0.479666	2.70478e-10
BMP3	MFSD4	0.46918	7.37593e-10
BMP3	ATP13A4	0.468293	8.01714e-10
BMP3	FMO2	0.461997	1.43844e-09
BMP3	ZNF322B	0.460923	1.58751e-09
TMEM180	GABRB2	0.466261	9.6943e-10
TMEM180	FOXH1	0.452943	3.26671e-09
TMEM180	GPR39	0.450421	4.08753e-09
TMEM180	SLC14A2	0.437066	1.30061e-08
TMEM180	TAAR5	0.435019	1.54637e-08
TMEM180	FXYD4	0.432755	1.8699e-08
TMEM180	PLA2G12B	0.43093	2.17733e-08
TMEM180	ENTPD8	0.425667	3.36012e-08
TMEM180	MAP3K9	0.423553	3.99161e-08
TMEM180	TTC9B	0.410086	1.16338e-07
MAP1LC3C	AYTL2	0.545491	2.14425e-13
MAP1LC3C	MPO	0.534662	7.73244e-13
MAP1LC3C	GNG11	0.521036	3.64446e-12
MAP1LC3C	ADRA1B	0.513319	8.50857e-12
MAP1LC3C	ARRB1	0.502472	2.70424e-11
MAP1LC3C	SHE	0.497564	4.50376e-11
MAP1LC3C	MAMDC2	0.497142	4.70363e-11
MAP1LC3C	ST3GAL5	0.485318	1.55279e-10
MAP1LC3C	BHMT2	0.484787	1.63668e-10
MAP1LC3C	CKM	0.480185	2.57153e-10
CRYGC	GPR15	0.411895	1.01042e-07
CRYGC	RRH	0.4036	1.91559e-07
CRYGC	C20orf142	0.379434	1.12157e-06
CRYGC	CDA	0.377403	1.29295e-06
CRYGC	RASSF3	0.372866	1.77036e-06
CRYGC	PROCR	0.367957	2.47393e-06
CRYGC	UCHL5IP	0.363524	3.33119e-06
CRYGC	SLCO1C1	0.360707	4.01506e-06
CRYGC	TNFSF9	0.360465	4.07985e-06
CRYGC	SUNC1	0.360281	4.12958e-06
POU3F1	CCDC8	0.490393	9.35223e-11
POU3F1	KIAA1026	0.450922	3.91014e-09
POU3F1	FBLIM1	0.448554	4.82013e-09
POU3F1	NAP5	0.424085	3.82283e-08
POU3F1	GFRA1	0.423218	4.1017e-08
POU3F1	SLC6A2	0.419496	5.53673e-08
POU3F1	P53AIP1	0.411638	1.03094e-07
POU3F1	IL20	0.409872	1.18294e-07
POU3F1	SKI	0.406602	1.5227e-07
POU3F1	SF3A3	0.405702	1.63157e-07
C20orf32	TMEM106A	0.466016	9.91769e-10
C20orf32	CASP4	0.444813	6.68649e-09
C20orf32	LILRA2	0.436619	1.35083e-08
C20orf32	FLJ31033	0.43461	1.60048e-08
C20orf32	CCR1	0.432965	1.83736e-08
C20orf32	TNFRSF8	0.431569	2.06467e-08
C20orf32	TNFRSF10D	0.428926	2.57074e-08
C20orf32	OPRL1	0.422239	4.43993e-08
C20orf32	CMTM2	0.420557	5.08495e-08
C20orf32	CASP1	0.420169	5.24585e-08
CCDC95	HIRIP3	0.56409	2.12124e-14
CCDC95	MAPK3	0.540823	3.74831e-13
CCDC95	KIF22	0.512711	9.08803e-12
CCDC95	DOC2A	0.509464	1.28942e-11
CCDC95	TUFM	0.501813	2.89755e-11
CCDC95	PHKG2	0.479567	2.73102e-10
CCDC95	PRR14	0.471295	6.04155e-10
CCDC95	PPP1R11	0.470982	6.22284e-10
CCDC95	C16orf53	0.469746	6.99352e-10
CCDC95	ABHD14A	0.467751	8.43454e-10
HIGD1B	COX4I2	0.82064	5.13516e-39
HIGD1B	EMCN	0.815241	3.98059e-38
HIGD1B	CLEC14A	0.755108	7.49217e-30
HIGD1B	GJA4	0.745265	1.00585e-28
HIGD1B	P2RY14	0.700921	3.20109e-24
HIGD1B	C6orf189	0.69947	4.35127e-24
HIGD1B	LOC338328	0.694154	1.31919e-23
HIGD1B	ESAM	0.687223	5.40573e-23
HIGD1B	FHL5	0.680529	2.03441e-22
HIGD1B	CXorf36	0.669486	1.68018e-21
USP6NL	DCLRE1C	0.583635	1.58815e-15
USP6NL	C10orf18	0.581814	2.03668e-15
USP6NL	RPP38	0.547491	1.68345e-13
USP6NL	UPF2	0.540259	4.00783e-13
USP6NL	ANKRD26	0.523259	2.84347e-12
USP6NL	CDC123	0.505659	1.93359e-11
USP6NL	NUDT5	0.505457	1.97521e-11
USP6NL	DHTKD1	0.503663	2.38657e-11
USP6NL	PAPD1	0.502545	2.68371e-11
USP6NL	RBM17	0.498238	4.20082e-11
ABCD4	OSGEP	0.583345	1.65252e-15
ABCD4	WDR22	0.580032	2.59437e-15
ABCD4	NUMB	0.540897	3.71575e-13
ABCD4	RDH11	0.534385	7.98549e-13
ABCD4	ISCA2	0.512851	8.95171e-12
ABCD4	C14orf133	0.494015	6.47924e-11
ABCD4	KIAA0586	0.488286	1.15547e-10
ABCD4	DAAM1	0.47913	2.84935e-10
ABCD4	ZFYVE26	0.469262	7.3197e-10
ABCD4	TTLL5	0.456877	2.29407e-09
DIMT1L	TAF9	0.536771	6.04472e-13
DIMT1L	CDK7	0.535425	7.07486e-13
DIMT1L	MRPS27	0.532245	1.0232e-12
DIMT1L	FLJ13611	0.498908	3.91957e-11
DIMT1L	P18SRP	0.492093	7.8763e-11
DIMT1L	RAD17	0.476527	3.66529e-10
DIMT1L	MRPS36	0.450701	3.98762e-09
DIMT1L	NDUFA12L	0.442448	8.20674e-09
DIMT1L	UTP15	0.439116	1.09238e-08
DIMT1L	MIER3	0.43685	1.32465e-08
TEK	EDG1	0.772941	4.88209e-32
TEK	CD93	0.762167	1.07709e-30
TEK	LDB2	0.759684	2.14706e-30
TEK	PTPRB	0.758848	2.70347e-30
TEK	ESAM	0.739981	3.86299e-28
TEK	DARC	0.739401	4.46857e-28
TEK	EMCN	0.737932	6.45281e-28
TEK	CD34	0.733047	2.15091e-27
TEK	ROBO4	0.728937	5.80482e-27
TEK	CLEC14A	0.725117	1.43691e-26
SLC25A46	GIN1	0.6617	7.05564e-21
SLC25A46	SAR1B	0.588367	8.25755e-16
SLC25A46	TTC1	0.579546	2.77087e-15
SLC25A46	CDC42SE2	0.567935	1.29124e-14
SLC25A46	RNF14	0.567177	1.4246e-14
SLC25A46	RNUXA	0.536933	5.93154e-13
SLC25A46	SRP19	0.534473	7.90435e-13
SLC25A46	BNIP1	0.532992	9.38615e-13
SLC25A46	DCP2	0.521139	3.60314e-12
SLC25A46	ZCCHC9	0.515815	6.48304e-12
LARP7	KIAA1109	0.627754	2.30097e-18
LARP7	SCLT1	0.613579	2.10188e-17
LARP7	NDUFC1	0.610372	3.41437e-17
LARP7	CLCN3	0.605699	6.85568e-17
LARP7	ELF2	0.597863	2.15171e-16
LARP7	KIAA1627	0.597673	2.21124e-16
LARP7	LOC91431	0.58877	7.80641e-16
LARP7	SFRS18	0.564318	2.06006e-14
LARP7	SEC24B	0.55095	1.10363e-13
LARP7	C3orf19	0.548682	1.45659e-13
CD160	CD244	0.652466	3.66496e-20
CD160	FASLG	0.649416	6.23699e-20
CD160	KIR2DL4	0.644164	1.53617e-19
CD160	KLRK1	0.643671	1.67018e-19
CD160	GPR18	0.641701	2.33026e-19
CD160	CRTAM	0.625294	3.40541e-18
CD160	IFNG	0.618785	9.4498e-18
CD160	CD247	0.605913	6.64215e-17
CD160	KIR2DS2	0.605876	6.67892e-17
CD160	KLRC1	0.605112	7.47727e-17
MT1JP	MT1M	0.970296	3.33792e-96
MT1JP	MT1B	0.949673	5.02067e-79
MT1JP	MT1H	0.949592	5.6637e-79
MT1JP	MT2A	0.947599	1.01843e-77
MT1JP	MT1G	0.919142	8.77966e-64
MT1JP	MT1E	0.863289	2.73634e-47
MT1JP	MT1X	0.823399	1.75509e-39
MT1JP	IFITM2	0.624893	3.62895e-18
MT1JP	PLK3	0.622624	5.19056e-18
MT1JP	STX2	0.610687	3.25603e-17
PHF20	KIF3B	0.63324	9.47864e-19
PHF20	C20orf74	0.625472	3.31065e-18
PHF20	SON	0.589007	7.55265e-16
PHF20	SEC63	0.578156	3.34207e-15
PHF20	NCOA6	0.57739	3.7045e-15
PHF20	DLGAP4	0.575326	4.88174e-15
PHF20	KIAA0430	0.562406	2.63121e-14
PHF20	FAM44A	0.56228	2.67386e-14
PHF20	YWHAB	0.55265	8.9526e-14
PHF20	ZNF251	0.55092	1.10768e-13
CPNE4	GLRB	0.464926	1.09755e-09
CPNE4	KIAA1946	0.44765	5.21864e-09
CPNE4	LONRF2	0.405304	1.68212e-07
CPNE4	C4orf39	0.398015	2.91849e-07
CPNE4	NBEA	0.389578	5.43363e-07
CPNE4	PRSS35	0.389511	5.46e-07
CPNE4	USP51	0.386476	6.79889e-07
CPNE4	MAGEH1	0.385615	7.23295e-07
CPNE4	PLCB4	0.377039	1.32618e-06
CPNE4	SCG2	0.369733	2.19325e-06
GTPBP1	POLDIP3	0.706633	9.38794e-25
GTPBP1	SPECC1L	0.658142	1.3404e-20
GTPBP1	RHBDD3	0.627243	2.49689e-18
GTPBP1	PLA2G6	0.598193	2.05186e-16
GTPBP1	MAP3K7IP1	0.572673	6.94097e-15
GTPBP1	CSNK1E	0.57216	7.42704e-15
GTPBP1	CABIN1	0.57032	9.45897e-15
GTPBP1	JARID1C	0.566106	1.63642e-14
GTPBP1	FBXO7	0.550366	1.18558e-13
GTPBP1	MCM5	0.549841	1.26432e-13
RAB33B	2016/9/15 星期四	0.428554	2.65092e-08
RAB33B	MS4A6A	0.424723	3.62932e-08
RAB33B	MEFV	0.424566	3.67595e-08
RAB33B	NECAP2	0.423689	3.94791e-08
RAB33B	KIAA0913	0.420252	5.21089e-08
RAB33B	CALM2	0.409396	1.22743e-07
RAB33B	RCHY1	0.401739	2.20597e-07
RAB33B	TRAM1	0.40092	2.34662e-07
RAB33B	RPS3A	0.39827	2.86333e-07
RAB33B	PPP3CB	0.396736	3.21023e-07
ALDOC	DHRS13	0.535098	7.34956e-13
ALDOC	FAM77C	0.509907	1.22954e-11
ALDOC	TMEM97	0.498812	3.95873e-11
ALDOC	ACACA	0.485522	1.52163e-10
ALDOC	UNC119	0.483551	1.84906e-10
ALDOC	C17orf75	0.462379	1.38879e-09
ALDOC	LIG3	0.445225	6.45118e-09
ALDOC	INSIG1	0.432234	1.95311e-08
ALDOC	SAC	0.427684	2.84787e-08
ALDOC	CECR5	0.426781	3.06726e-08
ZNF212	ZNF398	0.69506	1.09391e-23
ZNF212	ZNF777	0.636885	5.20667e-19
ZNF212	ZNF786	0.606998	5.65433e-17
ZNF212	ZNF783	0.603434	9.57331e-17
ZNF212	REPIN1	0.59296	4.33244e-16
ZNF212	KRBA1	0.570558	9.16781e-15
ZNF212	MGC27345	0.559093	4.00587e-14
ZNF212	PTCD1	0.543861	2.60865e-13
ZNF212	PAXIP1	0.526753	1.91768e-12
ZNF212	FASTK	0.519834	4.165e-12
NUDT1	ANLN	0.521796	3.3485e-12
NUDT1	BIRC5	0.519657	4.24731e-12
NUDT1	CDC45L	0.505108	2.04943e-11
NUDT1	EXO1	0.495449	5.59652e-11
NUDT1	FAM54A	0.494061	6.44921e-11
NUDT1	CENPA	0.493153	7.07349e-11
NUDT1	BUB1	0.483105	1.93194e-10
NUDT1	C6orf173	0.482514	2.04758e-10
NUDT1	DBF4	0.479377	2.7819e-10
NUDT1	SPC25	0.467603	8.5522e-10
RFPL2	RFPL1	0.90058	3.12759e-57
RFPL2	RFPL3	0.762308	1.03537e-30
RFPL2	ABHD1	0.38595	7.06098e-07
RFPL2	DPY19L2P3	0.380557	1.03637e-06
RFPL2	KLHL12	0.379944	1.08207e-06
RFPL2	CLGN	0.368467	2.39003e-06
RFPL2	PNMA3	0.367993	2.46785e-06
RFPL2	ACN9	0.362185	3.64131e-06
RFPL2	FLJ32065	0.357367	4.99885e-06
RFPL2	CCDC117	0.356339	5.34526e-06
ZNF83	ZNF665	0.803108	3.13808e-36
ZNF83	ZNF761	0.745508	9.44809e-29
ZNF83	ZNF528	0.73973	4.11499e-28
ZNF83	ZNF578	0.731691	2.99037e-27
ZNF83	ZNF816A	0.724204	1.78026e-26
ZNF83	ZNF813	0.723318	2.19051e-26
ZNF83	ZNF468	0.715251	1.39373e-25
ZNF83	ZNF347	0.710673	3.87269e-25
ZNF83	ZNF600	0.701381	2.90303e-24
ZNF83	ZNF320	0.675139	5.76664e-22
GDPD5	PDE2A	0.634755	7.39652e-19
GDPD5	LRRC62	0.629643	1.69878e-18
GDPD5	LOC129293	0.580644	2.38789e-15
GDPD5	SFXN3	0.576408	4.2252e-15
GDPD5	ENG	0.571535	8.06438e-15
GDPD5	ITGB3	0.567953	1.28817e-14
GDPD5	ST3GAL2	0.556518	5.53587e-14
GDPD5	KIF21B	0.549587	1.30425e-13
GDPD5	CORO2B	0.539099	4.59725e-13
PDCD4	SHOC2	0.432475	1.91419e-08
PDCD4	MLC1	0.417013	6.75002e-08
PDCD4	KBTBD7	0.381577	9.64307e-07
PDCD4	NHS	0.379663	1.10371e-06
PDCD4	SUFU	0.378583	1.19056e-06
PDCD4	CTBP2	0.37551	1.47498e-06
PDCD4	INPP5A	0.357728	4.88257e-06
PDCD4	RNF122	0.356411	5.32006e-06
PDCD4	PPP2R2D	0.348359	8.91795e-06
PDCD4	CA5B	0.34592	1.03999e-05
CEP350	BAT2D1	0.753932	1.02842e-29
CEP350	ZC3H11A	0.704002	1.65795e-24
CEP350	SON	0.686553	6.18216e-23
CEP350	TPR	0.684837	8.70516e-23
CEP350	ASH1L	0.669213	1.76818e-21
CEP350	POGZ	0.658865	1.17731e-20
CEP350	TTC3	0.64846	7.3588e-20
CEP350	SPEN	0.645124	1.30455e-19
CEP350	MED13L	0.640205	2.99602e-19
CEP350	FAM44A	0.634065	8.28337e-19
OR10A2	SYCN	0.55612	5.81834e-14
OR10A2	ASAH3	0.549932	1.25033e-13
OR10A2	PYY	0.537215	5.73857e-13
OR10A2	GRM6	0.532018	1.05032e-12
OR10A2	TMED1	0.518155	5.01413e-12
OR10A2	OR2G2	0.515647	6.60322e-12
OR10A2	SPNS3	0.515494	6.71471e-12
OR10A2	POLM	0.515065	7.03674e-12
OR10A2	TUSC5	0.508385	1.44715e-11
OR10A2	RCC1	0.504899	2.09514e-11
CST7	SIRPG	0.829171	1.74705e-40
CST7	CD2	0.8256	7.35721e-40
CST7	ABI3	0.818941	9.85328e-39
CST7	P2RY10	0.811938	1.34857e-37
CST7	SLAMF1	0.808501	4.68171e-37
CST7	CCR5	0.804085	2.23306e-36
CST7	GIMAP4	0.804063	2.25064e-36
CST7	PTPRC	0.803532	2.70769e-36
CST7	CXorf9	0.801223	6.01807e-36
CST7	CCL5	0.799099	1.2431e-35
CIAO1	15E1.2	0.579289	2.86857e-15
CIAO1	C2orf49	0.570076	9.76638e-15
CIAO1	ANKRD39	0.557145	5.11753e-14
CIAO1	FAHD2A	0.549792	1.27188e-13
CIAO1	COX5B	0.542496	3.07161e-13
CIAO1	SNRPG	0.535369	7.12176e-13
CIAO1	MRPL30	0.529354	1.42628e-12
CIAO1	HINT3	0.51923	4.45269e-12
CIAO1	TRAIP	0.51862	4.76343e-12
CIAO1	FAHD2B	0.518205	4.9865e-12
SELL	TAGAP	0.77461	2.97731e-32
SELL	GPR18	0.754951	7.81561e-30
SELL	Rgr	0.747593	5.50123e-29
SELL	C5orf29	0.739055	4.87432e-28
SELL	CD180	0.737579	7.04531e-28
SELL	P2RY10	0.737569	7.06377e-28
SELL	CD37	0.73725	7.64676e-28
SELL	PARVG	0.735602	1.1496e-27
SELL	LCP2	0.734295	1.58546e-27
SELL	PTPRC	0.732071	2.72723e-27
OR8J3	KBTBD5	0.493827	6.60481e-11
OR8J3	TBC1D21	0.44917	4.56543e-09
OR8J3	CACNG5	0.446505	5.76925e-09
OR8J3	HERV-FRD	0.428618	2.63691e-08
OR8J3	LOC442590	0.424393	3.72829e-08
OR8J3	OR8A1	0.42153	4.70174e-08
OR8J3	C2orf58	0.399176	2.67548e-07
OR8J3	GADL1	0.384728	7.70721e-07
OR8J3	SLC39A12	0.374938	1.53452e-06
OR8J3	HORMAD2	0.373919	1.64654e-06
LTBP4	ITPKC	0.543655	2.67406e-13
LTBP4	ZBTB7A	0.543147	2.84157e-13
LTBP4	EXOC3L2	0.542476	3.07892e-13
LTBP4	BCAM	0.537552	5.51574e-13
LTBP4	OGFR	0.535137	7.31681e-13
LTBP4	CIC	0.517772	5.23012e-12
LTBP4	LRP1	0.516848	5.78921e-12
LTBP4	TMEM175	0.508691	1.40061e-11
LTBP4	MEGF8	0.497891	4.35416e-11
LTBP4	PLEC1	0.493541	6.79975e-11
SIRT6	LOC407835	0.712866	2.37947e-25
SIRT6	MAP2K2	0.692101	2.01173e-23
SIRT6	CCDC94	0.667189	2.57715e-21
SIRT6	DPP9	0.631317	1.29615e-18
SIRT6	HDGF2	0.609863	3.68583e-17
SIRT6	PIAS4	0.592498	4.62525e-16
SIRT6	GPR108	0.57618	4.35616e-15
SIRT6	CDC34	0.565918	1.67664e-14
SIRT6	C19orf22	0.558445	4.34676e-14
SIRT6	CDC37	0.556572	5.49814e-14
CCL19	CD27	0.782122	3.04671e-33
CCL19	PTGDS	0.768202	1.94338e-31
CCL19	FAM30A	0.765344	4.40105e-31
CCL19	SLAMF7	0.759483	2.26931e-30
CCL19	IGHM	0.749574	3.27497e-29
CCL19	IGKC	0.742626	1.97764e-28
CCL19	CD48	0.737963	6.40261e-28
CCL19	HSD11B1	0.734484	1.51367e-27
CCL19	TBC1D10C	0.721539	3.31288e-26
CCL19	GZMB	0.718667	6.41693e-26
PPIL1	LSM2	0.686031	6.86302e-23
PPIL1	GLO1	0.608244	4.69688e-17
PPIL1	SNRPC	0.607369	5.35122e-17
PPIL1	C6orf129	0.583475	1.62329e-15
PPIL1	C6orf125	0.571539	8.05991e-15
PPIL1	MRS2L	0.569888	1.00094e-14
PPIL1	TMEM14B	0.563309	2.34445e-14
PPIL1	PAK1IP1	0.559845	3.64264e-14
PPIL1	MRPS10	0.556378	5.63314e-14
PPIL1	RPS10	0.555965	5.93189e-14
GBP7	KEL	0.423964	3.86052e-08
GBP7	OTOA	0.408362	1.32965e-07
GBP7	KRT38	0.407853	1.38292e-07
GBP7	TSPAN11	0.400489	2.42409e-07
GBP7	C14orf115	0.377576	1.27743e-06
GBP7	ADRB3	0.364583	3.10389e-06
GBP7	CTNNA3	0.353724	6.33097e-06
GBP7	TLR10	0.353559	6.39873e-06
GBP7	CD8B	0.352269	6.95197e-06
GBP7	XKR4	0.345586	1.062e-05
STK17A	UPP1	0.640555	2.82518e-19
STK17A	STK17B	0.621573	6.12058e-18
STK17A	NRP1	0.613756	2.04585e-17
STK17A	GNA12	0.604909	7.70523e-17
STK17A	ITGAV	0.602102	1.16353e-16
STK17A	TDO2	0.60181	1.21424e-16
STK17A	RRAS	0.587298	9.58112e-16
STK17A	FAM126A	0.58491	1.33298e-15
STK17A	NT5E	0.584466	1.4169e-15
STK17A	TNFAIP6	0.58346	1.62666e-15
ABR	ZZEF1	0.629993	1.60561e-18
ABR	MGRN1	0.61702	1.24125e-17
ABR	ZBTB4	0.609234	4.04997e-17
ABR	PBX3	0.60753	5.224e-17
ABR	RAPGEF2	0.586016	1.14437e-15
ABR	IKZF4	0.581778	2.04686e-15
ABR	USP47	0.547949	1.59244e-13
ABR	WDR6	0.545424	2.16189e-13
ABR	ZFYVE28	0.545003	2.27421e-13
ABR	M-RIP	0.54255	3.0519e-13
OR9G1	OR5B12	0.347974	9.13802e-06
OR9G1	PPHLN1	0.340535	1.45352e-05
OR9G1	COL25A1	0.334287	2.12721e-05
OR9G1	OR1G1	0.323445	4.04037e-05
OR9G1	FLJ32894	0.302983	0.000127083
OR9G1	C10orf122	0.292828	0.000217685
OR9G1	SOHLH2	0.28889	0.000266792
OR9G1	UBE2E1	0.287165	0.000291381
OR9G1	HIST1H4I	0.282032	0.000377543
OR9G1	PHKG1	0.276206	0.000503619
FOXE1	TP63	0.769612	1.29283e-31
FOXE1	NTRK2	0.74808	4.8454e-29
FOXE1	PKP1	0.74193	2.36067e-28
FOXE1	CYP2S1	0.707598	7.60977e-25
FOXE1	DSC3	0.7063	1.0093e-24
FOXE1	GBP6	0.70061	3.41949e-24
FOXE1	CLCA2	0.696997	7.31249e-24
FOXE1	BICD2	0.68433	9.62801e-23
FOXE1	GJB5	0.680205	2.16752e-22
FOXE1	DSG3	0.678525	3.00503e-22
CNGA3	FGL1	0.569239	1.08943e-14
CNGA3	ENO3	0.48754	1.24499e-10
CNGA3	BHMT2	0.473609	4.84823e-10
CNGA3	TESC	0.468186	8.09801e-10
CNGA3	FGB	0.467064	8.99417e-10
CNGA3	FGA	0.459643	1.7845e-09
CNGA3	AMHR2	0.441655	8.78711e-09
CNGA3	DNAJC12	0.43672	1.33931e-08
CNGA3	ATOH8	0.434114	1.6686e-08
CNGA3	C7orf16	0.42369	3.94745e-08
GML	SERPINA4	0.476743	3.58992e-10
GML	SCN4A	0.474697	4.36966e-10
GML	HHATL	0.440797	9.45971e-09
GML	KIAA1394	0.43172	2.03871e-08
GML	HGFAC	0.419395	5.58159e-08
GML	C20orf59	0.415434	7.65042e-08
GML	NXNL1	0.414493	8.23991e-08
GML	CLDN6	0.411889	1.01088e-07
GML	OR4B1	0.397091	3.12667e-07
GML	PRO0132	0.396827	3.18872e-07
CD38	SLAMF7	0.785458	1.07543e-33
CD38	RHOH	0.779459	6.90616e-33
CD38	CD27	0.771597	7.2474e-32
CD38	TBC1D10C	0.760682	1.62876e-30
CD38	PSCDBP	0.748447	4.40124e-29
CD38	SIT1	0.747841	5.1571e-29
CD38	CD2	0.742628	1.97703e-28
CD38	CD3D	0.740139	3.71264e-28
CD38	TNFRSF17	0.738817	5.17291e-28
CD38	KRT81	0.738105	6.17962e-28
ZDHHC6	TIAL1	0.58306	1.71821e-15
ZDHHC6	C14orf129	0.538731	4.80112e-13
ZDHHC6	C10orf84	0.495651	5.48227e-11
ZDHHC6	MED6	0.485931	1.46111e-10
ZDHHC6	LOC399818	0.474436	4.48024e-10
ZDHHC6	BCCIP	0.46725	8.83928e-10
ZDHHC6	SHOC2	0.466631	9.36548e-10
ZDHHC6	NDFIP2	0.466421	9.55089e-10
ZDHHC6	STYX	0.465682	1.02315e-09
ZDHHC6	BUB3	0.46174	1.47282e-09
NEFH	FLJ35848	0.487192	1.28885e-10
NEFH	ACTL8	0.456916	2.28607e-09
NEFH	PODXL2	0.447397	5.33577e-09
NEFH	VGF	0.440217	9.94216e-09
NEFH	MEIS3	0.430393	2.27673e-08
NEFH	SLC29A1	0.427001	3.0125e-08
NEFH	NEURL	0.422045	4.51032e-08
NEFH	KCNS1	0.417898	6.29073e-08
NEFH	SMC1B	0.417462	6.51318e-08
NEFH	KIAA0182	0.403225	1.97106e-07
CTDSP2	CHD4	0.626023	3.0332e-18
CTDSP2	TRIM56	0.599694	1.65165e-16
CTDSP2	MLXIP	0.586661	1.04668e-15
CTDSP2	NCOR2	0.586196	1.11619e-15
CTDSP2	CRAMP1L	0.575266	4.92089e-15
CTDSP2	ZRSR1	0.574058	5.77795e-15
CTDSP2	SEC16A	0.571256	8.36496e-15
CTDSP2	INPPL1	0.570959	8.69847e-15
CTDSP2	LASP1	0.57027	9.52079e-15
CTDSP2	NFATC3	0.567221	1.41655e-14
PGBD5	CRMP1	0.421268	4.80181e-08
PGBD5	MDGA1	0.405051	1.71496e-07
PGBD5	MAP4K4	0.400455	2.43037e-07
PGBD5	NAV1	0.399235	2.66371e-07
PGBD5	GLI2	0.394224	3.86704e-07
PGBD5	TMCC2	0.389176	5.59433e-07
PGBD5	ITPKB	0.388089	6.05261e-07
PGBD5	HRAS	0.388061	6.06508e-07
PGBD5	NAP1L4	0.385938	7.06718e-07
PGBD5	ZMYND19	0.385185	7.45913e-07
CCNY	LARP5	0.490853	8.92813e-11
CCNY	BPHL	0.475951	3.87402e-10
CCNY	ZMYND11	0.474107	4.62337e-10
CCNY	BCKDK	0.457152	2.23773e-09
CCNY	FBXO18	0.454075	2.95194e-09
CCNY	YME1L1	0.451627	3.67284e-09
CCNY	EI24	0.424346	3.74264e-08
CCNY	HSD3B7	0.421742	4.62184e-08
CCNY	MAPK3	0.421522	4.70472e-08
CCNY	TTC9	0.407992	1.36825e-07
RMND5B	DDX41	0.580609	2.39936e-15
RMND5B	NOLA2	0.556656	5.44109e-14
RMND5B	PRELID1	0.535939	6.66317e-13
RMND5B	GRK6	0.519414	4.36315e-12
RMND5B	TBC1D9B	0.519185	4.47504e-12
RMND5B	NSD1	0.514346	7.61033e-12
RMND5B	ZFP62	0.501652	2.94654e-11
RMND5B	LMAN2	0.492438	7.60633e-11
RMND5B	NDUFS8	0.462337	1.39416e-09
RMND5B	SH3GLB2	0.45578	2.53278e-09
ZNF257	ZNF492	0.655887	2.00409e-20
ZNF257	ZNF208	0.591522	5.30763e-16
ZNF257	FLJ44894	0.586212	1.11375e-15
ZNF257	ZNF429	0.581479	2.13189e-15
ZNF257	ZNF486	0.572987	6.65862e-15
ZNF257	ZNF682	0.55112	1.08087e-13
ZNF257	ZNF100	0.546374	1.92757e-13
ZNF257	ZNF676	0.542563	3.04711e-13
ZNF257	ZNF43	0.538817	4.75282e-13
ZNF257	ZNF479	0.527941	1.67577e-12
FLJ22167	GABARAPL2	0.447347	5.35906e-09
FLJ22167	C9orf116	0.434594	1.60261e-08
FLJ22167	C6orf165	0.429014	2.55212e-08
FLJ22167	EFHB	0.414317	8.35526e-08
FLJ22167	ROPN1L	0.402388	2.10027e-07
FLJ22167	DYNLRB2	0.398216	2.87486e-07
FLJ22167	ARMC4	0.395876	3.42207e-07
FLJ22167	SPATA4	0.392471	4.39901e-07
FLJ22167	CAPS2	0.390557	5.0597e-07
FLJ22167	C10orf79	0.38425	7.97452e-07
EXOSC7	ZDHHC3	0.638087	4.26571e-19
EXOSC7	CCDC51	0.574725	5.28836e-15
EXOSC7	RFT1	0.519596	4.27609e-12
EXOSC7	UQCRC1	0.510381	1.16851e-11
EXOSC7	ADH7	0.506445	1.77899e-11
EXOSC7	ST6GALNAC2	0.501745	2.91817e-11
EXOSC7	MKRN2	0.497487	4.53945e-11
EXOSC7	TAZ	0.49078	8.99408e-11
EXOSC7	UBP1	0.487608	1.23652e-10
EXOSC7	METTL8	0.474948	4.26571e-10
ROR2	GAS1	0.62015	7.64348e-18
ROR2	ADAM12	0.592456	4.65248e-16
ROR2	ADAMTS2	0.578486	3.19701e-15
ROR2	PDPN	0.575233	4.94259e-15
ROR2	FBN1	0.574412	5.51269e-15
ROR2	FBLN1	0.557252	5.0496e-14
ROR2	CPXM1	0.555744	6.09742e-14
ROR2	C1QTNF1	0.552234	9.4243e-14
ROR2	HTRA1	0.548673	1.45818e-13
ROR2	COL15A1	0.548375	1.51201e-13
MAOA	TMPRSS4	0.56901	1.1226e-14
MAOA	MID2	0.522239	3.18708e-12
MAOA	PTPN13	0.521584	3.4289e-12
MAOA	SDC1	0.520416	3.90447e-12
MAOA	CSTA	0.519281	4.42796e-12
MAOA	ARHGEF5	0.518798	4.67075e-12
MAOA	SYPL1	0.517819	5.20297e-12
MAOA	ACE2	0.51061	1.1401e-11
MAOA	KLF3	0.505912	1.88235e-11
MAOA	ADH7	0.498111	4.25648e-11
TNNT3	IGF2	0.529967	1.32964e-12
TNNT3	IGF2AS	0.455004	2.71602e-09
TNNT3	SPERT	0.433422	1.76848e-08
TNNT3	FAM83C	0.428652	2.62951e-08
TNNT3	FGFR3	0.427455	2.90202e-08
TNNT3	CLDN16	0.426414	3.16107e-08
TNNT3	KRT33B	0.408901	1.27533e-07
TNNT3	KRTAP17-1	0.401406	2.26219e-07
TNNT3	CLCA4	0.399762	2.56046e-07
TNNT3	ZFP62	0.394692	3.73549e-07
GYPC	SPOCK2	0.673523	7.84812e-22
GYPC	SELPLG	0.637277	4.87998e-19
GYPC	CENTB1	0.634718	7.44176e-19
GYPC	CD5	0.624581	3.81258e-18
GYPC	NCKAP1L	0.62381	4.3069e-18
GYPC	CORO1A	0.623213	4.73153e-18
GYPC	IL10RA	0.618141	1.04408e-17
GYPC	ADORA2A	0.611545	2.86089e-17
GYPC	ICAM3	0.607124	5.54982e-17
GYPC	IL21R	0.606491	6.0967e-17
C7orf33	HIST1H2AA	0.437534	1.24994e-08
C7orf33	DAZ2	0.336788	1.8283e-05
C7orf33	UMOD	0.330624	2.64927e-05
C7orf33	SLC5A11	0.315076	6.52138e-05
C7orf33	HMGCS2	0.3118	7.83578e-05
C7orf33	TINAG	0.310613	8.37002e-05
C7orf33	GOT1L1	0.309813	8.74944e-05
C7orf33	UBE2J2	0.309582	8.8622e-05
C7orf33	PTH2R	0.304875	0.000114701
C7orf33	DAZ1	0.30266	0.000129313
PLIN	FCER2	0.485352	1.54749e-10
PLIN	ACSM2A	0.468942	7.54338e-10
PLIN	GP6	0.460362	1.67112e-09
PLIN	OR10A4	0.439938	1.01832e-08
PLIN	OPN1SW	0.434094	1.6715e-08
PLIN	EPS8L3	0.433788	1.71493e-08
PLIN	POL3S	0.428244	2.71951e-08
PLIN	APOA5	0.4225	4.34718e-08
PLIN	OR10G2	0.417848	6.31627e-08
PLIN	OPN1LW	0.416998	6.75807e-08
LOC90826	ANAPC10	0.621167	6.52215e-18
LOC90826	BBS7	0.593185	4.19646e-16
LOC90826	C4orf29	0.579334	2.85132e-15
LOC90826	ETFDH	0.576195	4.34705e-15
LOC90826	USP38	0.566311	1.59375e-14
LOC90826	FLJ12716	0.545147	2.23504e-13
LOC90826	C4orf16	0.530501	1.25063e-12
LOC90826	OTUD4	0.520002	4.08822e-12
LOC90826	NARG1	0.519797	4.18199e-12
LOC90826	LSM6	0.516359	6.10829e-12
RNF4	MAEA	0.711333	3.34617e-25
RNF4	GAK	0.70968	4.82152e-25
RNF4	MRFAP1	0.689307	3.55206e-23
RNF4	HD	0.656474	1.80527e-20
RNF4	RBPJ	0.643069	1.84971e-19
RNF4	KIAA0232	0.640495	2.85376e-19
RNF4	SLBP	0.63521	6.86408e-19
RNF4	WDR1	0.628501	2.04137e-18
RNF4	PCGF3	0.624626	3.78555e-18
RNF4	LRPAP1	0.618125	1.04653e-17
F8A1	FAM127A	0.570505	9.23208e-15
F8A1	HTATSF1	0.554724	6.9236e-14
F8A1	ATP6AP1	0.550327	1.19127e-13
F8A1	UBE3B	0.522498	3.09616e-12
F8A1	KPNB1	0.517429	5.43129e-12
F8A1	BRCC3	0.514644	7.36709e-12
F8A1	SSRP1	0.510494	1.15437e-11
F8A1	AIFM1	0.505076	2.05633e-11
F8A1	FAM127B	0.49608	5.24627e-11
F8A1	UBC	0.495732	5.43648e-11
PLEKHG4	PRAME	0.457287	2.21055e-09
PLEKHG4	PNMA3	0.411163	1.06986e-07
PLEKHG4	PRDM13	0.405298	1.68282e-07
PLEKHG4	CDC25C	0.40014	2.48869e-07
PLEKHG4	TDRD5	0.397322	3.07337e-07
PLEKHG4	SYCP2	0.394765	3.7155e-07
PLEKHG4	CT45-6	0.392152	4.50335e-07
PLEKHG4	TUB	0.387888	6.14101e-07
PLEKHG4	SPAG5	0.387851	6.15748e-07
PLEKHG4	COCH	0.375446	1.4815e-06
GRB2	ITGB2	0.528543	1.5647e-12
GRB2	CCDC47	0.525397	2.23559e-12
GRB2	CD84	0.522435	3.11819e-12
GRB2	PSMC5	0.519879	4.14429e-12
GRB2	DDX42	0.51557	6.65921e-12
GRB2	MED13	0.514531	7.45854e-12
GRB2	FTSJ3	0.507116	1.65661e-11
GRB2	LILRB1	0.498943	3.90571e-11
GRB2	SMURF2	0.491295	8.53886e-11
GRB2	ITGAX	0.489384	1.03505e-10
HIST1H2AD	HIST2H2AA3	0.926173	1.09495e-66
HIST1H2AD	HIST1H1E	0.903494	3.60066e-58
HIST1H2AD	HIST1H2AM	0.891903	1.34109e-54
HIST1H2AD	HIST1H2AH	0.859032	2.4105e-46
HIST1H2AD	HIST1H2AE	0.821872	3.18656e-39
HIST1H2AD	HIST1H2AB	0.815115	4.1723e-38
HIST1H2AD	HIST1H2BM	0.811616	1.51733e-37
HIST1H2AD	HIST3H2BB	0.810049	2.68084e-37
HIST1H2AD	HIST2H2BE	0.806024	1.1299e-36
HIST1H2AD	HIST1H2AK	0.805478	1.37017e-36
DUS3L	RPL36	0.603745	9.14527e-17
DUS3L	TIMM44	0.584516	1.40717e-15
DUS3L	TMEM161A	0.567562	1.35524e-14
DUS3L	MGC24975	0.565466	1.77724e-14
DUS3L	HMG20B	0.556838	5.3184e-14
DUS3L	LOC407835	0.547925	1.5971e-13
DUS3L	LONP1	0.5345	7.87947e-13
DUS3L	ELOF1	0.533534	8.81465e-13
DUS3L	RANBP3	0.533012	9.36444e-13
DUS3L	BTBD2	0.530543	1.24463e-12
EIF1	NKIRAS2	0.649545	6.09889e-20
EIF1	NFE2L1	0.627492	2.3994e-18
EIF1	GOSR1	0.595294	3.10937e-16
EIF1	NF1	0.589422	7.12687e-16
EIF1	DHX8	0.583437	1.6317e-15
EIF1	BECN1	0.56292	2.46414e-14
EIF1	BLMH	0.549497	1.31867e-13
EIF1	PSME3	0.549079	1.38775e-13
EIF1	NMT1	0.54656	1.88467e-13
EIF1	JUP	0.526819	1.90353e-12
RP5-1077B9.4	APBB3	0.629923	1.62385e-18
RP5-1077B9.4	ATAD3B	0.60461	8.05213e-17
RP5-1077B9.4	KLHL17	0.582684	1.80891e-15
RP5-1077B9.4	SRM	0.56611	1.63557e-14
RP5-1077B9.4	UBXD5	0.525953	2.09949e-12
RP5-1077B9.4	NSUN5C	0.519137	4.49878e-12
RP5-1077B9.4	ATP13A2	0.51491	7.15644e-12
RP5-1077B9.4	PIF1	0.514208	7.72523e-12
RP5-1077B9.4	C1orf159	0.496682	4.93164e-11
RP5-1077B9.4	KIAA1787	0.495855	5.36859e-11
FPGT	TM2D1	0.647924	8.07187e-20
FPGT	2016/9/15 星期四	0.642389	2.07506e-19
FPGT	LRRC40	0.640959	2.64032e-19
FPGT	ZMYM1	0.622918	4.9561e-18
FPGT	BXDC5	0.621045	6.64828e-18
FPGT	BTF3L4	0.610264	3.47005e-17
FPGT	SEC22A	0.6068	5.82322e-17
FPGT	RPAP2	0.586885	1.01459e-15
FPGT	CTBS	0.560061	3.54443e-14
FPGT	GIN1	0.55841	4.36602e-14
GDF10	ABCA8	0.703808	1.72845e-24
GDF10	A2M	0.68344	1.14831e-22
GDF10	FIGF	0.627015	2.58957e-18
GDF10	AGER	0.608303	4.6556e-17
GDF10	MGP	0.603599	9.34315e-17
GDF10	PGC	0.598023	2.10254e-16
GDF10	FOXA2	0.59015	6.43662e-16
GDF10	CPB2	0.58925	7.30008e-16
GDF10	ADAMTS8	0.575992	4.46672e-15
GDF10	FGF18	0.574002	5.82173e-15
COQ9	CIAPIN1	0.767766	2.20336e-31
COQ9	THAP11	0.697709	6.30112e-24
COQ9	GOT2	0.664623	4.13771e-21
COQ9	NIP30	0.603468	9.52433e-17
COQ9	DUS2L	0.578805	3.06235e-15
COQ9	C16orf80	0.574718	5.29315e-15
COQ9	C16orf44	0.565331	1.80853e-14
COQ9	NIP7	0.557653	4.80151e-14
COQ9	NOB1	0.557237	5.05898e-14
COQ9	DDX28	0.552957	8.61887e-14
GCC2	RGPD4	0.783633	1.90534e-33
GCC2	RANBP2	0.704941	1.35433e-24
GCC2	NKTR	0.68862	4.08099e-23
GCC2	SFRS18	0.657361	1.54138e-20
GCC2	BDP1	0.624951	3.59554e-18
GCC2	MON2	0.616569	1.33041e-17
GCC2	FAM44A	0.615616	1.53994e-17
GCC2	CEP290	0.612466	2.48886e-17
GCC2	KIAA1109	0.602222	1.1433e-16
GCC2	IBTK	0.59255	4.59106e-16
RARRES3	CD3D	0.748207	4.68664e-29
RARRES3	APOL3	0.739511	4.34743e-28
RARRES3	TBC1D10C	0.728998	5.72061e-27
RARRES3	PDCD1	0.723037	2.33874e-26
RARRES3	PSMB8	0.712229	2.74244e-25
RARRES3	KLRK1	0.709931	4.56172e-25
RARRES3	CD247	0.709286	5.25745e-25
RARRES3	HLA-DMA	0.706829	8.99657e-25
RARRES3	LCK	0.70506	1.32006e-24
RARRES3	GBP1	0.704269	1.5653e-24
PLXNA1	CDV3	0.620615	7.10962e-18
PLXNA1	FOXK1	0.62011	7.69197e-18
PLXNA1	PLXNA3	0.571487	8.11493e-15
PLXNA1	GOLGB1	0.571025	8.62317e-15
PLXNA1	DNAJC13	0.567837	1.30765e-14
PLXNA1	FLNA	0.566904	1.476e-14
PLXNA1	IFT122	0.562134	2.72397e-14
PLXNA1	CIC	0.560763	3.24288e-14
PLXNA1	SEC61A1	0.556605	5.47574e-14
PLXNA1	MEGF8	0.555219	6.5102e-14
KIAA0100	SUPT6H	0.697327	6.82513e-24
KIAA0100	NBR1	0.650136	5.5041e-20
KIAA0100	SCAP	0.637355	4.81672e-19
KIAA0100	GOSR1	0.63485	7.28197e-19
KIAA0100	MLLT6	0.625332	3.38497e-18
KIAA0100	KIAA0515	0.617484	1.15559e-17
KIAA0100	MED1	0.614434	1.84511e-17
KIAA0100	AP3D1	0.613016	2.28948e-17
KIAA0100	PRPF8	0.611344	2.94883e-17
KIAA0100	DKFZP434B0335	0.60652	6.07068e-17
PMF1	HAX1	0.634125	8.20252e-19
PMF1	APOA1BP	0.564155	2.10369e-14
PMF1	PPOX	0.563892	2.17581e-14
PMF1	MTX1	0.547993	1.58392e-13
PMF1	PYGO2	0.52155	3.4419e-12
PMF1	DPM3	0.519246	4.44498e-12
PMF1	HIST2H2AB	0.512411	9.38842e-12
PMF1	MRPS14	0.497854	4.3708e-11
PMF1	BGLAP	0.495438	5.60284e-11
PMF1	SCNM1	0.495364	5.64571e-11
FNDC1	COL3A1	0.898876	1.07345e-56
FNDC1	ASPN	0.863766	2.13489e-47
FNDC1	COL10A1	0.857053	6.46976e-46
FNDC1	COL11A1	0.812861	9.61455e-38
FNDC1	GLT8D2	0.80965	3.09651e-37
FNDC1	GREM1	0.806278	1.03309e-36
FNDC1	COL5A2	0.803743	2.51576e-36
FNDC1	WNT2	0.802143	4.38347e-36
FNDC1	THBS2	0.801181	6.10659e-36
FNDC1	FIBIN	0.798162	1.70758e-35
HS2ST1	PKN2	0.720772	3.95543e-26
HS2ST1	EVI5	0.629689	1.68627e-18
HS2ST1	SOBP	0.615704	1.51943e-17
HS2ST1	FNBP1L	0.606874	5.76003e-17
HS2ST1	MTF2	0.569686	1.02768e-14
HS2ST1	RAB11FIP2	0.567849	1.30569e-14
HS2ST1	ZNF644	0.567813	1.31181e-14
HS2ST1	SOX3	0.558827	4.1425e-14
HS2ST1	LCE5A	0.541171	3.5965e-13
HS2ST1	CDC42EP5	0.536054	6.57425e-13
CRELD2	ALG12	0.598396	1.99253e-16
CRELD2	CYB5R3	0.586772	1.0306e-15
CRELD2	SYVN1	0.555627	6.18726e-14
CRELD2	PLXNB2	0.551778	9.9679e-14
CRELD2	SDF4	0.548381	1.51091e-13
CRELD2	C22orf9	0.54243	3.09585e-13
CRELD2	CHPF	0.537401	5.61443e-13
CRELD2	XBP1	0.536139	6.50903e-13
CRELD2	ARSA	0.534835	7.57864e-13
CRELD2	SBF1	0.53402	8.33168e-13
C8G	MAMDC4	0.599183	1.77849e-16
C8G	INHA	0.444523	6.85693e-09
C8G	ZAP70	0.443192	7.69617e-09
C8G	HSF4	0.441542	8.87353e-09
C8G	CYP2D7P1	0.441373	9.00325e-09
C8G	ALPP	0.41999	5.32167e-08
C8G	KEL	0.416924	6.79787e-08
C8G	PSORS1C2	0.413932	8.61225e-08
C8G	HDAC10	0.400354	2.44893e-07
C8G	HAGHL	0.385701	7.18829e-07
CD82	IL4R	0.626141	2.97667e-18
CD82	KIAA1754	0.606824	5.80269e-17
CD82	MAP7D1	0.597712	2.19885e-16
CD82	BMP1	0.576574	4.13256e-15
CD82	NFKB2	0.571641	7.95276e-15
CD82	SLC12A4	0.567837	1.30771e-14
CD82	KIAA1949	0.563718	2.2249e-14
CD82	CDKN1A	0.561199	3.0683e-14
CD82	AGRN	0.557806	4.7105e-14
CD82	SAMD9	0.555402	6.36364e-14
LIM2	CXorf27	0.462476	1.37648e-09
LIM2	CCKBR	0.413134	9.16996e-08
LIM2	LCE1F	0.40009	2.49812e-07
LIM2	SLAMF9	0.393681	4.02482e-07
LIM2	KIRREL3	0.388924	5.69769e-07
LIM2	MYLK2	0.379569	1.11102e-06
LIM2	C6orf124	0.379292	1.1328e-06
LIM2	MAB21L2	0.374531	1.57837e-06
LIM2	CDH16	0.374119	1.62392e-06
LIM2	FEZF2	0.37076	2.045e-06
UNQ6490	GCM2	0.317269	5.76052e-05
UNQ6490	NFATC4	0.316071	6.16519e-05
UNQ6490	GPR25	0.308006	9.66615e-05
UNQ6490	CNIH2	0.3051	0.00011331
UNQ6490	RIBC1	0.301054	0.000140976
UNQ6490	OR5L1	0.300475	0.000145416
UNQ6490	USP29	0.29814	0.000164676
UNQ6490	DRD3	0.297043	0.00017452
UNQ6490	DPY19L2P2	0.293886	0.000206004
UNQ6490	HPS6	0.289969	0.000252399
MMP16	SORCS1	0.431681	2.04544e-08
MMP16	KCNH5	0.40632	1.55608e-07
MMP16	DFNB31	0.4055	1.65701e-07
MMP16	FGF23	0.398279	2.86149e-07
MMP16	NPY5R	0.393334	4.12885e-07
MMP16	FCER2	0.390405	5.11619e-07
MMP16	COL25A1	0.389097	5.62654e-07
MMP16	MASP1	0.385882	7.09549e-07
MMP16	ELAVL3	0.385607	7.2367e-07
MMP16	GLP2R	0.382308	9.15634e-07
DRD3	GNRH2	0.533793	8.55423e-13
DRD3	TMEM174	0.52203	3.26233e-12
DRD3	KLHL30	0.51836	4.90218e-12
DRD3	ADCY1	0.511041	1.08843e-11
DRD3	LOC56964	0.49614	5.21392e-11
DRD3	OR2B3	0.495902	5.34287e-11
DRD3	GPR52	0.485981	1.45394e-10
DRD3	PRTN3	0.484891	1.61986e-10
DRD3	NPC1L1	0.482932	1.96506e-10
DRD3	FBN3	0.477818	3.23584e-10
C5orf26	LETMD1	0.478009	3.17665e-10
C5orf26	LOC653314	0.477127	3.45928e-10
C5orf26	CAMLG	0.47174	5.79199e-10
C5orf26	RPL14	0.466688	9.31603e-10
C5orf26	C6orf48	0.465474	1.04311e-09
C5orf26	LOC402176	0.465135	1.07651e-09
C5orf26	EIF4B	0.459644	1.78428e-09
C5orf26	RPS3	0.455526	2.59133e-09
C5orf26	RPL37A	0.453658	3.06442e-09
C5orf26	RPL23	0.442939	7.86618e-09
C11orf73	TMEM126B	0.670779	1.3183e-21
C11orf73	CCDC90B	0.663666	4.93175e-21
C11orf73	TTC9C	0.595663	2.94978e-16
C11orf73	CEP57	0.591545	5.29042e-16
C11orf73	RBM7	0.57273	6.88891e-15
C11orf73	SDHD	0.56539	1.79483e-14
C11orf73	PTS	0.561902	2.80599e-14
C11orf73	LIPT1	0.557275	5.0349e-14
C11orf73	RCHY1	0.551511	1.03013e-13
C11orf73	GTF2A2	0.549741	1.2799e-13
PTP4A2	VASN	0.593605	3.95415e-16
PTP4A2	JAK1	0.589261	7.28889e-16
PTP4A2	EPS15	0.578433	3.21972e-15
PTP4A2	FAM107B	0.573859	5.93318e-15
PTP4A2	KIAA0494	0.548209	1.54278e-13
PTP4A2	TRAK2	0.546244	1.95809e-13
PTP4A2	HIPK1	0.54492	2.29705e-13
PTP4A2	ZEB2	0.544285	2.47923e-13
PTP4A2	TMEM50A	0.541673	3.38802e-13
PTP4A2	PALM2-AKAP2	0.540107	4.08057e-13
OR4M2	GPR12	0.718154	7.21475e-26
OR4M2	S100A5	0.636609	5.45023e-19
OR4M2	KIAA0913	0.627599	2.35881e-18
OR4M2	SLC22A12	0.584959	1.32394e-15
OR4M2	MEFV	0.583319	1.65827e-15
OR4M2	PCDHGC4	0.572158	7.42917e-15
OR4M2	NKX6-1	0.567369	1.38964e-14
OR4M2	CHAT	0.565725	1.71904e-14
OR4M2	IAPP	0.565466	1.77723e-14
OR4M2	GPR151	0.556235	5.73506e-14
HPCA	HPCAL1	0.762465	9.90927e-31
HPCA	GRAMD1A	0.579084	2.94939e-15
HPCA	CORO1B	0.56139	2.9946e-14
HPCA	ARAF	0.558151	4.51046e-14
HPCA	FXR2	0.552781	8.80914e-14
HPCA	FMNL1	0.552684	8.91489e-14
HPCA	EML3	0.541481	3.4664e-13
HPCA	AP1M1	0.532792	9.60512e-13
HPCA	TUBA1A	0.529455	1.40985e-12
HPCA	AP1B1	0.527892	1.68503e-12
SEC14L1	PSCD1	0.49328	6.9827e-11
SEC14L1	HOM-TES-103	0.484502	1.68338e-10
SEC14L1	TCEAL6	0.459162	1.86441e-09
SEC14L1	KLHL6	0.458406	1.99713e-09
SEC14L1	CBL	0.455064	2.70146e-09
SEC14L1	LAX1	0.453908	2.99667e-09
SEC14L1	PLEKHM1	0.450925	3.909e-09
SEC14L1	PIP4K2A	0.450007	4.24028e-09
SEC14L1	TCEAL3	0.446317	5.86492e-09
SEC14L1	HIPK2	0.439062	1.09747e-08
CHFR	ZNF701	0.45141	3.74427e-09
CHFR	ZNF10	0.40653	1.53121e-07
CHFR	KIAA0692	0.40058	2.40766e-07
CHFR	ZNF140	0.383772	8.25119e-07
CHFR	ZNF585A	0.380538	1.03773e-06
CHFR	PIP4K2C	0.380465	1.04312e-06
CHFR	ZNF137	0.376099	1.41586e-06
CHFR	HECTD3	0.371507	1.94319e-06
CHFR	VPS37C	0.371248	1.97794e-06
CHFR	ZNF26	0.366641	2.70358e-06
EMILIN1	MRGPRF	0.785355	1.11094e-33
EMILIN1	PCOLCE	0.768964	1.55967e-31
EMILIN1	COL6A2	0.755519	6.7046e-30
EMILIN1	COL1A2	0.74375	1.48448e-28
EMILIN1	COL5A1	0.742479	2.05343e-28
EMILIN1	DACT3	0.736326	9.61546e-28
EMILIN1	MXRA8	0.735924	1.06185e-27
EMILIN1	CD248	0.73334	2.00267e-27
EMILIN1	C10orf56	0.732973	2.19032e-27
EMILIN1	AEBP1	0.726481	1.04136e-26
NDUFS4	MOCS2	0.591522	5.30796e-16
NDUFS4	HINT1	0.565054	1.87424e-14
NDUFS4	FLJ13611	0.498287	4.17992e-11
NDUFS4	GIN1	0.485303	1.55509e-10
NDUFS4	RPS14	0.478305	3.08678e-10
NDUFS4	RFESD	0.472823	5.22541e-10
NDUFS4	RPS3A	0.461796	1.46527e-09
NDUFS4	MRPS36	0.455591	2.57622e-09
NDUFS4	COMMD10	0.446128	5.96271e-09
NDUFS4	BTF3	0.445846	6.11095e-09
COL18A1	COL6A2	0.729714	4.81797e-27
COL18A1	COL4A2	0.663529	5.05629e-21
COL18A1	SPON2	0.642968	1.88167e-19
COL18A1	AEBP1	0.636183	5.84765e-19
COL18A1	IQSEC1	0.635848	6.17948e-19
COL18A1	PDGFRB	0.625743	3.17095e-18
COL18A1	ADARB1	0.62064	7.08153e-18
COL18A1	DCHS1	0.618854	9.34974e-18
COL18A1	HEPH	0.618812	9.40948e-18
COL18A1	COL5A1	0.617923	1.07975e-17
PDZD3	TYR	0.454298	2.89375e-09
PDZD3	ELA2A	0.450649	4.00609e-09
PDZD3	SLC30A10	0.449357	4.49066e-09
PDZD3	KLF1	0.44104	9.26445e-09
PDZD3	C14orf68	0.437745	1.22776e-08
PDZD3	CACNG4	0.435795	1.44834e-08
PDZD3	UNQ2541	0.435733	1.45591e-08
PDZD3	PKLR	0.434798	1.57537e-08
PDZD3	ANKS4B	0.432031	1.98655e-08
PDZD3	OR51I1	0.431254	2.11952e-08
C9orf16	ZDHHC12	0.584392	1.43141e-15
C9orf16	DPM2	0.577369	3.71463e-15
C9orf16	ARRDC1	0.56917	1.09937e-14
C9orf16	SSNA1	0.52919	1.45326e-12
C9orf16	RPL7A	0.528298	1.60886e-12
C9orf16	COQ4	0.527671	1.72798e-12
C9orf16	URM1	0.517195	5.57265e-12
C9orf16	RPL35	0.511898	9.9235e-12
C9orf16	CDC42EP1	0.51052	1.15116e-11
C9orf16	C9orf142	0.49194	8.00004e-11
ERBB2IP	BDP1	0.598616	1.93018e-16
ERBB2IP	COL4A3BP	0.589352	7.19686e-16
ERBB2IP	TNFSF14	0.553665	7.89653e-14
ERBB2IP	SLC35E4	0.549999	1.24011e-13
ERBB2IP	PURA	0.548352	1.51632e-13
ERBB2IP	MYO1C	0.54292	2.91996e-13
ERBB2IP	HIPK1	0.541912	3.29324e-13
ERBB2IP	NSD1	0.534892	7.52854e-13
ERBB2IP	FAM63B	0.534825	7.58729e-13
ERBB2IP	TNRC6A	0.531425	1.1247e-12
EMX2	EMX2OS	0.793104	9.19832e-35
EMX2	MSX1	0.542736	2.98461e-13
EMX2	MSX2	0.512981	8.82634e-12
EMX2	APCDD1	0.440752	9.49624e-09
EMX2	KIF26A	0.437446	1.25937e-08
EMX2	WNT6	0.432875	1.85133e-08
EMX2	SLC6A2	0.420511	5.10354e-08
EMX2	NKX3-2	0.414426	8.28376e-08
EMX2	LINGO1	0.397439	3.04662e-07
EMX2	ZNF423	0.395038	3.64116e-07
FUS	HCFC1	0.787654	5.3626e-34
FUS	SNRP70	0.72015	4.56526e-26
FUS	CHD4	0.718057	7.37666e-26
FUS	HNRNPA2B1	0.717686	8.02683e-26
FUS	HNRPAB	0.69794	6.00299e-24
FUS	KIAA1542	0.687828	4.78706e-23
FUS	BRD3	0.679457	2.50749e-22
FUS	ARS2	0.677294	3.81278e-22
FUS	SFRS15	0.672516	9.49996e-22
FUS	GANAB	0.671597	1.13024e-21
TF	TM4SF5	0.716651	1.01561e-25
TF	APOA2	0.70884	5.79833e-25
TF	F2	0.703748	1.75078e-24
TF	ASGR2	0.696086	8.84059e-24
TF	APOC3	0.695877	9.23239e-24
TF	APOA1	0.688788	3.94534e-23
TF	AHSG	0.67807	3.28182e-22
TF	FABP1	0.659863	9.83836e-21
TF	ITIH2	0.605992	6.56474e-17
TF	APOB	0.603592	9.35356e-17
CLCN4	DAGLA	0.488223	1.16281e-10
CLCN4	QPCT	0.451089	3.85268e-09
CLCN4	ANK2	0.443988	7.18308e-09
CLCN4	SHE	0.424643	3.65317e-08
CLCN4	TRAF5	0.42464	3.65405e-08
CLCN4	FYN	0.42392	3.87442e-08
CLCN4	LGI2	0.419163	5.68639e-08
CLCN4	KCNMB4	0.414441	8.27406e-08
CLCN4	WNK3	0.412314	9.77865e-08
CLCN4	MRAS	0.409614	1.20679e-07
CXorf56	NKAP	0.608661	4.41299e-17
CXorf56	RNF113B	0.585506	1.22776e-15
CXorf56	SLC25A5	0.581734	2.05895e-15
CXorf56	MORF4L2	0.539597	4.33436e-13
CXorf56	PSMD10	0.527752	1.71215e-12
CXorf56	CXorf34	0.51814	5.02239e-12
CXorf56	PGRMC1	0.515585	6.64799e-12
CXorf56	RNF113A	0.513876	8.0095e-12
CXorf56	PRUNE	0.503833	2.34432e-11
CXorf56	CDCA7L	0.499683	3.61709e-11
C11orf72	KRTAP4-14	0.453504	3.10691e-09
C11orf72	C9orf131	0.42679	3.06503e-08
C11orf72	UNQ9438	0.404881	1.73734e-07
C11orf72	ACTL7A	0.388365	5.9332e-07
C11orf72	GPR151	0.386551	6.76231e-07
C11orf72	CST5	0.385772	7.15183e-07
C11orf72	LENG9	0.383886	8.18439e-07
C11orf72	C1orf178	0.381259	9.86263e-07
C11orf72	2016/9/15 星期四	0.380882	1.01286e-06
C11orf72	IKZF5	0.378699	1.18097e-06
ELAC2	PELP1	0.708409	6.37347e-25
ELAC2	CNTROB	0.689396	3.48862e-23
ELAC2	MYBBP1A	0.661268	7.6319e-21
ELAC2	PRPF8	0.652434	3.68528e-20
ELAC2	SMG6	0.636991	5.11609e-19
ELAC2	MNT	0.618012	1.06511e-17
ELAC2	DHX33	0.589899	6.66684e-16
ELAC2	RBM10	0.579941	2.62655e-15
ELAC2	TOP3A	0.568824	1.15012e-14
ELAC2	DDX54	0.560625	3.30034e-14
NPR1	TIE1	0.608241	4.69886e-17
NPR1	TENC1	0.58447	1.41612e-15
NPR1	FXYD1	0.572112	7.47379e-15
NPR1	C3	0.57149	8.11239e-15
NPR1	FSTL3	0.5677	1.33129e-14
NPR1	A2M	0.5666	1.53514e-14
NPR1	ENG	0.563774	2.20906e-14
NPR1	RHOBTB2	0.557815	4.70536e-14
NPR1	NOSTRIN	0.552244	9.41178e-14
NPR1	SH2D3C	0.55009	1.22644e-13
ASS1	HRB	0.393985	3.93559e-07
ASS1	XCL2	0.379686	1.10187e-06
ASS1	LCN2	0.379555	1.11205e-06
ASS1	BCL2L14	0.37097	2.01591e-06
ASS1	SLCO4A1	0.357595	4.92505e-06
ASS1	CXCL16	0.350462	7.80312e-06
ASS1	INCA	0.349498	8.29693e-06
ASS1	SAA4	0.344413	1.14284e-05
ASS1	SAA2	0.339771	1.52354e-05
ASS1	LY6E	0.338674	1.62959e-05
USP42	WIPI2	0.671363	1.18117e-21
USP42	BAT2D1	0.659429	1.06379e-20
USP42	ZNF12	0.650861	4.85183e-20
USP42	C7orf26	0.642971	1.88062e-19
USP42	SFRS8	0.636229	5.80273e-19
USP42	MED13L	0.622563	5.2411e-18
USP42	BAZ1B	0.613319	2.18666e-17
USP42	PPRC1	0.611133	3.04437e-17
USP42	POGZ	0.60977	3.73745e-17
USP42	TPR	0.60806	4.82731e-17
POLR2J	POP7	0.654715	2.46658e-20
POLR2J	ATP5J2	0.601311	1.30584e-16
POLR2J	PRKRIP1	0.576062	4.42544e-15
POLR2J	CPSF4	0.569425	1.06334e-14
POLR2J	BUD31	0.556959	5.23831e-14
POLR2J	SHFM1	0.551831	9.90319e-14
POLR2J	PMS2L5	0.523192	2.86475e-12
POLR2J	tcag7.1017	0.521411	3.4955e-12
POLR2J	PMS2L3	0.519399	4.37027e-12
POLR2J	ALKBH4	0.5183	4.93444e-12
SEC23IP	C10orf46	0.64711	9.28534e-20
SEC23IP	KIAA0157	0.60356	9.39693e-17
SEC23IP	C10orf118	0.570371	9.39581e-15
SEC23IP	PDZD8	0.560323	3.42876e-14
SEC23IP	TCF7L2	0.534769	7.63734e-13
SEC23IP	CTBP2	0.52963	1.38188e-12
SEC23IP	KIAA1600	0.526515	1.97019e-12
SEC23IP	RAB11FIP2	0.52603	2.08145e-12
SEC23IP	SHOC2	0.518625	4.76085e-12
SEC23IP	EIF3A	0.515259	6.88941e-12
UQCRC1	KIAA0664	0.593599	3.95752e-16
UQCRC1	USP19	0.531268	1.14519e-12
UQCRC1	PRKAR2A	0.530099	1.30966e-12
UQCRC1	RRP9	0.52103	3.64708e-12
UQCRC1	BAP1	0.51666	5.90985e-12
UQCRC1	ATRIP	0.514991	7.09391e-12
UQCRC1	SLC26A6	0.511742	1.00917e-11
UQCRC1	C22orf25	0.510053	1.21043e-11
UQCRC1	CCDC86	0.507955	1.51505e-11
LOC729603	RREB1	0.527609	1.74011e-12
LOC729603	CHP	0.493643	6.72957e-11
LOC729603	IGF2R	0.475202	4.16305e-10
LOC729603	FNTB	0.47378	4.76983e-10
LOC729603	FAM83C	0.469651	7.05613e-10
LOC729603	SLC12A6	0.46418	1.17607e-09
LOC729603	ATP13A4	0.454382	2.87182e-09
LOC729603	CYP2C9	0.445725	6.17587e-09
LOC729603	PER3	0.445698	6.19069e-09
LOC729603	C14orf102	0.443929	7.22006e-09
C1orf71	B3GALNT2	0.541875	3.30759e-13
C1orf71	C1orf121	0.532603	9.81755e-13
C1orf71	C1orf58	0.531396	1.12836e-12
C1orf71	C1orf124	0.531241	1.14869e-12
C1orf71	TAF5L	0.521302	3.53801e-12
C1orf71	RCOR3	0.520199	3.99988e-12
C1orf71	GNA13	0.520142	4.02521e-12
C1orf71	ADSS	0.517536	5.36793e-12
C1orf71	C1orf55	0.515988	6.36152e-12
C1orf71	TFB2M	0.500388	3.36173e-11
POLG	FANCI	0.884342	1.754e-52
POLG	BLM	0.817268	1.86007e-38
POLG	PRC1	0.76642	3.23984e-31
POLG	C15orf42	0.76459	5.44927e-31
POLG	KIF23	0.675955	4.93253e-22
POLG	NUSAP1	0.641596	2.37203e-19
POLG	BUB1B	0.640603	2.80258e-19
POLG	CCNB2	0.62581	3.13735e-18
POLG	RCCD1	0.605553	7.00544e-17
POLG	SMC4	0.594695	3.38672e-16
ADAM23	SAC	0.741952	2.34764e-28
ADAM23	CHST7	0.733208	2.06821e-27
ADAM23	SOST	0.716693	1.00591e-25
ADAM23	WNT5A	0.706503	9.65703e-25
ADAM23	SRXN1	0.706433	9.80491e-25
ADAM23	GLI2	0.69579	9.40118e-24
ADAM23	NTRK2	0.693649	1.46409e-23
ADAM23	CNTNAP2	0.692919	1.70124e-23
ADAM23	CYP26A1	0.691575	2.23997e-23
ADAM23	SCN9A	0.689153	3.6649e-23
TFR2	PKLR	0.712066	2.84401e-25
TFR2	PRSS33	0.707289	8.13928e-25
TFR2	PIPOX	0.694691	1.18061e-23
TFR2	ANKRD41	0.694563	1.21247e-23
TFR2	PCLKC	0.693203	1.60464e-23
TFR2	SULT2A1	0.678425	3.06401e-22
TFR2	DPF3	0.678146	3.23392e-22
TFR2	C20orf59	0.67711	3.95012e-22
TFR2	OR51I1	0.676815	4.18118e-22
TFR2	GNB3	0.671778	1.09221e-21
RICTOR	BASP1	0.478207	3.11644e-10
RICTOR	TRIO	0.437461	1.25771e-08
RICTOR	2016/3/6 星期日	0.428909	2.57428e-08
RICTOR	C5orf22	0.423458	4.02257e-08
RICTOR	WDR70	0.409571	1.21084e-07
RICTOR	DNAJA5	0.402918	2.01755e-07
RICTOR	FLJ13231	0.401082	2.31828e-07
RICTOR	RNASEN	0.394491	3.79134e-07
RICTOR	POLS	0.391837	4.6083e-07
RICTOR	TBC1D3P2	0.365394	2.93988e-06
MGC39606	RAB6B	0.54399	2.56872e-13
MGC39606	MAGI2	0.537643	5.45726e-13
MGC39606	FAM127A	0.524805	2.38993e-12
MGC39606	OR7A5	0.505968	1.87131e-11
MGC39606	DVL3	0.473896	4.71724e-10
MGC39606	FAM127B	0.47317	5.05569e-10
MGC39606	FGFR2	0.4716	5.86925e-10
MGC39606	SGEF	0.471346	6.01245e-10
MGC39606	MAGEE1	0.465252	1.0648e-09
MGC39606	CCDC85A	0.461886	1.45327e-09
C19orf55	RBM42	0.555168	6.55117e-14
C19orf55	COX6B1	0.546729	1.84649e-13
C19orf55	WDR62	0.528982	1.48816e-12
C19orf55	SNX26	0.519291	4.42281e-12
C19orf55	SARS2	0.501648	2.94777e-11
C19orf55	C1orf69	0.462232	1.40772e-09
C19orf55	DKFZP434A0131	0.461206	1.54675e-09
C19orf55	LOC390243	0.455479	2.60227e-09
C19orf55	FLJ25006	0.454916	2.73751e-09
C19orf55	TOR2A	0.452465	3.40891e-09
SNAPC1	STYX	0.543214	2.81898e-13
SNAPC1	SLC38A2	0.541357	3.51798e-13
SNAPC1	ZBTB25	0.535119	7.33176e-13
SNAPC1	GMFB	0.510314	1.17703e-11
SNAPC1	SAMD8	0.507926	1.51972e-11
SNAPC1	S100A2	0.501622	2.95587e-11
SNAPC1	SLC39A9	0.496325	5.11607e-11
SNAPC1	EXOC5	0.491035	8.76585e-11
SNAPC1	HIF1A	0.489861	9.867e-11
SNAPC1	C14orf112	0.488777	1.1001e-10
GNA11	HDGF2	0.778239	1.00091e-32
GNA11	AP3D1	0.777766	1.15506e-32
GNA11	RANBP3	0.725516	1.30806e-26
GNA11	HCFC1	0.720786	3.94342e-26
GNA11	LARP1	0.701522	2.81776e-24
GNA11	LONP1	0.697279	6.89347e-24
GNA11	GTF2F1	0.694383	1.25842e-23
GNA11	KPNB1	0.690555	2.75778e-23
GNA11	EEF2	0.685776	7.22131e-23
GNA11	MLLT1	0.685053	8.33956e-23
CCDC52	NAT13	0.581666	2.07822e-15
CCDC52	ATG3	0.557503	4.89318e-14
CCDC52	MBD4	0.540562	3.86661e-13
CCDC52	ZBTB11	0.517991	5.10546e-12
CCDC52	TMEM39A	0.517603	5.32811e-12
CCDC52	TFG	0.511425	1.04434e-11
CCDC52	GSK3B	0.501197	3.08986e-11
CCDC52	GTF2E1	0.500575	3.29682e-11
CCDC52	C3orf1	0.486558	1.3729e-10
CCDC52	C3orf17	0.485006	1.60153e-10
[truncated: 147,338 more rows]
