# Supplementary material for: Identification of Cancer Hallmarks Based on the Gene Co-expression Networks of Seven Cancers
Source: Front Genet. 2019 Feb 19;10:99. doi: 10.3389/fgene.2019.00099 (PMC6389798; doi:10.3389/fgene.2019.00099)
Supplement: Supplementary file 8 [file Table_8.xlsx]

## Sheet: Sheet1
Table S8. The co-expression network of OV
Gene A	Gene B	Correlation	P-value
ELMO2	SLC35C2	0.633975	3.56697e-64
ELMO2	DNTTIP1	0.610655	1.99539e-58
ELMO2	SERINC3	0.585657	8.96972e-53
ELMO2	CTNNBL1	0.583633	2.45012e-52
ELMO2	PIGT	0.580601	1.08937e-51
ELMO2	TRPC4AP	0.579447	1.91406e-51
ELMO2	YWHAB	0.571035	1.09106e-49
ELMO2	KIAA0406	0.568855	3.05239e-49
ELMO2	STAU1	0.564306	2.54837e-48
ELMO2	KIAA1219	0.563632	3.47995e-48
CREB3L1	COL6A2	0.742157	7.29369e-99
CREB3L1	ZNF469	0.717302	1.86406e-89
CREB3L1	COL5A1	0.714752	1.50873e-88
CREB3L1	COL6A1	0.703845	8.94903e-85
CREB3L1	SRPX2	0.701536	5.35189e-84
CREB3L1	COL1A2	0.69923	3.14046e-83
CREB3L1	EMILIN1	0.691328	1.18814e-80
CREB3L1	C1QTNF6	0.675532	9.68651e-76
CREB3L1	SLAMF9	0.674841	1.56283e-75
CREB3L1	HIC1	0.669836	4.81763e-74
RPS11	RPL13A	0.827824	5.99269e-142
RPS11	RPS9	0.722626	2.19831e-91
RPS11	tcag7.23	0.704744	4.4391e-85
RPS11	RPL18	0.679877	4.63541e-77
RPS11	RPS19	0.671041	2.12372e-74
RPS11	OXER1	0.602532	1.55556e-56
RPS11	ZNF581	0.589525	1.28902e-53
RPS11	SNRPD2	0.586074	7.28447e-53
RPS11	MOS	0.583754	2.30768e-52
RPS11	OMP	0.582437	4.42155e-52
PNMA1	SNW1	0.531324	4.79493e-42
PNMA1	WDR22	0.476449	5.07789e-33
PNMA1	C14orf135	0.473496	1.40095e-32
PNMA1	HNRPH3	0.469686	5.11403e-32
PNMA1	KIAA1737	0.468852	6.77499e-32
PNMA1	PCNX	0.450438	2.782e-29
PNMA1	GLRX5	0.446792	8.77364e-29
PNMA1	ABCD4	0.445195	1.44479e-28
PNMA1	TOP2B	0.443168	2.71051e-28
PNMA1	SFRS10	0.443162	2.71548e-28
MMP2	AEBP1	0.859346	2.35151e-164
MMP2	COL5A1	0.854406	1.68756e-160
MMP2	THBS2	0.846553	1.18074e-154
MMP2	COL5A2	0.842338	1.19006e-151
MMP2	SPARC	0.838374	6.60717e-149
MMP2	VCAN	0.838114	9.95421e-149
MMP2	LUM	0.831627	2.11635e-144
MMP2	FN1	0.825416	1.99229e-140
MMP2	ADAM12	0.817199	2.09341e-135
MMP2	ITGA11	0.816879	3.24568e-135
C10orf90	FGA	0.646993	1.32806e-67
C10orf90	EIF1AY	0.626439	2.90479e-62
C10orf90	ELA2	0.613657	3.8639e-59
C10orf90	FGB	0.611953	9.83213e-59
C10orf90	APOA5	0.602251	1.80409e-56
C10orf90	MYPN	0.599155	9.17019e-56
C10orf90	SERPINA7	0.598261	1.46147e-55
C10orf90	MS4A3	0.597036	2.7623e-55
C10orf90	HEMGN	0.595093	7.53473e-55
C10orf90	C8B	0.594882	8.40037e-55
ZHX3	RRBP1	0.408851	6.16579e-24
ZHX3	C20orf121	0.404121	2.24958e-23
ZHX3	SUFU	0.401825	4.18583e-23
ZHX3	NR2F1	0.384762	3.63705e-21
ZHX3	LRP1	0.379372	1.41261e-20
ZHX3	MFAP4	0.372052	8.57045e-20
ZHX3	MARK4	0.369814	1.47361e-19
ZHX3	SNX21	0.368505	2.01924e-19
ZHX3	PLCG1	0.363727	6.3015e-19
ZHX3	PLXNA4A	0.35772	2.56454e-18
ERCC5	MYCBP2	0.602161	1.89153e-56
ERCC5	STK24	0.575982	1.02656e-50
ERCC5	FLJ10769	0.575911	1.06251e-50
ERCC5	FARP1	0.557766	5.0898e-47
ERCC5	UPF3A	0.555343	1.5178e-46
ERCC5	DOCK9	0.533783	1.72394e-42
ERCC5	CUL4A	0.518927	7.33543e-40
ERCC5	TUBGCP3	0.503347	3.06542e-37
ERCC5	ANKRD10	0.492545	1.68234e-35
ERCC5	TMTC4	0.485176	2.38564e-34
GPR98	SLCO1A2	0.421635	1.67942e-25
GPR98	SLC5A12	0.410805	3.5908e-24
GPR98	CHRM3	0.391112	7.11717e-22
GPR98	DTNA	0.387047	2.03069e-21
GPR98	ICEBERG	0.384362	4.02643e-21
GPR98	HFM1	0.375564	3.6293e-20
GPR98	CLDN19	0.370445	1.26518e-19
GPR98	SYT1	0.354555	5.30978e-18
GPR98	DDX25	0.344782	4.77172e-17
GPR98	TMEFF1	0.343651	6.1224e-17
RXFP3	C20orf144	0.787138	5.41419e-119
RXFP3	P2RY4	0.779848	2.07026e-115
RXFP3	GPR78	0.778894	5.95809e-115
RXFP3	CDK5R2	0.774284	9.10835e-113
RXFP3	PITX3	0.769549	1.41275e-110
RXFP3	NLF1	0.74976	5.82276e-102
RXFP3	PP8961	0.746289	1.5595e-100
RXFP3	MOP-1	0.745193	4.35605e-100
RXFP3	SLC34A3	0.741834	9.81817e-99
RXFP3	UTF1	0.739059	1.24239e-97
APBB2	GAB1	0.440616	5.94997e-28
APBB2	ARHGAP24	0.435715	2.64326e-27
APBB2	FSTL1	0.433317	5.43644e-27
APBB2	LAMB1	0.42602	4.7061e-26
APBB2	KIF26B	0.417948	4.82334e-25
APBB2	PALLD	0.414218	1.38409e-24
APBB2	PLXDC1	0.406219	1.27013e-23
APBB2	PDGFD	0.405845	1.40673e-23
APBB2	GHR	0.403896	2.39142e-23
APBB2	GLT8D2	0.403237	2.85878e-23
PRO0478	ILDR1	0.974702	0
PRO0478	SLC35E4	0.967434	0
PRO0478	INE1	0.945973	1.28865e-274
PRO0478	MGC10814	0.941911	4.23114e-266
PRO0478	RAXL1	0.895908	1.99123e-198
PRO0478	KCNH6	0.819746	6.18725e-137
PRO0478	KLC3	0.818771	2.39727e-136
PRO0478	NRIP2	0.813411	3.55869e-133
PRO0478	TMEM137	0.811273	6.13351e-132
PRO0478	DKFZP434A0131	0.801025	3.17939e-126
KLHL13	TOX3	0.442055	3.822e-28
KLHL13	BAMBI	0.423818	8.93467e-26
KLHL13	RAB9B	0.41058	3.82187e-24
KLHL13	TMSL8	0.408497	6.79793e-24
KLHL13	DLK1	0.392974	4.38145e-22
KLHL13	PCSK6	0.3921	5.50487e-22
KLHL13	KIAA2022	0.391854	5.86792e-22
KLHL13	TMPRSS2	0.385595	2.94264e-21
KLHL13	MARK1	0.383372	5.17404e-21
KLHL13	NPM2	0.379092	1.5149e-20
PRSSL1	CGB7	0.404309	2.13765e-23
PRSSL1	OSGIN1	0.399488	7.83457e-23
PRSSL1	HAR1A	0.389905	9.73088e-22
PRSSL1	SHD	0.379886	1.24272e-20
PRSSL1	OR52M1	0.377067	2.50481e-20
PRSSL1	TNFRSF18	0.374937	4.23368e-20
PRSSL1	TMIGD2	0.373	6.80276e-20
PRSSL1	NPC1L1	0.370725	1.18244e-19
PRSSL1	C19orf24	0.370216	1.33733e-19
PRSSL1	ADCY1	0.368689	1.93188e-19
PDCL3	C2orf29	0.472589	1.90933e-32
PDCL3	UNC50	0.465704	1.94568e-31
PDCL3	NCAPH	0.424315	7.73521e-26
PDCL3	ACTR3	0.417495	5.48563e-25
PDCL3	RPAP3	0.403488	2.67079e-23
PDCL3	UXS1	0.401963	4.03249e-23
PDCL3	XRN2	0.401896	4.10632e-23
PDCL3	EIF5B	0.39602	1.96824e-22
PDCL3	DPM1	0.394346	3.05919e-22
PDCL3	PSMD14	0.388999	1.22966e-21
DECR1	NBN	0.675051	1.35144e-75
DECR1	CPNE3	0.573614	3.19876e-50
DECR1	MTDH	0.529387	1.06694e-41
DECR1	OSGIN2	0.493679	1.1124e-35
DECR1	FAM82B	0.484642	2.88391e-34
DECR1	UQCRB	0.483978	3.6489e-34
DECR1	MTERFD1	0.471053	3.2201e-32
DECR1	RIPK2	0.462672	5.3201e-31
DECR1	PLEKHF2	0.447594	6.82208e-29
DECR1	TMEM70	0.447215	7.68497e-29
SALL1	SLC16A12	0.538216	2.67058e-43
SALL1	LRP4	0.521468	2.66055e-40
SALL1	CUTL2	0.506402	9.6205e-38
SALL1	CYTL1	0.50195	5.1879e-37
SALL1	ITM2C	0.488831	6.45426e-35
SALL1	C20orf58	0.479197	1.95696e-33
SALL1	ZNF423	0.456092	4.55808e-30
SALL1	COL9A3	0.454738	7.05129e-30
SALL1	TCF7L1	0.453818	9.47242e-30
SALL1	TUBB2B	0.452548	1.4222e-29
CADM4	ZNF428	0.622985	2.09672e-61
CADM4	PVRL2	0.462671	5.32122e-31
CADM4	GSK3A	0.439354	8.75556e-28
CADM4	ZNF45	0.433836	4.65253e-27
CADM4	ZNF155	0.412433	2.28189e-24
CADM4	MEGF8	0.407303	9.43818e-24
CADM4	XRCC1	0.402019	3.97176e-23
CADM4	ZNF180	0.397152	1.45898e-22
CADM4	ZNF230	0.383483	5.03035e-21
CADM4	KIRREL	0.379482	1.37457e-20
RPS18	RPS10	0.882505	1.25024e-184
RPS18	LOC376693	0.818393	4.04267e-136
RPS18	OR10A7	0.788428	1.21572e-119
RPS18	GPR37L1	0.785963	2.09114e-118
RPS18	TAS2R9	0.757833	2.24265e-105
RPS18	CRHR2	0.744108	1.19877e-99
RPS18	RPL24	0.6824	7.74096e-78
RPS18	SPAM1	0.668235	1.42202e-73
RPS18	RPL9	0.657678	1.51563e-70
RPS18	hCG_21078	0.653084	2.88598e-69
HNRPD	HNRPDL	0.77443	7.77967e-113
HNRPD	HNRPM	0.719376	3.34795e-90
HNRPD	HNRPH3	0.668062	1.59822e-73
HNRPD	HNRNPA2B1	0.637697	3.87843e-65
HNRPD	DHX9	0.621325	5.37357e-61
HNRPD	CPSF6	0.600293	5.05617e-56
HNRPD	SLTM	0.580692	1.04189e-51
HNRPD	HNRNPR	0.574723	1.88057e-50
HNRPD	YTHDC1	0.536965	4.53195e-43
HNRPD	UPF2	0.530027	8.19423e-42
CFHR5	PCDHGC4	0.24072	8.23329e-09
CFHR5	TACR3	0.237427	1.32797e-08
CFHR5	CER1	0.22669	6.01484e-08
CFHR5	OR1E2	0.22071	1.35122e-07
CFHR5	KRT38	0.216296	2.42091e-07
CFHR5	IL26	0.207334	7.6185e-07
CFHR5	GPR151	0.206189	8.78909e-07
CFHR5	ZMYND12	0.202659	1.35859e-06
CFHR5	ADAM30	0.200534	1.75932e-06
CFHR5	OR2H1	0.200299	1.80988e-06
SLC10A7	ABCE1	0.539161	1.78751e-43
SLC10A7	ARFIP1	0.527142	2.67858e-41
SLC10A7	SCOC	0.502099	4.90569e-37
SLC10A7	FLJ11184	0.496421	4.06397e-36
SLC10A7	USP38	0.494574	8.01546e-36
SLC10A7	ANAPC10	0.492981	1.43535e-35
SLC10A7	LSM6	0.475039	8.25349e-33
SLC10A7	LOC90826	0.469862	4.81886e-32
SLC10A7	ZNF330	0.439662	7.96821e-28
SLC10A7	FBXO8	0.432995	5.98559e-27
OR2K2	LOC285398	0.207927	7.07264e-07
OR2K2	SLC22A14	0.196829	2.74282e-06
OR2K2	CNTNAP4	0.195648	3.15454e-06
OR2K2	OR5T3	0.194967	3.41804e-06
OR2K2	UNQ6490	0.185957	9.62524e-06
OR2K2	ADIG	0.184922	1.08075e-05
OR2K2	OR1L8	0.181607	1.55935e-05
OR2K2	C20orf71	0.181024	1.66215e-05
OR2K2	MRPS25	0.178316	2.22965e-05
OR2K2	RPL34	0.175638	2.96871e-05
LMAN1	VPS4B	0.628502	8.81329e-63
LMAN1	FECH	0.561396	9.73932e-48
LMAN1	ME2	0.549321	2.20656e-45
LMAN1	SMAD4	0.545485	1.18023e-44
LMAN1	SEC11C	0.537681	3.3495e-43
LMAN1	IER3IP1	0.524737	7.1256e-41
LMAN1	YTHDF3	0.505163	1.54108e-37
LMAN1	TXNDC10	0.504628	1.88784e-37
LMAN1	GNA13	0.5038	2.58275e-37
LMAN1	C2orf30	0.494345	8.71743e-36
SUHW1	MPP2	0.450005	3.19096e-29
SUHW1	CPB2	0.43218	7.63583e-27
SUHW1	MYO18B	0.425975	4.76929e-26
SUHW1	SUHW2	0.415534	9.55599e-25
SUHW1	INHBE	0.413737	1.58408e-24
SUHW1	ESX1	0.408749	6.34196e-24
SUHW1	PRAME	0.399177	8.51372e-23
SUHW1	CYP1A1	0.3981	1.13425e-22
SUHW1	APOA5	0.394155	3.2161e-22
SUHW1	SLC30A10	0.391118	7.10623e-22
CHD8	SUPT16H	0.71645	3.75866e-89
CHD8	TOX4	0.641215	4.62956e-66
CHD8	ACIN1	0.552156	6.29892e-46
CHD8	TMEM55B	0.509952	2.46444e-38
CHD8	METTL3	0.502478	4.25331e-37
CHD8	SALL2	0.502377	4.41776e-37
CHD8	CHD4	0.501432	6.30004e-37
CHD8	ZFHX2	0.500948	7.55511e-37
CHD8	PARP2	0.500901	7.6877e-37
CHD8	ZNF219	0.495554	5.59331e-36
SUMO1	SUMO1P1	0.652823	3.40735e-69
SUMO1	HSPE1	0.531172	5.10684e-42
SUMO1	NDUFB3	0.529031	1.23491e-41
SUMO1	C2orf47	0.518613	8.31028e-40
SUMO1	FASTKD2	0.514718	3.86208e-39
SUMO1	FLJ38973	0.492079	1.99374e-35
SUMO1	NDUFS1	0.488272	7.88983e-35
SUMO1	RPE	0.484228	3.33975e-34
SUMO1	SP3	0.47744	3.60351e-33
SUMO1	ORC2L	0.466004	1.76077e-31
GP1BA	PTPRCAP	0.473902	1.21896e-32
GP1BA	FCRL5	0.434161	4.22058e-27
GP1BA	PVRIG	0.421185	1.91147e-25
GP1BA	SMR3A	0.418738	3.85147e-25
GP1BA	EOMES	0.417066	6.19594e-25
GP1BA	MS4A1	0.415614	9.34322e-25
GP1BA	CCL19	0.410916	3.48106e-24
GP1BA	IL2RG	0.40811	7.5613e-24
GP1BA	CXCR3	0.407507	8.92577e-24
GP1BA	FLJ21438	0.407163	9.80944e-24
DDB1	OSBP	0.530117	7.89494e-42
DDB1	FLJ12529	0.527523	2.29216e-41
DDB1	SSRP1	0.501299	6.62262e-37
DDB1	GANAB	0.484549	2.98017e-34
DDB1	RBM14	0.477035	4.14584e-33
DDB1	VPS37C	0.470534	3.83979e-32
DDB1	ZDHHC5	0.468382	7.93668e-32
DDB1	ATG2A	0.440534	6.10159e-28
DDB1	SF3B2	0.431407	9.61273e-27
DDB1	CHD4	0.429809	1.54462e-26
MYO9B	MED26	0.677181	3.07383e-76
MYO9B	AP1M1	0.635905	1.13305e-64
MYO9B	GLT25D1	0.611154	1.52114e-58
MYO9B	WIZ	0.602146	1.90684e-56
MYO9B	CHERP	0.598652	1.19253e-55
MYO9B	SLC35E1	0.597961	1.70822e-55
MYO9B	MAP1S	0.592203	3.31295e-54
MYO9B	C19orf62	0.585454	9.92156e-53
MYO9B	BRD4	0.570772	1.23541e-49
MYO9B	NY-SAR-48	0.561025	1.15399e-47
MMP7	BIRC3	0.434997	3.28278e-27
MMP7	TMEM123	0.400934	5.31852e-23
MMP7	DEFB1	0.392985	4.36976e-22
MMP7	HRH1	0.392459	5.01214e-22
MMP7	SLC34A2	0.391082	7.17259e-22
MMP7	LOH11CR2A	0.390885	7.54983e-22
MMP7	PDZK1IP1	0.375743	3.47318e-20
MMP7	CRYAB	0.371138	1.06988e-19
MMP7	AQP9	0.37107	1.08767e-19
MMP7	CSF1R	0.370227	1.33358e-19
CRNKL1	POLR3F	0.758242	1.49359e-105
CRNKL1	XRN2	0.692737	4.18119e-81
CRNKL1	SEC23B	0.673047	5.38479e-75
CRNKL1	RBBP9	0.625966	3.8129e-62
CRNKL1	TASP1	0.601304	2.97288e-56
CRNKL1	C20orf12	0.597048	2.74437e-55
CRNKL1	NAT5	0.589297	1.44633e-53
CRNKL1	GZF1	0.582249	4.84928e-52
CRNKL1	TRMT6	0.563538	3.63592e-48
CRNKL1	RIN2	0.563154	4.34084e-48
C9orf45	KIAA0515	0.567228	6.54524e-49
C9orf45	ZBTB40	0.531754	4.01142e-42
C9orf45	DGKD	0.530626	6.39925e-42
C9orf45	CDK5RAP2	0.507599	6.0893e-38
C9orf45	TSC1	0.487221	1.15017e-34
C9orf45	CAMSAP1	0.484562	2.96661e-34
C9orf45	TBC1D13	0.479694	1.64555e-33
C9orf45	ZNF618	0.479348	1.85636e-33
C9orf45	KLF12	0.4727	1.83891e-32
C9orf45	GARNL3	0.468654	7.2439e-32
XAB2	STXBP2	0.735954	2.04413e-96
XAB2	PNPLA6	0.685177	1.05809e-78
XAB2	RAB11B	0.637907	3.41964e-65
XAB2	KIAA1543	0.610179	2.58545e-58
XAB2	ZNF414	0.581498	7.01541e-52
XAB2	EVI5L	0.541642	6.19736e-44
XAB2	TIMM44	0.539529	1.52881e-43
XAB2	ZNF317	0.529661	9.52959e-42
XAB2	ZNF358	0.523314	1.26664e-40
XAB2	TRIP10	0.506597	8.92872e-38
RTN1	TLR8	0.580428	1.18567e-51
RTN1	CD1D	0.550252	1.46374e-45
RTN1	AOAH	0.546363	8.05638e-45
RTN1	CLEC4A	0.545422	1.2128e-44
RTN1	TFEC	0.542085	5.12358e-44
RTN1	EPB41L3	0.54191	5.52388e-44
RTN1	TLR7	0.541235	7.3784e-44
RTN1	P2RY13	0.539057	1.8686e-43
RTN1	CD84	0.536002	6.80101e-43
RTN1	C5orf20	0.528069	1.83282e-41
KLHL14	PAX8	0.660998	1.74442e-71
KLHL14	C14orf152	0.468492	7.6493e-32
KLHL14	CDH6	0.441992	3.89738e-28
KLHL14	DSC2	0.439187	9.21547e-28
KLHL14	CCNA1	0.421228	1.88771e-25
KLHL14	FAM124A	0.416447	7.38374e-25
KLHL14	RASAL1	0.413804	1.55479e-24
KLHL14	LOC400120	0.408022	7.74759e-24
KLHL14	STON2	0.407227	9.63803e-24
KLHL14	KIAA1505	0.403286	2.82105e-23
TBX10	ACSM2B	0.61064	2.01186e-58
TBX10	MASP2	0.606818	1.58708e-57
TBX10	SOX10	0.59651	3.62672e-55
TBX10	GFI1B	0.594386	1.0839e-54
TBX10	APOA5	0.575646	1.20673e-50
TBX10	ACY3	0.573649	3.14546e-50
TBX10	JARID1D	0.569159	2.64527e-49
TBX10	PCLKC	0.568327	3.91116e-49
TBX10	DDN	0.56326	4.13305e-48
TBX10	UNQ2541	0.562099	7.05201e-48
CENPQ	TMEM14A	0.627779	1.34023e-62
CENPQ	SFRS3	0.602105	1.94829e-56
CENPQ	GLO1	0.600781	3.91369e-56
CENPQ	MRPS10	0.596539	3.57266e-55
CENPQ	GMNN	0.556639	8.46977e-47
CENPQ	MED20	0.550436	1.34928e-45
CENPQ	C6orf129	0.549898	1.71124e-45
CENPQ	PPIL1	0.549452	2.08294e-45
CENPQ	TTK	0.51971	5.37148e-40
CENPQ	PRIM2	0.517194	1.45752e-39
UTY	MBL2	0.703325	1.34118e-84
UTY	C10orf96	0.659258	5.43769e-71
UTY	CYorf15B	0.657539	1.65868e-70
UTY	SLC17A2	0.655322	6.91461e-70
UTY	CXorf27	0.652637	3.836e-69
UTY	GYPA	0.64914	3.47859e-68
UTY	ADAM2	0.633807	3.93914e-64
UTY	FGF5	0.627462	1.61027e-62
UTY	FGA	0.626266	3.20934e-62
UTY	MYPN	0.623468	1.59302e-61
ZBTB12	SYNGAP1	0.40662	1.13835e-23
ZBTB12	EHMT2	0.349653	1.61279e-17
ZBTB12	SRRM2	0.324514	3.56564e-15
ZBTB12	POGZ	0.289542	2.94251e-12
ZBTB12	ATXN2L	0.284188	7.60929e-12
ZBTB12	C6orf134	0.282857	9.60753e-12
ZBTB12	FLJ45422	0.280274	1.50485e-11
ZBTB12	ZNF318	0.272937	5.24982e-11
ZBTB12	YLPM1	0.269315	9.59535e-11
ZBTB12	UBAP2L	0.265179	1.89004e-10
DTNBP1	E2F3	0.524213	8.80731e-41
DTNBP1	BTN2A1	0.485218	2.34982e-34
DTNBP1	NOL7	0.482449	6.26025e-34
DTNBP1	JARID2	0.455409	5.6807e-30
DTNBP1	RANBP9	0.449101	4.24584e-29
DTNBP1	ABCF1	0.43852	1.12922e-27
DTNBP1	ZSCAN16	0.434058	4.35303e-27
DTNBP1	KIF13A	0.43201	8.03317e-27
DTNBP1	BTN2A2	0.424907	6.51154e-26
DTNBP1	ZNF193	0.419029	3.54503e-25
KBTBD8	RAB8B	0.602167	1.88566e-56
KBTBD8	GLRX	0.595326	6.68583e-55
KBTBD8	ITGA4	0.588229	2.47623e-53
KBTBD8	CD48	0.583354	2.81193e-52
KBTBD8	NPL	0.572199	6.27805e-50
KBTBD8	GMFG	0.567447	5.90689e-49
KBTBD8	SRGN	0.564645	2.1787e-48
KBTBD8	CYB5R4	0.563134	4.38002e-48
KBTBD8	EVI2A	0.559643	2.16998e-47
KBTBD8	PTPRC	0.557363	6.1062e-47
ZEB1	KCNE4	0.783783	2.50887e-117
ZEB1	NEXN	0.706251	1.36312e-85
ZEB1	FBN1	0.694734	9.41973e-82
ZEB1	ANTXR2	0.692003	7.20703e-81
ZEB1	ASAM	0.664516	1.71216e-72
ZEB1	PDGFRB	0.656906	2.49573e-70
ZEB1	COL5A2	0.653735	1.90756e-69
ZEB1	C2orf32	0.652823	3.40737e-69
ZEB1	LHFP	0.651924	6.02701e-69
ZEB1	PDGFRA	0.648721	4.52167e-68
ZG16	ZNF488	0.357826	2.50269e-18
ZG16	C5orf38	0.344341	5.25941e-17
ZG16	SPINK4	0.341535	9.73234e-17
ZG16	GUCA2A	0.337929	2.12676e-16
ZG16	DPF3	0.333824	5.11466e-16
ZG16	CACNG4	0.328586	1.53736e-15
ZG16	LIN7A	0.325316	3.0241e-15
ZG16	KRTAP3-1	0.312501	3.96366e-14
ZG16	DNMT3L	0.311449	4.86909e-14
ZG16	SOX8	0.305926	1.41516e-13
MIER1	LRRC40	0.56553	1.44454e-48
MIER1	FAM73A	0.537769	3.22649e-43
MIER1	FPGT	0.5095	2.93376e-38
MIER1	EIF2B3	0.501453	6.25206e-37
MIER1	ZRANB2	0.499134	1.48716e-36
MIER1	GNG12	0.498824	1.66865e-36
MIER1	PNPLA8	0.49105	2.89698e-35
MIER1	FCHO2	0.468538	7.53255e-32
MIER1	ATG4C	0.466341	1.57314e-31
MIER1	2016/9/15 星期四	0.465839	1.86011e-31
ADAM5P	ASB17	0.229598	4.02457e-08
ADAM5P	C20orf79	0.216661	2.30801e-07
ADAM5P	HIST1H2BA	0.206878	8.06534e-07
ADAM5P	DCHS2	0.203915	1.16459e-06
ADAM5P	PRR18	0.201831	1.50303e-06
ADAM5P	OR10H4	0.200252	1.82032e-06
ADAM5P	CAMK2A	0.192526	4.54644e-06
ADAM5P	C1orf14	0.185106	1.05873e-05
ADAM5P	KCNJ9	0.183866	1.21549e-05
ADAM5P	CLCA1	0.183528	1.26188e-05
CHD9	DYNC1LI2	0.531558	4.35159e-42
CHD9	NFAT5	0.529077	1.21165e-41
CHD9	PAPD5	0.51944	5.98218e-40
CHD9	FTO	0.47714	3.99745e-33
CHD9	BBS2	0.471876	2.4343e-32
CHD9	SNTB2	0.469268	5.88988e-32
CHD9	RANBP10	0.462723	5.23071e-31
CHD9	KIAA1109	0.457475	2.91329e-30
CHD9	RBL2	0.432154	7.69523e-27
CHD9	SETD6	0.429393	1.74658e-26
STK16	FAM134A	0.505916	1.15733e-37
STK16	RNF25	0.444274	1.92386e-28
STK16	AAMP	0.397218	1.4335e-22
STK16	FARSB	0.393733	3.59221e-22
STK16	NHEJ1	0.391197	6.96267e-22
STK16	GLB1L	0.384433	3.95454e-21
STK16	MRPL44	0.383862	4.57044e-21
STK16	ANKZF1	0.382031	7.25675e-21
STK16	BCS1L	0.381493	8.30809e-21
STK16	NDUFA10	0.364229	5.59511e-19
KIAA1486	SLC2A2	0.494565	8.04369e-36
KIAA1486	TRPM1	0.476596	4.82623e-33
KIAA1486	ANKS4B	0.476199	5.53443e-33
KIAA1486	GYPB	0.473264	1.5165e-32
KIAA1486	FETUB	0.464246	3.16031e-31
KIAA1486	AMTN	0.46126	8.46681e-31
KIAA1486	TSGA10IP	0.455124	6.22695e-30
KIAA1486	ACSM2B	0.450011	3.18445e-29
KIAA1486	GFI1B	0.448136	5.75387e-29
KIAA1486	CYP1A1	0.44752	6.98436e-29
TOB2	TNRC6B	0.470257	4.21708e-32
TOB2	DDX17	0.448844	4.60513e-29
TOB2	CBX7	0.44328	2.61836e-28
TOB2	L3MBTL2	0.428036	2.60614e-26
TOB2	EP300	0.427428	3.11561e-26
TOB2	TEF	0.410702	3.69403e-24
TOB2	SMCR7L	0.387869	1.64443e-21
TOB2	ZC3H7B	0.384655	3.73758e-21
TOB2	POLR3H	0.37924	1.45983e-20
TOB2	GTPBP1	0.370786	1.16518e-19
BANK1	NFKB1	0.41614	8.05303e-25
BANK1	CASP5	0.355613	4.16651e-18
BANK1	CCR5	0.348113	2.27737e-17
BANK1	SLAMF1	0.347878	2.40009e-17
BANK1	SLAMF8	0.341633	9.52616e-17
BANK1	FASLG	0.34024	1.29002e-16
BANK1	KLRB1	0.340207	1.29942e-16
BANK1	CTSO	0.335868	3.30931e-16
BANK1	TLR8	0.334864	4.09946e-16
BANK1	TMEM154	0.334061	4.86316e-16
OR2V2	KIAA0286	0.229218	4.2424e-08
OR2V2	HMGCS1	0.214594	3.02138e-07
OR2V2	OR5T2	0.207934	7.0662e-07
OR2V2	SLC15A1	0.207208	7.73927e-07
OR2V2	ANP32E	0.205438	9.64841e-07
OR2V2	RRM1	0.204738	1.05213e-06
OR2V2	DIRAS2	0.204229	1.1204e-06
OR2V2	MLSTD2	0.200854	1.69235e-06
OR2V2	KIF18A	0.19962	1.96446e-06
OR2V2	MSI2	0.199378	2.02248e-06
GRM2	ITIH1	0.552854	4.61911e-46
GRM2	MOGAT3	0.541357	7.00182e-44
GRM2	DDN	0.528518	1.52433e-41
GRM2	CYP27C1	0.523982	9.66958e-41
GRM2	OR51I1	0.521515	2.61053e-40
GRM2	AQP10	0.520097	4.6024e-40
GRM2	GFI1B	0.516899	1.63821e-39
GRM2	CSPG4LYP1	0.512684	8.55029e-39
GRM2	PKLR	0.503551	2.83809e-37
GRM2	SOX10	0.493997	9.90163e-36
PROSC	BRF2	0.62063	7.95895e-61
PROSC	ASH2L	0.564457	2.37689e-48
PROSC	LSM1	0.561327	1.00511e-47
PROSC	WHSC1L1	0.5504	1.37112e-45
PROSC	DDHD2	0.55011	1.55867e-45
PROSC	BAG4	0.547172	5.66066e-45
PROSC	TM2D2	0.533598	1.86246e-42
PROSC	ERLIN2	0.490805	3.16555e-35
PROSC	RBM13	0.425612	5.30173e-26
PROSC	C8orf41	0.422899	1.1661e-25
SPIN2B	SPIN2A	0.990368	0
SPIN2B	SPIN3	0.581728	6.26783e-52
SPIN2B	ZXDB	0.473352	1.4718e-32
SPIN2B	UBQLN2	0.442083	3.78938e-28
SPIN2B	RBMX2	0.434668	3.62432e-27
SPIN2B	TRAPPC2	0.381342	8.62854e-21
SPIN2B	NKAP	0.376492	2.88702e-20
SPIN2B	RNF113B	0.36227	8.88172e-19
SPIN2B	FAAH2	0.359838	1.56868e-18
SPIN2B	UPRT	0.355868	3.92976e-18
PIR	RAB9A	0.514975	3.49206e-39
PIR	SYAP1	0.505691	1.26114e-37
PIR	APOO	0.498473	1.90103e-36
PIR	CA5B	0.485188	2.37562e-34
PIR	RBBP7	0.476768	4.54647e-33
PIR	HTATIP2	0.47377	1.27563e-32
PIR	ACE2	0.466574	1.45512e-31
PIR	CXorf38	0.461697	7.33472e-31
PIR	ME1	0.449182	4.13842e-29
PIR	PRDX4	0.440542	6.08743e-28
IPO9	CENPF	0.599285	8.56808e-56
IPO9	ZC3H11A	0.588429	2.23862e-53
IPO9	KIF14	0.574364	2.23364e-50
IPO9	TPR	0.571992	6.92756e-50
IPO9	NUCKS1	0.571294	9.6506e-50
IPO9	ZNF281	0.533757	1.74307e-42
IPO9	PARP1	0.529726	9.27666e-42
IPO9	ASPM	0.51476	3.80015e-39
IPO9	RIPK5	0.499034	1.54315e-36
IPO9	ASCC3L1	0.489088	5.88424e-35
EVC	EVC2	0.586548	5.74947e-53
EVC	AFAP1	0.526839	3.03029e-41
EVC	CALD1	0.491674	2.30954e-35
EVC	HD	0.481093	1.00855e-33
EVC	COL1A1	0.464109	3.30631e-31
EVC	ZNF469	0.44841	5.27942e-29
EVC	COL5A1	0.447383	7.29012e-29
EVC	AEBP1	0.443522	2.429e-28
EVC	COL16A1	0.443366	2.54954e-28
EVC	WDR1	0.441675	4.2969e-28
CXCL13	VSTM3	0.80385	9.13943e-128
CXCL13	ICOS	0.80231	6.376e-127
CXCL13	SLAMF1	0.801757	1.27503e-126
CXCL13	IFNG	0.799476	2.17224e-125
CXCL13	SLAMF7	0.795953	1.61659e-123
CXCL13	CXCL9	0.788131	1.71676e-119
CXCL13	ZBTB32	0.752773	3.20972e-103
CXCL13	CD2	0.752152	5.85019e-103
CXCL13	ADAMDEC1	0.749014	1.186e-101
CXCL13	SIRPG	0.745094	4.77844e-100
KIAA1199	SPARC	0.394354	3.05224e-22
KIAA1199	TIMP3	0.387855	1.65056e-21
KIAA1199	COL1A1	0.383522	4.98044e-21
KIAA1199	PCP4	0.379557	1.34892e-20
KIAA1199	LOXL1	0.378058	1.95909e-20
KIAA1199	LRRN2	0.371271	1.03582e-19
KIAA1199	COL1A2	0.370759	1.17275e-19
KIAA1199	KLK6	0.370044	1.39404e-19
KIAA1199	C13orf33	0.368577	1.9847e-19
KIAA1199	FN1	0.366272	3.44514e-19
SORL1	TMEM24	0.505687	1.26296e-37
SORL1	ARHGEF12	0.474582	9.65518e-33
SORL1	NLRX1	0.424444	7.44978e-26
SORL1	LOC400451	0.412754	2.08592e-24
SORL1	MLL	0.412097	2.50591e-24
SORL1	RICS	0.403724	2.50504e-23
SORL1	CBL	0.395945	2.00757e-22
SORL1	CEP164	0.393624	3.69626e-22
SORL1	EXPH5	0.38283	5.93286e-21
SORL1	EI24	0.37062	1.21296e-19
NAT10	CKAP5	0.590704	7.09609e-54
NAT10	TRIM44	0.585693	8.80753e-53
NAT10	PDHX	0.485651	2.01484e-34
NAT10	FLJ20294	0.462164	6.2889e-31
NAT10	MADD	0.45723	3.15404e-30
NAT10	CRY2	0.426887	3.65151e-26
NAT10	CAPRIN1	0.421979	1.52087e-25
NAT10	EIF3M	0.418651	3.94808e-25
NAT10	PSMC3	0.417755	5.09504e-25
NAT10	ZNF408	0.402075	3.91262e-23
CHD1	KIAA0372	0.632791	7.17544e-64
CHD1	RIOK2	0.595649	5.65946e-55
CHD1	HISPPD1	0.545819	1.02059e-44
CHD1	APC	0.545359	1.24679e-44
CHD1	WDR36	0.532534	2.90124e-42
CHD1	ANKRD32	0.527597	2.22329e-41
CHD1	TMEM161B	0.504887	1.71173e-37
CHD1	SFRS12	0.499707	1.20107e-36
CHD1	YTHDC2	0.49945	1.32195e-36
CHD1	ZFYVE16	0.49271	1.58458e-35
SYN3	ADH4	0.539639	1.45883e-43
SYN3	MRGPRX3	0.538531	2.33658e-43
SYN3	TSGA10IP	0.537146	4.19823e-43
SYN3	SLC17A2	0.535349	8.94819e-43
SYN3	ESX1	0.527443	2.3681e-41
SYN3	GYPE	0.527317	2.49351e-41
SYN3	ACSM2B	0.525289	5.69548e-41
SYN3	PEX5L	0.52475	7.08822e-41
SYN3	SLC18A1	0.524714	7.19024e-41
SYN3	ACF	0.521365	2.77212e-40
SLC22A2	SLC22A3	0.352751	8.00876e-18
SLC22A2	FAM9B	0.295221	1.05053e-12
SLC22A2	CPA4	0.263804	2.36133e-10
SLC22A2	ULBP2	0.262656	2.84149e-10
SLC22A2	PRDM7	0.261611	3.35995e-10
SLC22A2	PAGE1	0.257639	6.31148e-10
SLC22A2	CGA	0.252694	1.36352e-09
SLC22A2	CNGA3	0.251335	1.6801e-09
SLC22A2	RELN	0.248745	2.49292e-09
SLC22A2	CES1	0.248005	2.78821e-09
SERPINF1	THBS2	0.83276	3.83e-145
SERPINF1	CTSK	0.82933	6.51889e-143
SERPINF1	COL5A2	0.821325	6.78405e-138
SERPINF1	FAP	0.81631	7.05558e-135
SERPINF1	VCAN	0.814056	1.4957e-133
SERPINF1	LUM	0.808131	3.77073e-130
SERPINF1	INHBA	0.807139	1.36118e-129
SERPINF1	ITGA11	0.80518	1.68514e-128
SERPINF1	AEBP1	0.802633	4.2462e-127
SERPINF1	MMP2	0.788119	1.74154e-119
WDR34	C9orf86	0.555765	1.2551e-46
WDR34	TRUB2	0.548509	3.15156e-45
WDR34	COQ4	0.545591	1.12698e-44
WDR34	URM1	0.53681	4.83943e-43
WDR34	ZDHHC12	0.532182	3.35844e-42
WDR34	SURF2	0.525564	5.0943e-41
WDR34	ZER1	0.521184	2.98079e-40
WDR34	NUP214	0.518791	7.74135e-40
WDR34	GAPVD1	0.51417	4.78674e-39
WDR34	GTF3C5	0.505512	1.34993e-37
OR7A17	KLHL30	0.429576	1.65491e-26
OR7A17	INS	0.408749	6.34165e-24
OR7A17	OR5AT1	0.407848	8.1262e-24
OR7A17	OR5A1	0.393843	3.49082e-22
OR7A17	OR51G1	0.380105	1.1763e-20
OR7A17	OR7D4	0.374326	4.91866e-20
OR7A17	OR6N1	0.373463	6.07509e-20
OR7A17	KIR2DS1	0.369702	1.51373e-19
OR7A17	OR1L6	0.369294	1.67032e-19
OR7A17	LOC643905	0.36696	2.92362e-19
C9orf11	LRRC19	0.251265	1.69831e-09
C9orf11	BPY2C	0.245279	4.19797e-09
C9orf11	MOBKL2B	0.218121	1.90502e-07
C9orf11	IFNA21	0.213553	3.45644e-07
C9orf11	CDX4	0.212292	4.06549e-07
C9orf11	FAM83G	0.210869	4.87612e-07
C9orf11	FGF4	0.210071	5.39637e-07
C9orf11	FUT7	0.202642	1.36132e-06
C9orf11	GLRA1	0.202496	1.3859e-06
C9orf11	GRIK3	0.200944	1.67397e-06
RNF216L	WIPI2	0.631366	1.65835e-63
RNF216L	CHST12	0.566299	1.00997e-48
RNF216L	C7orf26	0.552356	5.76255e-46
RNF216L	C7orf27	0.543475	2.81703e-44
RNF216L	USP42	0.538995	1.91865e-43
RNF216L	RNF216	0.536276	6.06024e-43
RNF216L	ZNF12	0.507822	5.59101e-38
RNF216L	TWISTNB	0.501197	6.88174e-37
RNF216L	UNC84A	0.4804	1.28536e-33
RNF216L	KIAA1856	0.47792	3.051e-33
LHB	RTN4RL2	0.698794	4.38018e-83
LHB	KLC2	0.692524	4.89633e-81
LHB	CDK5R2	0.682832	5.69094e-78
LHB	PPYR1	0.682195	8.96247e-78
LHB	TNXB	0.667495	2.33916e-73
LHB	LOC440456	0.662412	6.8876e-72
LHB	PITX3	0.661871	9.83499e-72
LHB	OR11L1	0.661319	1.4136e-71
LHB	ZDHHC8	0.661209	1.51904e-71
LHB	LMAN1L	0.660739	2.06716e-71
STK25	ATG4B	0.722716	2.03817e-91
STK25	THAP4	0.597618	2.04152e-55
STK25	ING5	0.559814	2.00722e-47
STK25	ASB1	0.535229	9.41244e-43
STK25	COPS7B	0.534929	1.06746e-42
STK25	AAMP	0.519883	5.0129e-40
STK25	ATG9A	0.502974	3.5284e-37
STK25	CAPN10	0.499004	1.56076e-36
STK25	NDUFA10	0.496533	3.89958e-36
STK25	2016/9/2 星期五	0.495991	4.76176e-36
TAOK3	GIT2	0.606342	2.04755e-57
TAOK3	SLC24A6	0.516127	2.22052e-39
TAOK3	CLIP1	0.507749	5.74763e-38
TAOK3	NTN4	0.490731	3.25089e-35
TAOK3	ARHGAP30	0.487433	1.06611e-34
TAOK3	RAB35	0.485272	2.30563e-34
TAOK3	DOCK8	0.479996	1.48076e-33
TAOK3	GIMAP1	0.475089	8.11292e-33
TAOK3	WDFY4	0.474518	9.87063e-33
TAOK3	SH2B3	0.473555	1.37303e-32
LOC152573	SLC14A1	0.438709	1.06603e-27
LOC152573	CITED1	0.417764	5.08242e-25
LOC152573	DUSP4	0.403557	2.62162e-23
LOC152573	ETV5	0.384055	4.35216e-21
LOC152573	SDC2	0.380714	1.01016e-20
LOC152573	SPRY2	0.37613	3.15696e-20
LOC152573	SLC8A3	0.375154	4.0144e-20
LOC152573	FAM89A	0.372807	7.12981e-20
LOC152573	PHLDA1	0.367749	2.42088e-19
LOC152573	ANKRD1	0.363002	7.47601e-19
C3orf39	SEC22C	0.46044	1.10807e-30
C3orf39	EIF1B	0.437313	1.63005e-27
C3orf39	LZTFL1	0.419113	3.46044e-25
C3orf39	SS18L2	0.417401	5.63501e-25
C3orf39	EXOSC7	0.412348	2.33663e-24
C3orf39	LARS2	0.407935	7.93471e-24
C3orf39	CTNNB1	0.405028	1.75809e-23
C3orf39	DHX30	0.403889	2.39557e-23
C3orf39	SCAP	0.386986	2.06267e-21
C3orf39	C3orf18	0.375751	3.46564e-20
C14orf108	EXOC5	0.767185	1.67501e-109
C14orf108	NAT12	0.765439	1.02165e-108
C14orf108	SOCS4	0.723768	8.37223e-92
C14orf108	ACTR10	0.721021	8.47851e-91
C14orf108	PPM1A	0.706609	1.02806e-85
C14orf108	GMFB	0.693891	1.76915e-81
C14orf108	ARID4A	0.692124	6.58923e-81
C14orf108	BRMS1L	0.648899	4.04468e-68
C14orf108	KIAA0423	0.64181	3.22264e-66
C14orf108	SNX6	0.63774	3.77923e-65
CDC25B	MYBL2	0.55357	3.35617e-46
CDC25B	GTSE1	0.534404	1.32976e-42
CDC25B	TPX2	0.533367	2.05086e-42
CDC25B	MCM8	0.529466	1.0327e-41
CDC25B	AURKA	0.523513	1.16857e-40
CDC25B	UBE2C	0.505275	1.47679e-37
CDC25B	NCAPH	0.48683	1.32307e-34
CDC25B	MKI67	0.469728	5.04216e-32
CDC25B	CDCA5	0.462549	5.53925e-31
CDC25B	FOXM1	0.461506	7.81033e-31
BMP3	RASSF6	0.315757	2.08567e-14
BMP3	CYP2C18	0.275682	3.30382e-11
BMP3	CCDC68	0.26759	1.27495e-10
BMP3	PTPN13	0.265344	1.83983e-10
BMP3	BAI3	0.263103	2.64417e-10
BMP3	MAPK10	0.262658	2.84061e-10
BMP3	CNGA1	0.250864	1.80584e-09
BMP3	SERPINB11	0.237879	1.24418e-08
BMP3	FOXA1	0.236954	1.42159e-08
BMP3	IYD	0.230432	3.58292e-08
TMEM180	CSPG4LYP1	0.488902	6.29117e-35
TMEM180	MOGAT3	0.425401	5.63907e-26
TMEM180	GFI1B	0.424976	6.38246e-26
TMEM180	SERPINF2	0.424524	7.27782e-26
TMEM180	SLC39A5	0.418765	3.82197e-25
TMEM180	HAAO	0.414066	1.44455e-24
TMEM180	DDN	0.410079	4.39125e-24
TMEM180	TMIGD2	0.403992	2.32992e-23
TMEM180	ATP13A2	0.399034	8.84469e-23
TMEM180	ITIH1	0.393966	3.37928e-22
MAP1LC3C	SMTNL2	0.317291	1.53697e-14
MAP1LC3C	GIPC2	0.307607	1.02526e-13
MAP1LC3C	ADFP	0.297675	6.68304e-13
MAP1LC3C	NANOS1	0.29627	8.66241e-13
MAP1LC3C	NPPA	0.295788	9.46705e-13
MAP1LC3C	ZCCHC12	0.293525	1.43221e-12
MAP1LC3C	ACTRT2	0.293428	1.45789e-12
MAP1LC3C	ST6GALNAC3	0.284503	7.19944e-12
MAP1LC3C	TPST1	0.279558	1.70284e-11
MAP1LC3C	CSRP2	0.279194	1.81291e-11
CRYGC	CRYGB	0.354329	5.59145e-18
CRYGC	GDPD2	0.354179	5.78522e-18
CRYGC	CRYGD	0.345834	3.78137e-17
CRYGC	RLBP1L1	0.342788	7.39941e-17
CRYGC	ANK2	0.334869	4.09558e-16
CRYGC	SOX5	0.330399	1.05303e-15
CRYGC	CD200	0.327442	1.94998e-15
CRYGC	C21orf82	0.326847	2.20561e-15
CRYGC	FILIP1	0.315952	2.00636e-14
CRYGC	LOC389073	0.312331	4.09764e-14
POU3F1	ITIH1	0.787064	5.89993e-119
POU3F1	PCLKC	0.785887	2.28336e-118
POU3F1	SOX10	0.781227	4.46004e-116
POU3F1	UNQ2541	0.777008	4.73052e-114
POU3F1	GFI1B	0.768341	5.01841e-110
POU3F1	SERPINA11	0.76332	8.96665e-108
POU3F1	SERPINF2	0.758319	1.38346e-105
POU3F1	APOA5	0.752902	2.83096e-103
POU3F1	ACF	0.752416	4.5347e-103
POU3F1	SLC12A3	0.749727	6.0087e-102
C20orf32	SLC18A1	0.663923	2.53849e-72
C20orf32	GFI1B	0.638279	2.73374e-65
C20orf32	KLRC4	0.624666	8.03746e-62
C20orf32	JARID1D	0.622804	2.32363e-61
C20orf32	GYPE	0.616547	7.81985e-60
C20orf32	XKR3	0.616465	8.18471e-60
C20orf32	ADH4	0.613574	4.04441e-59
C20orf32	PLA2G12B	0.607655	1.01191e-57
C20orf32	ANKS4B	0.60603	2.4206e-57
C20orf32	NR2E1	0.605843	2.67493e-57
CCDC95	BCL7C	0.631735	1.33553e-63
CCDC95	KIF22	0.606067	2.37308e-57
CCDC95	PHKG2	0.591177	5.58228e-54
CCDC95	MAZ	0.590337	8.54837e-54
CCDC95	LOC124446	0.586265	6.62391e-53
CCDC95	CCDC101	0.550071	1.58539e-45
CCDC95	ZNF688	0.548427	3.26778e-45
CCDC95	HIRIP3	0.542232	4.81162e-44
CCDC95	PRR14	0.534761	1.14525e-42
CCDC95	KCTD13	0.534425	1.31825e-42
HIGD1B	CXorf36	0.786057	1.87737e-118
HIGD1B	CLEC14A	0.734593	6.88722e-96
HIGD1B	GPR116	0.691641	9.42431e-81
HIGD1B	SPARCL1	0.691028	1.48198e-80
HIGD1B	COX7A1	0.690469	2.2386e-80
HIGD1B	TM4SF18	0.68979	3.68733e-80
HIGD1B	ESAM	0.689249	5.48632e-80
HIGD1B	EMCN	0.674989	1.41147e-75
HIGD1B	ROBO4	0.667692	2.04991e-73
HIGD1B	ELTD1	0.660124	3.09102e-71
USP6NL	CDC123	0.641279	4.45442e-66
USP6NL	UPF2	0.625036	6.50424e-62
USP6NL	RPP38	0.588681	1.97223e-53
USP6NL	KIN	0.566227	1.04458e-48
USP6NL	PRPF18	0.561714	8.41833e-48
USP6NL	C10orf18	0.552972	4.38232e-46
USP6NL	STAM	0.541898	5.55272e-44
USP6NL	YME1L1	0.541855	5.65624e-44
USP6NL	NUDT5	0.507974	5.2734e-38
USP6NL	DCLRE1C	0.507102	7.36448e-38
ABCD4	NUMB	0.549199	2.32762e-45
ABCD4	C14orf179	0.512877	7.93096e-39
ABCD4	SNW1	0.498613	1.80519e-36
ABCD4	C14orf169	0.497318	2.91728e-36
ABCD4	EIF2B2	0.483609	4.15826e-34
ABCD4	TTLL5	0.48017	1.39317e-33
ABCD4	WDR22	0.46753	1.05676e-31
ABCD4	ANGEL1	0.458179	2.31786e-30
ABCD4	POMT2	0.453666	9.94571e-30
ABCD4	ISCA2	0.449471	3.77788e-29
DIMT1L	DKFZP686E2158	0.674526	1.94288e-75
DIMT1L	FLJ13611	0.612975	5.61954e-59
DIMT1L	KIF2A	0.612658	6.68763e-59
DIMT1L	P18SRP	0.60484	4.56977e-57
DIMT1L	SLC30A5	0.597489	2.18405e-55
DIMT1L	TRIM23	0.592039	3.60125e-54
DIMT1L	TAF9	0.585416	1.01131e-52
DIMT1L	ERCC8	0.579285	2.07138e-51
DIMT1L	BTF3	0.555979	1.14013e-46
DIMT1L	PPWD1	0.549996	1.63909e-45
TEK	MYCT1	0.52656	3.39538e-41
TEK	CALCRL	0.508056	5.11053e-38
TEK	EMCN	0.499959	1.09338e-36
TEK	EDG1	0.498783	1.69456e-36
TEK	SPARC	0.484764	2.76118e-34
TEK	LDB2	0.474149	1.12019e-32
TEK	LHFP	0.470566	3.79773e-32
TEK	ESAM	0.463578	3.94218e-31
TEK	OLFML1	0.462369	5.87857e-31
TEK	FAM124B	0.46167	7.40113e-31
SLC25A46	TMED7	0.63335	5.16009e-64
SLC25A46	SRP19	0.602002	2.05723e-56
SLC25A46	COMMD10	0.598085	1.60211e-55
SLC25A46	FEM1C	0.583759	2.30211e-52
SLC25A46	STARD4	0.581665	6.46563e-52
SLC25A46	WDR36	0.579007	2.37258e-51
SLC25A46	ZCCHC10	0.556331	9.73026e-47
SLC25A46	SAR1B	0.554605	2.1124e-46
SLC25A46	GIN1	0.544165	2.09142e-44
SLC25A46	RNF14	0.541777	5.84918e-44
LARP7	RPL34	0.561613	8.81393e-48
LARP7	NOLA1	0.542691	3.94959e-44
LARP7	KIAA1627	0.530917	5.67411e-42
LARP7	EXOSC9	0.514616	4.02033e-39
LARP7	SCYE1	0.501532	6.06965e-37
LARP7	ALPK1	0.493813	1.05904e-35
LARP7	LOC91431	0.441748	4.20205e-28
LARP7	SMARCAD1	0.41997	2.70854e-25
LARP7	KIAA1109	0.416862	6.56434e-25
LARP7	BDH2	0.41432	1.34512e-24
CD160	CD244	0.604431	5.6824e-57
CD160	NCR3	0.587565	3.45489e-53
CD160	KLRC1	0.584638	1.48858e-52
CD160	CTSW	0.576432	8.2646e-51
CD160	KLRB1	0.571731	7.84345e-50
CD160	ZNF683	0.554891	1.85827e-46
CD160	Rgr	0.546183	8.71177e-45
CD160	NKG7	0.545767	1.0439e-44
CD160	IL18RAP	0.544799	1.58947e-44
CD160	NLRC3	0.535276	9.22582e-43
MT1JP	MT1M	0.986759	0
MT1JP	MT1H	0.968304	0
MT1JP	MT1B	0.961592	6.31289e-315
MT1JP	MT2A	0.953658	1.0557e-292
MT1JP	MT1G	0.952279	3.06829e-289
MT1JP	MT1X	0.942052	2.19802e-266
MT1JP	MT1E	0.918187	3.73514e-226
MT1JP	NNMT	0.39618	1.88686e-22
MT1JP	RARRES3	0.38519	3.26214e-21
MT1JP	TMEM140	0.382943	5.76615e-21
PHF20	NCOA6	0.634042	3.42831e-64
PHF20	KIF3B	0.591311	5.21541e-54
PHF20	NDRG3	0.571725	7.86624e-50
PHF20	KIAA1219	0.570772	1.23577e-49
PHF20	ASXL1	0.541518	6.53569e-44
PHF20	C20orf4	0.540252	1.12325e-43
PHF20	NFS1	0.536715	5.03642e-43
PHF20	DLGAP4	0.527013	2.8226e-41
PHF20	CTNNBL1	0.510178	2.25916e-38
PHF20	DHX35	0.494384	8.59559e-36
CPNE4	BEX1	0.367543	2.54343e-19
CPNE4	DGKG	0.310632	5.70989e-14
CPNE4	BAI2	0.308454	8.70792e-14
CPNE4	FYN	0.294654	1.16548e-12
CPNE4	ZCCHC12	0.294596	1.17784e-12
CPNE4	PPM1H	0.291828	1.94921e-12
CPNE4	PNMA3	0.281201	1.28156e-11
CPNE4	COL4A6	0.280517	1.44294e-11
CPNE4	DDX25	0.276006	3.12712e-11
CPNE4	CRMP1	0.275407	3.46152e-11
GTPBP1	TRIOBP	0.584279	1.77858e-52
GTPBP1	CSNK1E	0.543838	2.40905e-44
GTPBP1	TNRC6B	0.53278	2.61977e-42
GTPBP1	MAP3K7IP1	0.517556	1.26319e-39
GTPBP1	NPTXR	0.514977	3.48969e-39
GTPBP1	CBX7	0.505423	1.39638e-37
GTPBP1	RHBDD3	0.49995	1.0969e-36
GTPBP1	ANKRD54	0.491562	2.40583e-35
GTPBP1	CABIN1	0.487969	8.79914e-35
GTPBP1	MED15	0.486629	1.42152e-34
RAB33B	SCOC	0.521718	2.40616e-40
RAB33B	COPS4	0.429226	1.83525e-26
RAB33B	ANAPC10	0.421869	1.56979e-25
RAB33B	TBC1D9	0.419952	2.72247e-25
RAB33B	DCK	0.409625	4.97903e-24
RAB33B	MAP2K1IP1	0.399388	8.04698e-23
RAB33B	SEC24B	0.398304	1.07444e-22
RAB33B	C4orf16	0.396435	1.76387e-22
RAB33B	HEL308	0.396246	1.8543e-22
RAB33B	CCNG2	0.391761	6.01241e-22
ALDOC	SYDE1	0.375963	3.28927e-20
ALDOC	FLOT2	0.373235	6.42419e-20
ALDOC	SILV	0.346828	3.03244e-17
ALDOC	PPP2R5B	0.345287	4.26772e-17
ALDOC	SUPT6H	0.345197	4.35357e-17
ALDOC	LPPR2	0.34091	1.11526e-16
ALDOC	F2	0.340835	1.1335e-16
ALDOC	POLDIP2	0.338226	1.99487e-16
ALDOC	OSGIN1	0.333541	5.43044e-16
ALDOC	LTB4R2	0.329741	1.20835e-15
ZNF212	ZNF786	0.740521	3.27635e-98
ZNF212	KRBA1	0.730701	2.13523e-94
ZNF212	REPIN1	0.726226	1.02895e-92
ZNF212	ZNF783	0.711726	1.75034e-87
ZNF212	ZNF777	0.677929	1.82247e-76
ZNF212	GALNT11	0.607878	8.97178e-58
ZNF212	ZNF282	0.607657	1.01067e-57
ZNF212	ZNF746	0.606093	2.34033e-57
ZNF212	ZNF398	0.600431	4.70243e-56
ZNF212	LUC7L2	0.584721	1.42868e-52
NUDT1	FTSJ2	0.57093	1.14667e-49
NUDT1	C7orf50	0.530879	5.76404e-42
NUDT1	C7orf20	0.504115	2.29287e-37
NUDT1	EIF3B	0.497002	3.2788e-36
NUDT1	PSMG3	0.491456	2.4999e-35
NUDT1	EIF2AK1	0.487087	1.20658e-34
NUDT1	MAD1L1	0.48335	4.55628e-34
NUDT1	C7orf27	0.477006	4.18778e-33
NUDT1	HEATR2	0.460531	1.07545e-30
NUDT1	C7orf26	0.457065	3.32771e-30
RFPL2	RFPL1	0.902433	7.62062e-206
RFPL2	RFPL3	0.818841	2.17635e-136
RFPL2	C22orf28	0.31243	4.01909e-14
RFPL2	FBXO7	0.30849	8.64841e-14
RFPL2	TUG1	0.301883	3.04704e-13
RFPL2	PATZ1	0.297943	6.35974e-13
RFPL2	C22orf36	0.29609	8.95523e-13
RFPL2	MTMR3	0.285306	6.25057e-12
RFPL2	RNF185	0.281686	1.17812e-11
RFPL2	FLJ10781	0.277909	2.26046e-11
ZNF83	ZNF761	0.742722	4.33003e-99
ZNF83	ZNF765	0.70643	1.18354e-85
ZNF83	ZNF137	0.68547	8.562e-79
ZNF83	ZNF600	0.674508	1.96841e-75
ZNF83	ZNF665	0.674306	2.26272e-75
ZNF83	ZNF813	0.656542	3.15698e-70
ZNF83	ZNF160	0.649285	3.17634e-68
ZNF83	ZNF578	0.647067	1.26828e-67
ZNF83	ZNF468	0.636839	6.48365e-65
ZNF83	ZNF816A	0.622789	2.34429e-61
GDPD5	WNT11	0.420631	2.24128e-25
GDPD5	FSCN1	0.409324	5.41127e-24
GDPD5	C11orf9	0.405054	1.74539e-23
GDPD5	SERPINH1	0.388375	1.44398e-21
GDPD5	FSTL3	0.383497	5.01239e-21
GDPD5	TRIM29	0.38106	9.26207e-21
GDPD5	EFEMP2	0.375679	3.52833e-20
GDPD5	TSPAN18	0.374226	5.04088e-20
GDPD5	TTC7B	0.373484	6.04495e-20
GDPD5	LRRC32	0.372004	8.67059e-20
PDCD4	SHOC2	0.511275	1.47809e-38
PDCD4	SMC3	0.47726	3.83501e-33
PDCD4	MXI1	0.474771	9.04858e-33
PDCD4	BRWD2	0.426217	4.44249e-26
PDCD4	NACA	0.41569	9.14624e-25
PDCD4	C10orf119	0.414102	1.42998e-24
PDCD4	NSUN6	0.410034	4.44593e-24
PDCD4	DCLRE1A	0.401925	4.0739e-23
PDCD4	NACAP1	0.394129	3.23786e-22
PDCD4	CTBP2	0.390831	7.65522e-22
CEP350	ZC3H11A	0.589819	1.11108e-53
CEP350	BAT2D1	0.588864	1.79877e-53
CEP350	TROVE2	0.550362	1.39429e-45
CEP350	YY1AP1	0.545608	1.11854e-44
CEP350	POGK	0.537192	4.11863e-43
CEP350	BPTF	0.524543	7.70781e-41
CEP350	TPR	0.522161	2.01461e-40
CEP350	KLHL20	0.502012	5.0681e-37
CEP350	MIA3	0.496329	4.20479e-36
CEP350	SON	0.477117	4.02963e-33
OR10A2	FAM83G	0.535111	9.89053e-43
OR10A2	OR6M1	0.465272	2.24684e-31
OR10A2	OR10T2	0.462397	5.82468e-31
OR10A2	ANGPT4	0.459984	1.28636e-30
OR10A2	SOX10	0.452759	1.32952e-29
OR10A2	TMEM112B	0.451714	1.85482e-29
OR10A2	OR2B2	0.451614	1.91484e-29
OR10A2	UPK3A	0.448644	4.90444e-29
OR10A2	KIF21B	0.438517	1.13019e-27
OR10A2	CD3E	0.437237	1.66813e-27
CST7	IL7R	0.72819	1.89672e-93
CST7	CD2	0.722791	1.91345e-91
CST7	IL16	0.710958	3.24362e-87
CST7	CXorf9	0.706537	1.08845e-85
CST7	Rgr	0.706108	1.5252e-85
CST7	ITK	0.701547	5.30891e-84
CST7	P2RY10	0.70109	7.55042e-84
CST7	SAMD3	0.70064	1.06658e-83
CST7	EOMES	0.700444	1.23941e-83
CST7	IL21R	0.699047	3.60982e-83
CIAO1	ANKRD39	0.59177	4.12896e-54
CIAO1	MRPL30	0.578472	3.07698e-51
CIAO1	CRIPT	0.532104	3.46941e-42
CIAO1	SNRPG	0.491256	2.68845e-35
CIAO1	DPH3	0.486868	1.30495e-34
CIAO1	C2orf49	0.480489	1.24618e-33
CIAO1	FLAD1	0.480344	1.31101e-33
CIAO1	RNF181	0.469705	5.08129e-32
CIAO1	COMMD1	0.458324	2.21114e-30
CIAO1	PNPT1	0.458248	2.26665e-30
SELL	Rgr	0.653219	2.64865e-69
SELL	ICOS	0.643406	1.21515e-66
SELL	GPR18	0.637627	4.04556e-65
SELL	CD2	0.634978	1.967e-64
SELL	LILRA4	0.633488	4.75511e-64
SELL	CD48	0.627348	1.7193e-62
SELL	STX11	0.627037	2.05737e-62
SELL	CCR7	0.625425	5.20392e-62
SELL	TRAF3IP3	0.62308	1.98622e-61
SELL	SLAMF1	0.622723	2.43338e-61
OR8J3	GPR152	0.424888	6.54708e-26
OR8J3	TCF23	0.380329	1.11235e-20
OR8J3	PAX4	0.355759	4.02981e-18
OR8J3	GPR139	0.345004	4.54354e-17
OR8J3	RBPJL	0.327028	2.1242e-15
OR8J3	OR6W1P	0.318893	1.11532e-14
OR8J3	LENG8	0.310208	6.20053e-14
OR8J3	C10orf62	0.310016	6.43652e-14
OR8J3	CYP2B6	0.29391	1.33513e-12
OR8J3	LRRC10	0.291461	2.08287e-12
LTBP4	FXYD1	0.473218	1.5404e-32
LTBP4	PAK4	0.459326	1.59517e-30
LTBP4	CIC	0.456706	3.73753e-30
LTBP4	ZNF574	0.455976	4.73134e-30
LTBP4	PRX	0.454729	7.07184e-30
LTBP4	SPTBN4	0.445044	1.51434e-28
LTBP4	ZNF496	0.436335	2.19204e-27
LTBP4	NUMBL	0.425185	6.00433e-26
LTBP4	DYRK1B	0.421634	1.67956e-25
LTBP4	PLD3	0.413646	1.62521e-24
SIRT6	HMG20B	0.703687	1.01244e-84
SIRT6	LOC407835	0.693333	2.68289e-81
SIRT6	FZR1	0.679255	7.18501e-77
SIRT6	MAP2K2	0.674013	2.76862e-75
SIRT6	FAM108A1	0.647619	8.99326e-68
SIRT6	FAM108A3	0.64114	4.84581e-66
SIRT6	CCDC94	0.628953	6.78438e-63
SIRT6	UBXD1	0.618289	2.96213e-60
SIRT6	PIAS4	0.606976	1.45797e-57
SIRT6	C19orf22	0.599745	6.73538e-56
CCL19	CCR7	0.741036	2.04474e-98
CCL19	EDG6	0.714997	1.23531e-88
CCL19	GZMK	0.711085	2.92817e-87
CCL19	VSTM3	0.685606	7.76406e-79
CCL19	CD2	0.682271	8.49044e-78
CCL19	CD27	0.680952	2.16628e-77
CCL19	LILRA4	0.671614	1.43675e-74
CCL19	IGHM	0.668632	1.08782e-73
CCL19	SLAMF7	0.668229	1.42758e-73
CCL19	ICOS	0.666927	3.42517e-73
PPIL1	SNRPC	0.677204	3.02604e-76
PPIL1	MRPS10	0.673842	3.11456e-75
PPIL1	C6orf129	0.671328	1.74564e-74
PPIL1	GLO1	0.649243	3.26193e-68
PPIL1	MED20	0.608663	5.87586e-58
PPIL1	LSM2	0.59647	3.70272e-55
PPIL1	MAD2L1BP	0.583071	3.23342e-52
PPIL1	LOC376693	0.582382	4.54215e-52
PPIL1	MRPL14	0.574454	2.13897e-50
PPIL1	POLR1C	0.566043	1.13794e-48
GBP7	BFSP2	0.276793	2.73479e-11
GBP7	SRD5A2L	0.269581	9.18247e-11
GBP7	CAMP	0.269265	9.67459e-11
GBP7	CLGN	0.266129	1.61909e-10
GBP7	FAM105B	0.264407	2.14217e-10
GBP7	HOXD9	0.262631	2.85263e-10
GBP7	ST8SIA5	0.257632	6.31899e-10
GBP7	RAG1AP1	0.2496	2.18954e-09
GBP7	DAPP1	0.244717	4.56518e-09
GBP7	DMBX1	0.244534	4.69089e-09
STK17A	PSMA2	0.498425	1.93579e-36
STK17A	CCDC126	0.453627	1.00695e-29
STK17A	STARD3NL	0.451558	1.94964e-29
STK17A	C7orf25	0.433465	5.20038e-27
STK17A	DBNL	0.423603	9.51019e-26
STK17A	C14orf129	0.409577	5.04539e-24
STK17A	ZNRF2	0.402655	3.34543e-23
STK17A	DNAJB9	0.40097	5.26698e-23
STK17A	2016/9/7 星期三	0.399904	7.01024e-23
STK17A	C7orf44	0.39946	7.89324e-23
ABR	WDR81	0.490003	4.23025e-35
ABR	SULF2	0.488357	7.65448e-35
ABR	OSBPL5	0.484875	2.65423e-34
ABR	ARHGEF10L	0.477213	3.89813e-33
ABR	KIAA0513	0.466741	1.37637e-31
ABR	ZZEF1	0.456113	4.52733e-30
ABR	C22orf9	0.444034	2.07286e-28
ABR	DOCK8	0.443905	2.1572e-28
ABR	RIN3	0.437016	1.7836e-27
ABR	BAHCC1	0.434545	3.76027e-27
OR9G1	LCE3E	0.261893	3.21142e-10
OR9G1	OR10C1	0.25496	9.59896e-10
OR9G1	ATCAY	0.252764	1.34885e-09
OR9G1	LOC643905	0.245607	3.99758e-09
OR9G1	PSORS1C2	0.24153	7.31142e-09
OR9G1	TBX6	0.240592	8.389e-09
OR9G1	LOC440456	0.238831	1.08402e-08
OR9G1	CHRNG	0.234704	1.96172e-08
OR9G1	NTSR1	0.229386	4.14493e-08
OR9G1	IRX4	0.229304	4.192e-08
FOXE1	PKP1	0.322903	4.95571e-15
FOXE1	FOXE3	0.322109	5.82469e-15
FOXE1	WSCD1	0.320515	8.04458e-15
FOXE1	IVL	0.31921	1.0464e-14
FOXE1	SPRR1B	0.316149	1.92934e-14
FOXE1	SPRR3	0.310407	5.96493e-14
FOXE1	DLK2	0.309276	7.42933e-14
FOXE1	CRH	0.307631	1.0205e-13
FOXE1	CALCB	0.306889	1.17676e-13
FOXE1	LY6D	0.304963	1.70051e-13
CNGA3	ACSBG1	0.267618	1.269e-10
CNGA3	VIP	0.255597	8.69202e-10
CNGA3	KIAA1751	0.254488	1.03298e-09
CNGA3	MGC13053	0.247831	2.86232e-09
CNGA3	ELMOD1	0.242461	6.37638e-09
CNGA3	SYT10	0.242053	6.77058e-09
CNGA3	DNAH11	0.239026	1.05376e-08
CNGA3	GUCY2F	0.232845	2.55309e-08
CNGA3	DAZ4	0.232628	2.63238e-08
GML	UBE1	0.574734	1.87065e-50
GML	PCTK1	0.508571	4.19411e-38
GML	GPR3	0.419432	3.1589e-25
GML	LMO6	0.417526	5.43821e-25
GML	CSHL1	0.417006	6.30225e-25
GML	C9orf38	0.415345	1.00797e-24
GML	ENPP7	0.408072	7.64062e-24
GML	JARID1C	0.396302	1.82718e-22
GML	SLC22A11	0.391368	6.65949e-22
GML	NDUFB11	0.387324	1.89133e-21
CD38	SLAMF7	0.769292	1.85105e-110
CD38	ICOS	0.738877	1.46542e-97
CD38	AIM2	0.723738	8.58278e-92
CD38	SH2D1A	0.720069	1.87972e-90
CD38	LAG3	0.71698	2.43112e-89
CD38	SIT1	0.706404	1.20811e-85
CD38	TRAT1	0.705903	1.79086e-85
CD38	RHOH	0.704784	4.30423e-85
CD38	SLAMF1	0.699637	2.30068e-83
CD38	CD2	0.698593	5.105e-83
ZDHHC6	SHOC2	0.561283	1.02576e-47
ZDHHC6	DCLRE1A	0.557458	5.85022e-47
ZDHHC6	TIAL1	0.545434	1.20663e-44
ZDHHC6	C10orf88	0.538073	2.83693e-43
ZDHHC6	GPAM	0.511765	1.22198e-38
ZDHHC6	CWF19L1	0.492542	1.68454e-35
ZDHHC6	SEC23IP	0.490781	3.19318e-35
ZDHHC6	C10orf84	0.474154	1.11818e-32
ZDHHC6	NHLRC2	0.460976	9.29446e-31
ZDHHC6	C10orf119	0.46039	1.12646e-30
NEFH	C10orf82	0.378136	1.92145e-20
NEFH	INA	0.376779	2.68961e-20
NEFH	DDX25	0.352925	7.69826e-18
NEFH	FLJ35848	0.352211	9.05407e-18
NEFH	CHGB	0.338067	2.06414e-16
NEFH	MGC24039	0.334556	4.3775e-16
NEFH	C20orf160	0.330191	1.09992e-15
NEFH	GRIN2C	0.329646	1.23258e-15
NEFH	TSP50	0.324298	3.72693e-15
NEFH	KIAA0888	0.316503	1.79826e-14
CTDSP2	R3HDM2	0.61454	2.37604e-59
CTDSP2	RAB5B	0.601701	2.41097e-56
CTDSP2	CHD4	0.569389	2.37407e-49
CTDSP2	DNAJC14	0.561549	9.07934e-48
CTDSP2	ZBTB39	0.558551	3.56558e-47
CTDSP2	NACA	0.553178	3.99714e-46
CTDSP2	DVL3	0.550785	1.1565e-45
CTDSP2	SETD1B	0.523878	1.00851e-40
CTDSP2	NACA2	0.523823	1.03118e-40
CTDSP2	NAB2	0.52302	1.42593e-40
PGBD5	PPP2R2C	0.391723	6.07285e-22
PGBD5	LRP11	0.386007	2.64921e-21
PGBD5	MANEAL	0.380975	9.46127e-21
PGBD5	RHBDL3	0.379105	1.51009e-20
PGBD5	CRMP1	0.378339	1.82681e-20
PGBD5	GNG4	0.372615	7.47258e-20
PGBD5	RIMS2	0.363531	6.59881e-19
PGBD5	PHF21B	0.347601	2.55312e-17
PGBD5	FLJ37078	0.347259	2.75508e-17
PGBD5	RTN4RL1	0.344282	5.32884e-17
CCNY	PARD3	0.520606	3.75665e-40
CCNY	CUL2	0.453678	9.90913e-30
CCNY	C10orf38	0.419171	3.40351e-25
CCNY	WAC	0.385684	2.87617e-21
CCNY	GTPBP4	0.370147	1.35963e-19
CCNY	KIF5B	0.365689	3.95765e-19
CCNY	LARP5	0.348496	2.09046e-17
CCNY	DEDD	0.334911	4.05892e-16
CCNY	ZNF33A	0.331978	7.5566e-16
CCNY	KIAA1217	0.327725	1.83855e-15
RMND5B	NOLA2	0.597746	1.91076e-55
RMND5B	PRELID1	0.58893	1.73995e-53
RMND5B	DDX41	0.560547	1.43603e-47
RMND5B	HIGD2A	0.535443	8.60269e-43
RMND5B	B4GALT7	0.521373	2.76321e-40
RMND5B	CLTB	0.519487	5.86961e-40
RMND5B	N4BP3	0.493458	1.20595e-35
RMND5B	GNB2L1	0.492444	1.74539e-35
RMND5B	ZNF354A	0.482783	5.56592e-34
RMND5B	ZFP62	0.482104	7.06877e-34
ZNF257	ZNF99	0.62361	1.46929e-61
ZNF257	ZNF100	0.617334	5.04647e-60
ZNF257	ZNF492	0.603927	7.42517e-57
ZNF257	ZNF708	0.581177	8.21286e-52
ZNF257	ZNF43	0.574281	2.32435e-50
ZNF257	ZNF431	0.565508	1.45939e-48
ZNF257	ZNF253	0.552736	4.86744e-46
ZNF257	ZNF738	0.546491	7.619e-45
ZNF257	ZNF675	0.539253	1.71933e-43
ZNF257	ZNF676	0.53781	3.17166e-43
FLJ22167	CCDC135	0.562861	4.96703e-48
FLJ22167	TSNAXIP1	0.547613	4.66768e-45
FLJ22167	ZNF19	0.546872	6.45254e-45
FLJ22167	GAS8	0.530297	7.3323e-42
FLJ22167	TEKT1	0.524991	6.42761e-41
FLJ22167	LRRC50	0.518898	7.41923e-40
FLJ22167	CHST5	0.518503	8.68197e-40
FLJ22167	C10orf63	0.515617	2.71399e-39
FLJ22167	KARS	0.50937	3.08499e-38
FLJ22167	FLJ40298	0.488743	6.66191e-35
EXOSC7	SEC22C	0.500355	9.42986e-37
EXOSC7	LARS2	0.486846	1.3154e-34
EXOSC7	TMEM103	0.471224	3.03828e-32
EXOSC7	APEH	0.463527	4.00982e-31
EXOSC7	ZDHHC3	0.457243	3.14049e-30
EXOSC7	ACTR8	0.456926	3.48102e-30
EXOSC7	SS18L2	0.453294	1.12022e-29
EXOSC7	TUSC4	0.453128	1.18167e-29
EXOSC7	RPSAP15	0.449157	4.1721e-29
EXOSC7	LOC204010	0.443706	2.29495e-28
ROR2	MMP2	0.506146	1.0605e-37
ROR2	PCOLCE	0.500995	7.42316e-37
ROR2	KIF26B	0.496055	4.65038e-36
ROR2	ADAMTS12	0.492988	1.43153e-35
ROR2	FSTL1	0.488542	7.16118e-35
ROR2	ANTXR1	0.472506	1.96443e-32
ROR2	AEBP1	0.471802	2.49616e-32
ROR2	SPARC	0.464709	2.70998e-31
ROR2	GLT8D2	0.46423	3.17648e-31
ROR2	BMP4	0.461205	8.62114e-31
MAOA	AKR1C1	0.447256	7.58539e-29
MAOA	AKR1C3	0.429913	1.49762e-26
MAOA	GSTM3	0.411688	2.80906e-24
MAOA	SLC19A2	0.390299	8.78701e-22
MAOA	PLA1A	0.384984	3.43728e-21
MAOA	NUDT4	0.384347	4.0408e-21
MAOA	MAOB	0.381207	8.92518e-21
MAOA	RDH12	0.367986	2.28683e-19
MAOA	RNF186	0.357558	2.66234e-18
MAOA	SLC16A12	0.357555	2.66443e-18
TNNT3	COL9A3	0.455924	4.81221e-30
TNNT3	PNMT	0.439219	9.12335e-28
TNNT3	IGF2	0.437537	1.5228e-27
TNNT3	IGF2AS	0.434351	3.9863e-27
TNNT3	TUBB2B	0.421601	1.69561e-25
TNNT3	SMTNL2	0.410633	3.76579e-24
TNNT3	LOC388419	0.407812	8.20888e-24
TNNT3	HIF3A	0.405136	1.70714e-23
TNNT3	MYH7	0.398519	1.01452e-22
TNNT3	FGFR3	0.396094	1.9302e-22
GYPC	ENG	0.582444	4.40539e-52
GYPC	LYL1	0.517209	1.44926e-39
GYPC	KIFC3	0.490182	3.96618e-35
GYPC	FAM38A	0.481794	7.8853e-34
GYPC	MYO1G	0.461964	6.71835e-31
GYPC	ASGR2	0.450936	2.37571e-29
GYPC	TMC8	0.448909	4.51035e-29
GYPC	SLC38A5	0.445547	1.29455e-28
GYPC	ADORA2A	0.445129	1.47476e-28
GYPC	GNA15	0.44484	1.61356e-28
C7orf33	BMPR1B	0.237003	1.41159e-08
C7orf33	RASGRP3	0.235794	1.67902e-08
C7orf33	SDS	0.223371	9.45161e-08
C7orf33	CD72	0.217634	2.03121e-07
C7orf33	FIGLA	0.216254	2.43425e-07
C7orf33	RASGEF1B	0.210811	4.9119e-07
C7orf33	APOBEC3A	0.210539	5.08473e-07
C7orf33	GALM	0.209254	5.98433e-07
C7orf33	IL10	0.207318	7.63409e-07
C7orf33	FAM32A	0.206102	8.88453e-07
PLIN	ADIPOQ	0.838312	7.28735e-149
PLIN	CIDEA	0.82727	1.34824e-141
PLIN	FABP4	0.705097	3.3695e-85
PLIN	ADH1B	0.699605	2.35734e-83
PLIN	MRAP	0.695279	6.25829e-82
PLIN	KIAA1881	0.664824	1.39571e-72
PLIN	AQP7P2	0.661084	1.64922e-71
PLIN	GPD1	0.643674	1.03099e-66
PLIN	ADH1C	0.594281	1.14438e-54
PLIN	ADH1A	0.565511	1.45735e-48
LOC90826	USP38	0.643995	8.46515e-67
LOC90826	ANAPC10	0.609619	3.50214e-58
LOC90826	C4orf29	0.582269	4.80347e-52
LOC90826	SMARCA5	0.577471	5.00014e-51
LOC90826	GAB1	0.574585	2.00902e-50
LOC90826	SCOC	0.573739	3.01231e-50
LOC90826	OTUD4	0.551571	8.16744e-46
LOC90826	BBS7	0.550837	1.13019e-45
LOC90826	TMEM34	0.545452	1.19717e-44
LOC90826	FLJ12716	0.545442	1.20221e-44
RNF4	WDR1	0.644445	6.42045e-67
RNF4	WHSC1	0.640725	6.23748e-66
RNF4	MAEA	0.634546	2.54171e-64
RNF4	WHSC2	0.634479	2.64534e-64
RNF4	SLBP	0.630455	2.82695e-63
RNF4	LYAR	0.621213	5.72667e-61
RNF4	PIGG	0.619008	1.98016e-60
RNF4	C4orf15	0.617263	5.25167e-60
RNF4	MRFAP1L1	0.612877	5.93144e-59
RNF4	GAK	0.607606	1.03866e-57
F8A1	MECP2	0.665617	8.22624e-73
F8A1	SLC10A3	0.612114	9.00626e-59
F8A1	ATP6AP1	0.587379	3.79406e-53
F8A1	BCAP31	0.573302	3.71269e-50
F8A1	FAM50A	0.563863	3.12895e-48
F8A1	TMEM185A	0.536585	5.31972e-43
F8A1	NSDHL	0.529714	9.32421e-42
F8A1	MTCP1	0.50204	5.0141e-37
F8A1	FAM127A	0.495222	6.3202e-36
F8A1	FAM3A	0.489124	5.80894e-35
PLEKHG4	RYR1	0.430593	1.22436e-26
PLEKHG4	RP4-691N24.1	0.42407	8.30471e-26
PLEKHG4	CROCCL1	0.416724	6.82773e-25
PLEKHG4	CTCFL	0.40844	6.90605e-24
PLEKHG4	SYCP2	0.408212	7.35246e-24
PLEKHG4	TSP50	0.392586	4.84924e-22
PLEKHG4	RBM26	0.385712	2.85587e-21
PLEKHG4	C1orf59	0.384581	3.80827e-21
PLEKHG4	C19orf2	0.384224	4.16885e-21
PLEKHG4	FLJ33790	0.383777	4.66993e-21
GRB2	SAP30BP	0.670414	3.25354e-74
GRB2	CANT1	0.617583	4.39354e-60
GRB2	SRP68	0.609519	3.69807e-58
GRB2	MRPS7	0.587691	3.24435e-53
GRB2	PSMC5	0.583425	2.71506e-52
GRB2	KCTD2	0.564598	2.22677e-48
GRB2	ACOX1	0.552645	5.06764e-46
GRB2	P4HB	0.551198	9.63525e-46
GRB2	FAM100B	0.549953	1.6701e-45
GRB2	C17orf62	0.542416	4.44496e-44
HIST1H2AD	HIST2H2AA3	0.933672	1.44292e-250
HIST1H2AD	HIST1H2AM	0.908469	3.45502e-213
HIST1H2AD	HIST1H1E	0.891607	8.39835e-194
HIST1H2AD	HIST1H2AH	0.88375	7.72267e-186
HIST1H2AD	HIST1H2AK	0.875168	9.02085e-178
HIST1H2AD	HIST3H2BB	0.860028	6.72297e-165
HIST1H2AD	HIST1H2AB	0.858569	9.72291e-164
HIST1H2AD	HIST1H2BO	0.856775	2.48992e-162
HIST1H2AD	HIST1H2BI	0.85636	5.2402e-162
HIST1H2AD	HIST1H2BB	0.85323	1.33225e-159
DUS3L	P117	0.585075	1.19813e-52
DUS3L	NDUFA11	0.582702	3.87974e-52
DUS3L	RPL36	0.561232	1.05003e-47
DUS3L	GPR108	0.548852	2.71156e-45
DUS3L	GTF2F1	0.524473	7.92857e-41
DUS3L	CLPP	0.507214	7.05474e-38
DUS3L	RANBP3	0.507124	7.30218e-38
DUS3L	LONP1	0.499493	1.30112e-36
DUS3L	ALKBH7	0.472564	1.92614e-32
DUS3L	TIMM44	0.451879	1.75991e-29
EIF1	BECN1	0.406541	1.16299e-23
EIF1	NKIRAS2	0.40449	2.03484e-23
EIF1	CCDC43	0.373347	6.24976e-20
EIF1	MLX	0.37274	7.24879e-20
EIF1	FAM134C	0.366558	3.21795e-19
EIF1	WIPF2	0.363384	6.83257e-19
EIF1	CCDC49	0.3632	7.13459e-19
EIF1	CDC27	0.358249	2.26934e-18
EIF1	LSM12	0.357914	2.45222e-18
EIF1	CCDC56	0.356021	3.7944e-18
RP5-1077B9.4	PLEKHM2	0.644301	7.01575e-67
RP5-1077B9.4	CCDC21	0.582254	4.83951e-52
RP5-1077B9.4	GPATCH3	0.57605	9.93327e-51
RP5-1077B9.4	KIAA2013	0.56685	7.81104e-49
RP5-1077B9.4	SRM	0.540628	9.56436e-44
RP5-1077B9.4	ZBTB48	0.537531	3.56819e-43
RP5-1077B9.4	CENTB5	0.523133	1.36235e-40
RP5-1077B9.4	PANK4	0.510093	2.33407e-38
RP5-1077B9.4	C1orf159	0.503122	3.33645e-37
RP5-1077B9.4	WDR8	0.499406	1.34392e-36
FPGT	LRRC40	0.642258	2.45289e-66
FPGT	PIGK	0.633846	3.84857e-64
FPGT	TM2D1	0.590742	6.96148e-54
FPGT	ACADM	0.588619	2.03529e-53
FPGT	2016/9/15 星期四	0.586141	7.04609e-53
FPGT	USP33	0.58472	1.42952e-52
FPGT	ATG4C	0.584165	1.88231e-52
FPGT	VAMP4	0.563903	3.07136e-48
FPGT	BXDC5	0.563151	4.34602e-48
FPGT	TMED5	0.559385	2.44017e-47
GDF10	ATP1A2	0.45418	8.43433e-30
GDF10	TNFRSF19	0.442969	2.88263e-28
GDF10	CXXC6	0.442322	3.52032e-28
GDF10	COL4A6	0.442105	3.76396e-28
GDF10	TMEM16B	0.426543	4.03877e-26
GDF10	PTPRT	0.417763	5.08431e-25
GDF10	PRB1	0.417182	5.99532e-25
GDF10	ZCCHC12	0.41606	8.23722e-25
GDF10	TMEFF1	0.406058	1.32722e-23
GDF10	PCP4	0.404407	2.08145e-23
COQ9	CIAPIN1	0.720701	1.1083e-90
COQ9	NIP30	0.602369	1.69474e-56
COQ9	POLR2C	0.575959	1.03822e-50
COQ9	KATNB1	0.568986	2.87009e-49
COQ9	GOT2	0.555556	1.37932e-46
COQ9	C16orf80	0.54419	2.06849e-44
COQ9	CNOT1	0.50563	1.29063e-37
COQ9	DDX28	0.478922	2.15368e-33
COQ9	FUK	0.47233	2.08575e-32
COQ9	DUS2L	0.469684	5.11829e-32
GCC2	RGPD4	0.69913	3.38933e-83
GCC2	RANBP2	0.678921	9.08483e-77
GCC2	RGPD5	0.670984	2.20733e-74
GCC2	REV1	0.493629	1.13307e-35
GCC2	RGPD1	0.493628	1.13315e-35
GCC2	LOC339745	0.47347	1.41327e-32
GCC2	CCDC93	0.472408	2.03124e-32
GCC2	CEP290	0.452568	1.41303e-29
GCC2	UBXD2	0.441997	3.89185e-28
GCC2	KIAA1641	0.41569	9.14435e-25
RARRES3	PSMB10	0.724077	6.43922e-92
RARRES3	APOL3	0.716414	3.87072e-89
RARRES3	PSMB8	0.701668	4.83712e-84
RARRES3	SQRDL	0.698774	4.44594e-83
RARRES3	UBE1L	0.697401	1.26214e-82
RARRES3	INDO	0.689475	4.64716e-80
RARRES3	IRF1	0.688613	8.73599e-80
RARRES3	CASP1	0.674234	2.37822e-75
RARRES3	PSMB9	0.673345	4.38719e-75
RARRES3	IL15RA	0.667504	2.32609e-73
PLXNA1	NCOR2	0.589268	1.46743e-53
PLXNA1	DGKD	0.515998	2.33679e-39
PLXNA1	ZNF512B	0.494686	7.69439e-36
PLXNA1	ZFHX3	0.492134	1.95403e-35
PLXNA1	ZBTB40	0.490225	3.90441e-35
PLXNA1	CUTL1	0.488613	6.98041e-35
PLXNA1	RAI1	0.485849	1.87722e-34
PLXNA1	PRR12	0.485666	2.00371e-34
PLXNA1	M-RIP	0.483924	3.71903e-34
PLXNA1	LOC374920	0.473026	1.6452e-32
KIAA0100	SUPT6H	0.730848	1.87796e-94
KIAA0100	C17orf63	0.629481	4.98985e-63
KIAA0100	SPAG5	0.561981	7.44493e-48
KIAA0100	FLOT2	0.559876	1.95106e-47
KIAA0100	ERAL1	0.528599	1.47505e-41
KIAA0100	POLDIP2	0.525925	4.39789e-41
KIAA0100	GOSR1	0.507141	7.25489e-38
KIAA0100	LASP1	0.491206	2.73722e-35
KIAA0100	SARM1	0.485746	1.9476e-34
KIAA0100	FLJ25006	0.463829	3.62887e-31
PMF1	MTX1	0.57875	2.68844e-51
PMF1	HAX1	0.52645	3.55141e-41
PMF1	VPS72	0.503041	3.44071e-37
PMF1	APOA1BP	0.497774	2.46454e-36
PMF1	PRCC	0.487843	9.20352e-35
PMF1	EFNA4	0.480281	1.34012e-33
PMF1	FLAD1	0.471519	2.74867e-32
PMF1	TRAPPC1	0.458092	2.38452e-30
PMF1	PYGO2	0.456027	4.65456e-30
PMF1	USP21	0.45417	8.462e-30
FNDC1	COL3A1	0.774804	5.19311e-113
FNDC1	COL10A1	0.741594	1.22458e-98
FNDC1	COL1A2	0.736438	1.32467e-96
FNDC1	DCN	0.735602	2.80186e-96
FNDC1	KCND2	0.732	6.83793e-95
FNDC1	ECM2	0.72781	2.63344e-93
FNDC1	FILIP1L	0.718523	6.79375e-90
FNDC1	CDH11	0.717092	2.21647e-89
FNDC1	SFRP4	0.71429	2.19791e-88
FNDC1	SRPX2	0.704239	6.58325e-85
HS2ST1	LCE5A	0.630594	2.60618e-63
HS2ST1	GRIN2D	0.614739	2.12938e-59
HS2ST1	PKN2	0.607526	1.08449e-57
HS2ST1	POU3F3	0.601563	2.59369e-56
HS2ST1	CASKIN1	0.601338	2.91923e-56
HS2ST1	LOC439951	0.597989	1.68372e-55
HS2ST1	GPR150	0.596393	3.85418e-55
HS2ST1	HES7	0.595059	7.66782e-55
HS2ST1	FBXL17	0.59397	1.34218e-54
HS2ST1	HCN4	0.589824	1.10785e-53
CRELD2	ZBED4	0.541619	6.25808e-44
CRELD2	PIM3	0.501705	5.6868e-37
CRELD2	ALG12	0.498883	1.63275e-36
CRELD2	C22orf9	0.491871	2.15015e-35
CRELD2	SCO2	0.479166	1.97838e-33
CRELD2	ARSA	0.474287	1.06848e-32
CRELD2	TUBGCP6	0.466005	1.76014e-31
CRELD2	PLXNB2	0.461808	7.07184e-31
CRELD2	RP3-402G11.5	0.457593	2.80392e-30
CRELD2	NCAPH2	0.451413	2.04152e-29
C8G	MAMDC4	0.540973	8.25533e-44
C8G	HSF4	0.522964	1.45841e-40
C8G	HGFAC	0.482611	5.91338e-34
C8G	C16orf79	0.457397	2.98771e-30
C8G	AGER	0.456515	3.97574e-30
C8G	C16orf7	0.451472	2.00373e-29
C8G	LOC441251	0.430242	1.35839e-26
C8G	PNPLA7	0.429626	1.63046e-26
C8G	FTCD	0.427731	2.85069e-26
C8G	CTRL	0.426947	3.58757e-26
CD82	ARHGAP1	0.491079	2.8661e-35
CD82	LCN2	0.477344	3.72529e-33
CD82	PACS1	0.471765	2.52808e-32
CD82	FAM120A	0.471101	3.16795e-32
CD82	C21orf63	0.469461	5.51832e-32
CD82	ZBTB7A	0.468177	8.50275e-32
CD82	HRBL	0.457214	3.17076e-30
CD82	LYN	0.449218	4.09253e-29
CD82	PROM2	0.448684	4.84255e-29
CD82	UNC93B1	0.442538	3.29285e-28
LIM2	PLA2G12B	0.587103	4.3559e-53
LIM2	MYLC2PL	0.58035	1.23139e-51
LIM2	CPN1	0.560979	1.17888e-47
LIM2	MPP2	0.549509	2.03111e-45
LIM2	APOA5	0.548227	3.56685e-45
LIM2	BIRC7	0.542342	4.58898e-44
LIM2	BMP5	0.53319	2.20843e-42
LIM2	SERPINA7	0.528973	1.26457e-41
LIM2	NR2E1	0.524921	6.61264e-41
LIM2	ACCN4	0.523252	1.29877e-40
UNQ6490	KCNJ9	0.229076	4.327e-08
UNQ6490	ANGPT4	0.228666	4.58011e-08
UNQ6490	HTR1A	0.224817	7.76947e-08
UNQ6490	TBR1	0.224518	8.09135e-08
UNQ6490	OR51A2	0.223852	8.85663e-08
UNQ6490	NEUROD2	0.220309	1.4255e-07
UNQ6490	C11orf76	0.22029	1.4291e-07
UNQ6490	OR2A12	0.218835	1.73361e-07
UNQ6490	C9orf27	0.218619	1.7839e-07
UNQ6490	PCDHGC4	0.21616	2.46412e-07
MMP16	EPHA5	0.499848	1.13975e-36
MMP16	CXorf27	0.497316	2.92001e-36
MMP16	FLJ34047	0.48695	1.26745e-34
MMP16	MBL2	0.471901	2.41415e-32
MMP16	SYT10	0.465022	2.44181e-31
MMP16	PEX5L	0.451693	1.86717e-29
MMP16	PDE3B	0.438012	1.31812e-27
MMP16	MMP8	0.437828	1.394e-27
MMP16	SLC2A2	0.428538	2.24772e-26
MMP16	TRPM1	0.423418	1.00337e-25
DRD3	SLC36A3	0.528933	1.28596e-41
DRD3	GNRH2	0.512317	9.86282e-39
DRD3	COBL	0.443757	2.25888e-28
DRD3	NTN2L	0.42827	2.43281e-26
DRD3	TULP1	0.41606	8.23829e-25
DRD3	GPR109A	0.408888	6.10301e-24
DRD3	AANAT	0.401309	4.80844e-23
DRD3	CABP2	0.393603	3.7166e-22
DRD3	PNPLA5	0.386579	2.28878e-21
DRD3	OR4D2	0.385278	3.18988e-21
C5orf26	LETMD1	0.623098	1.96687e-61
C5orf26	C20orf199	0.606533	1.84909e-57
C5orf26	C6orf48	0.541223	7.41739e-44
C5orf26	TINP1	0.511253	1.4904e-38
C5orf26	CAMLG	0.507567	6.16264e-38
C5orf26	RPL37A	0.507219	7.04028e-38
C5orf26	BTF3	0.504065	2.33696e-37
C5orf26	EPB41L4A	0.50367	2.7131e-37
C5orf26	WDR36	0.502805	3.76092e-37
C5orf26	RPS20	0.494989	6.88271e-36
C11orf73	TMEM126B	0.740464	3.45133e-98
C11orf73	CCDC90B	0.703725	9.83105e-85
C11orf73	CEP57	0.626709	2.48662e-62
C11orf73	TMEM135	0.615601	1.32182e-59
C11orf73	EED	0.583831	2.22134e-52
C11orf73	FAM44C	0.545157	1.36078e-44
C11orf73	SDHD	0.544704	1.65581e-44
C11orf73	RBM7	0.544199	2.06054e-44
C11orf73	FAM44B	0.538082	2.82671e-43
C11orf73	AASDHPPT	0.531947	3.70247e-42
PTP4A2	KPNA6	0.658112	1.14464e-70
PTP4A2	TXLNA	0.556014	1.12245e-46
PTP4A2	ZBTB8OS	0.554638	2.08223e-46
PTP4A2	ZCCHC17	0.514715	3.86692e-39
PTP4A2	BSDC1	0.513171	7.07311e-39
PTP4A2	KIAA1522	0.48655	1.46202e-34
PTP4A2	EIF2C3	0.471629	2.64751e-32
PTP4A2	HDAC1	0.459504	1.50501e-30
PTP4A2	TMEM39B	0.456153	4.46918e-30
PTP4A2	EIF3I	0.451258	2.14446e-29
OR4M2	OR13G1	0.332374	6.95071e-16
OR4M2	OR4Q3	0.276618	2.81793e-11
OR4M2	GRM6	0.274027	4.37034e-11
OR4M2	CCKAR	0.263869	2.3369e-10
OR4M2	LCE1E	0.258526	5.48769e-10
OR4M2	OR4C16	0.255263	9.15706e-10
OR4M2	LCE3D	0.252462	1.41312e-09
OR4M2	HIST1H4E	0.25102	1.76324e-09
OR4M2	OR5AU1	0.247928	2.82071e-09
OR4M2	MGAT5	0.246696	3.39571e-09
HPCA	HPCAL1	0.700995	8.12135e-84
HPCA	RPS6KB2	0.480364	1.30177e-33
HPCA	CORO1B	0.480036	1.45982e-33
HPCA	DBNL	0.475516	7.00409e-33
HPCA	FXR2	0.460757	9.9867e-31
HPCA	GPR175	0.455418	5.66507e-30
HPCA	LOC407835	0.45331	1.11462e-29
HPCA	UNC84B	0.451587	1.93162e-29
HPCA	ZNF289	0.448812	4.65113e-29
HPCA	RANGAP1	0.445864	1.17269e-28
SEC14L1	SPRY4	0.445249	1.42069e-28
SEC14L1	MAFG	0.3913	6.77782e-22
SEC14L1	NPAS2	0.386124	2.5712e-21
SEC14L1	ETV5	0.37388	5.48692e-20
SEC14L1	2016/9/9 星期五	0.369406	1.62603e-19
SEC14L1	ETV4	0.368733	1.91186e-19
SEC14L1	FAM100B	0.362383	8.64718e-19
SEC14L1	FOXK2	0.36156	1.04906e-18
SEC14L1	EXOC7	0.359297	1.77925e-18
SEC14L1	DUSP6	0.354186	5.7763e-18
CHFR	SETD8	0.538617	2.2523e-43
CHFR	ULK1	0.527395	2.41509e-41
CHFR	GOLGA3	0.498687	1.75583e-36
CHFR	VPS33A	0.495405	5.9081e-36
CHFR	CCDC92	0.489229	5.59371e-35
CHFR	WSB2	0.486524	1.47574e-34
CHFR	GCN1L1	0.472691	1.84414e-32
CHFR	EP400	0.471066	3.20534e-32
CHFR	RNF10	0.469815	4.89683e-32
CHFR	BRAP	0.458155	2.33585e-30
EMILIN1	HIC1	0.728368	1.62567e-93
EMILIN1	DACT3	0.723448	1.09766e-91
EMILIN1	COL6A2	0.722237	3.0534e-91
EMILIN1	COL5A1	0.70757	4.81695e-86
EMILIN1	PCOLCE	0.706252	1.3623e-85
EMILIN1	PDGFRB	0.704944	3.79932e-85
EMILIN1	ASAM	0.699714	2.16926e-83
EMILIN1	AEBP1	0.696584	2.34105e-82
EMILIN1	FBN1	0.665136	1.13406e-72
NDUFS4	MOCS2	0.700451	1.23306e-83
NDUFS4	PELO	0.615339	1.52797e-59
NDUFS4	SKIV2L2	0.515925	2.40409e-39
NDUFS4	MRPS36	0.501243	6.7647e-37
NDUFS4	COMMD10	0.497994	2.27103e-36
NDUFS4	GIN1	0.48774	9.55057e-35
NDUFS4	BTF3	0.487233	1.14544e-34
NDUFS4	ERCC8	0.478643	2.37282e-33
NDUFS4	FLJ13611	0.468289	8.19086e-32
NDUFS4	DHX29	0.466864	1.32084e-31
COL18A1	MAPKAPK2	0.511916	1.15233e-38
COL18A1	MCM3AP	0.505841	1.19102e-37
COL18A1	LAMA5	0.484043	3.5656e-34
COL18A1	C21orf2	0.463394	4.19007e-31
COL18A1	POFUT2	0.46109	8.9526e-31
COL18A1	TTC3	0.460291	1.16343e-30
COL18A1	PLEKHG3	0.45878	1.90616e-30
COL18A1	UBE2G2	0.454206	8.36491e-30
COL18A1	ARHGEF17	0.447591	6.82833e-29
COL18A1	M-RIP	0.446039	1.11029e-28
PDZD3	SPACA3	0.392769	4.62274e-22
PDZD3	TM4SF4	0.382139	7.06141e-21
PDZD3	VSIG2	0.375412	3.76731e-20
PDZD3	GATS	0.368577	1.98465e-19
PDZD3	MYL7	0.335044	3.94579e-16
PDZD3	ADCY8	0.333919	5.0123e-16
PDZD3	IL28RA	0.326642	2.30084e-15
PDZD3	ALDH3A1	0.324214	3.79185e-15
PDZD3	IL22RA1	0.324164	3.83067e-15
PDZD3	IQSEC3	0.323295	4.57496e-15
C9orf16	DPM2	0.595883	5.0144e-55
C9orf16	RNF208	0.579703	1.68989e-51
C9orf16	FPGS	0.574024	2.62826e-50
C9orf16	ARRDC1	0.54638	7.99598e-45
C9orf16	PTGES2	0.515939	2.39101e-39
C9orf16	FAM129B	0.500737	8.17418e-37
C9orf16	CDC42EP1	0.492943	1.4554e-35
C9orf16	ZDHHC12	0.492427	1.75676e-35
C9orf16	ENDOG	0.486353	1.56854e-34
C9orf16	TRUB2	0.484237	3.32856e-34
ERBB2IP	PPWD1	0.692524	4.89592e-81
ERBB2IP	ZSWIM6	0.574585	2.00944e-50
ERBB2IP	SDCCAG10	0.539861	1.32715e-43
ERBB2IP	BDP1	0.502789	3.78245e-37
ERBB2IP	RAD17	0.498092	2.18979e-36
ERBB2IP	SFRS12	0.489699	4.72117e-35
ERBB2IP	DKFZP686E2158	0.482157	6.93821e-34
ERBB2IP	TRIM23	0.47555	6.9226e-33
ERBB2IP	LOC653391	0.450107	3.08981e-29
ERBB2IP	ZFYVE16	0.437346	1.6136e-27
EMX2	EMX2OS	0.933234	8.48073e-250
EMX2	VSIG4	0.464394	3.00853e-31
EMX2	C14orf152	0.460329	1.14929e-30
EMX2	TYROBP	0.455259	5.96267e-30
EMX2	KLK8	0.448471	5.17799e-29
EMX2	SCGB2A1	0.439262	9.00632e-28
EMX2	WFDC2	0.428403	2.33901e-26
EMX2	ISLR	0.428396	2.34408e-26
EMX2	SCGB1D1	0.426031	4.69152e-26
EMX2	COX7A1	0.410495	3.91259e-24
FUS	SNRP70	0.703517	1.15547e-84
FUS	CHD4	0.695649	4.73696e-82
FUS	HNRNPA2B1	0.69424	1.36262e-81
FUS	HCFC1	0.685752	6.98763e-79
FUS	DHX9	0.655042	8.27425e-70
FUS	CLK2	0.631246	1.7795e-63
FUS	SETD1A	0.611462	1.28597e-58
FUS	ZNF629	0.610088	2.71585e-58
FUS	RP11-78J21.1	0.600325	4.97162e-56
FUS	INPPL1	0.597869	1.79227e-55
TF	AFP	0.836732	8.6191e-148
TF	TTR	0.832895	3.12264e-145
TF	APOA2	0.817432	1.52032e-135
TF	AHSG	0.811003	8.7586e-132
TF	RPS4Y1	0.809064	1.1177e-130
TF	FGG	0.80385	9.14129e-128
TF	APOB	0.802707	3.86861e-127
TF	HBE1	0.787747	2.67809e-119
TF	APOC3	0.777272	3.54402e-114
TF	RHAG	0.763474	7.66597e-108
CLCN4	STK33	0.409051	5.83521e-24
CLCN4	PFN2	0.408096	7.5913e-24
CLCN4	ZNF512	0.392015	5.62803e-22
CLCN4	RGAG4	0.389515	1.07644e-21
CLCN4	WNK3	0.38796	1.60662e-21
CLCN4	RRAGB	0.382333	6.72532e-21
CLCN4	PLEKHB1	0.378534	1.74039e-20
CLCN4	ZNF287	0.376809	2.66959e-20
CLCN4	TMEM16B	0.37542	3.76019e-20
CLCN4	ZNF664	0.370313	1.30622e-19
CXorf56	PSMD10	0.650537	1.44684e-68
CXorf56	VBP1	0.611073	1.58955e-58
CXorf56	SLC25A5	0.599767	6.66002e-56
CXorf56	NXT2	0.588312	2.37446e-53
CXorf56	ZBTB33	0.584894	1.31108e-52
CXorf56	RBM7	0.578496	3.04108e-51
CXorf56	NKAP	0.576454	8.17526e-51
CXorf56	PRDX3	0.564539	2.28766e-48
CXorf56	hCG_1757335	0.56428	2.57904e-48
CXorf56	RHOA	0.559492	2.32443e-47
C11orf72	LOC643905	0.483068	5.03306e-34
C11orf72	C19orf26	0.466811	1.34453e-31
C11orf72	ACPT	0.4551	6.27645e-30
C11orf72	OR10P1	0.454706	7.12273e-30
C11orf72	MYOG	0.453714	9.79524e-30
C11orf72	OR10H2	0.445011	1.53005e-28
C11orf72	FSCN3	0.442341	3.49958e-28
C11orf72	GPR152	0.43659	2.02925e-27
C11orf72	CYB561D1	0.430466	1.27133e-26
C11orf72	HTR1B	0.427968	2.65904e-26
ELAC2	NCOR1	0.500642	8.47108e-37
ELAC2	PELP1	0.489434	5.1956e-35
ELAC2	PFAS	0.486332	1.58026e-34
ELAC2	ZNF18	0.467871	9.42448e-32
ELAC2	MED9	0.459972	1.29153e-30
ELAC2	SMG6	0.454909	6.67451e-30
ELAC2	DHX33	0.435859	2.53127e-27
ELAC2	KIAA1787	0.431728	8.73753e-27
ELAC2	GCS1	0.417935	4.84171e-25
ELAC2	CNTROB	0.416722	6.83179e-25
NPR1	C21orf63	0.537997	2.92941e-43
NPR1	SCARA3	0.53246	2.99237e-42
NPR1	RSPO1	0.528206	1.73293e-41
NPR1	MUC16	0.519259	6.42725e-40
NPR1	GAS6	0.499839	1.14341e-36
NPR1	ANKRD6	0.493006	1.42221e-35
NPR1	CFB	0.48782	9.28113e-35
NPR1	PRIMA1	0.485138	2.41774e-34
NPR1	MSLN	0.472811	1.77054e-32
NPR1	KLK7	0.469769	4.97268e-32
ASS1	C9orf75	0.538805	2.07975e-43
ASS1	ELF3	0.459904	1.3205e-30
ASS1	PTGES2	0.452445	1.46944e-29
ASS1	GPR107	0.448188	5.66171e-29
ASS1	IRF1	0.434682	3.60887e-27
ASS1	CARD9	0.432339	7.28206e-27
ASS1	LCN2	0.426159	4.51869e-26
ASS1	C21orf63	0.423251	1.05309e-25
ASS1	UBAC1	0.423094	1.1019e-25
ASS1	ENDOG	0.421906	1.55319e-25
USP42	WIPI2	0.736102	1.79057e-96
USP42	ZNF12	0.65548	6.2467e-70
USP42	PMS2CL	0.642082	2.73126e-66
USP42	C7orf26	0.639573	1.25277e-65
USP42	EIF2AK1	0.632976	6.43362e-64
USP42	RAC1	0.616394	8.5134e-60
USP42	RBAK	0.608657	5.89633e-58
USP42	EIF3B	0.608116	7.89478e-58
USP42	FTSJ2	0.599902	6.20338e-56
USP42	HEATR2	0.59017	9.29997e-54
POLR2J	ZNHIT1	0.596665	3.34743e-55
POLR2J	PRKRIP1	0.569221	2.56933e-49
POLR2J	POLR2J2	0.548578	3.05798e-45
POLR2J	ALKBH4	0.535103	9.92069e-43
POLR2J	ATP5J2	0.526083	4.12373e-41
POLR2J	POP7	0.501887	5.31105e-37
POLR2J	CPSF4	0.474253	1.08083e-32
POLR2J	COPS6	0.444019	2.08258e-28
POLR2J	DKFZp434K1815	0.440113	6.94204e-28
POLR2J	MOSPD3	0.435667	2.68228e-27
SEC23IP	C10orf88	0.698744	4.55058e-83
SEC23IP	SHOC2	0.669401	6.46863e-74
SEC23IP	KIAA0157	0.65872	7.71367e-71
SEC23IP	C10orf119	0.645935	2.55916e-67
SEC23IP	C10orf46	0.639913	1.01985e-65
SEC23IP	BCCIP	0.59	1.01398e-53
SEC23IP	PRDX3	0.587491	3.5865e-53
SEC23IP	BRWD2	0.586332	6.40426e-53
SEC23IP	KIAA1600	0.578969	2.41616e-51
SEC23IP	LOC399818	0.568017	4.52301e-49
UQCRC1	ATRIP	0.587674	3.27142e-53
UQCRC1	RNF123	0.544853	1.55221e-44
UQCRC1	DHX30	0.528155	1.76924e-41
UQCRC1	RRP9	0.526939	2.91e-41
UQCRC1	NCKIPSD	0.520719	3.59079e-40
UQCRC1	PTPN23	0.514135	4.85385e-39
UQCRC1	USP19	0.511651	1.27737e-38
UQCRC1	APEH	0.498547	1.84973e-36
UQCRC1	TMEM115	0.482373	6.43002e-34
UQCRC1	SLC26A6	0.478747	2.28897e-33
LOC729603	STAT5B	0.474899	8.66096e-33
LOC729603	RREB1	0.473044	1.63519e-32
LOC729603	MADD	0.452268	1.55496e-29
LOC729603	DIP2A	0.44545	1.33448e-28
LOC729603	IGF2R	0.425056	6.23485e-26
LOC729603	POLR1A	0.416043	8.27837e-25
LOC729603	TMEM16K	0.415493	9.66815e-25
LOC729603	INHBE	0.404406	2.0821e-23
LOC729603	C11orf47	0.400871	5.41002e-23
LOC729603	NUP188	0.397732	1.25081e-22
C1orf71	TFB2M	0.651635	7.2355e-69
C1orf71	C1orf121	0.651299	8.9453e-69
C1orf71	ADSS	0.611415	1.31927e-58
C1orf71	ZNF669	0.587049	4.47495e-53
C1orf71	SMYD3	0.585348	1.04613e-52
C1orf71	C1orf124	0.565819	1.26281e-48
C1orf71	ZNF670	0.552668	5.01639e-46
C1orf71	TAF1A	0.547604	4.68627e-45
C1orf71	AHCTF1	0.539481	1.55999e-43
C1orf71	SCCPDH	0.536462	5.6044e-43
POLG	FANCI	0.873389	3.57269e-176
POLG	C15orf42	0.775186	3.43543e-113
POLG	PRC1	0.766835	2.4093e-109
POLG	BLM	0.753569	1.48147e-103
POLG	KIF23	0.639739	1.13366e-65
POLG	SNRPA1	0.603656	8.57497e-57
POLG	CCNB2	0.580996	8.97663e-52
POLG	FEN1	0.576439	8.23628e-51
POLG	RCCD1	0.571838	7.4551e-50
POLG	CDCA5	0.571305	9.59898e-50
ADAM23	GCKR	0.517784	1.15413e-39
ADAM23	LOC129293	0.469001	6.44476e-32
ADAM23	ATRNL1	0.465479	2.09753e-31
ADAM23	CHRD	0.463897	3.54724e-31
ADAM23	STGC3	0.462289	6.0362e-31
ADAM23	DLK1	0.460133	1.22525e-30
ADAM23	NR1H4	0.455619	5.30951e-30
ADAM23	GNA14	0.454258	8.22692e-30
ADAM23	BAMBI	0.446123	1.08156e-28
ADAM23	TMEM16D	0.440679	5.83605e-28
TFR2	PRTN3	0.666056	6.13925e-73
TFR2	TMIGD2	0.66172	1.08611e-71
TFR2	MOGAT3	0.65081	1.21829e-68
TFR2	PGF	0.650697	1.30821e-68
TFR2	LOC388323	0.641645	3.56412e-66
TFR2	SERPINF2	0.641643	3.56861e-66
TFR2	MAFK	0.627764	1.35226e-62
TFR2	OSGIN1	0.623742	1.3624e-61
TFR2	KLHL17	0.617936	3.60773e-60
TFR2	POU3F1	0.606296	2.09866e-57
RICTOR	MGC16384	0.514098	4.92484e-39
RICTOR	GUSBL1	0.503986	2.40811e-37
RICTOR	NIPBL	0.486957	1.26401e-34
RICTOR	NKTR	0.48134	9.24611e-34
RICTOR	KIAA0754	0.475441	7.18613e-33
RICTOR	ILDR1	0.468828	6.83008e-32
RICTOR	2016/3/6 星期日	0.466155	1.67389e-31
RICTOR	FLJ13231	0.464704	2.71402e-31
RICTOR	FLJ10213	0.463008	4.76107e-31
RICTOR	TMEM137	0.455652	5.25403e-30
MGC39606	FAM127A	0.500461	9.06341e-37
MGC39606	FAM127B	0.460644	1.03659e-30
MGC39606	GPRIN2	0.442694	3.13811e-28
MGC39606	MAGED2	0.424632	7.05448e-26
MGC39606	OBSL1	0.421943	1.53641e-25
MGC39606	FAM110B	0.419059	3.51475e-25
MGC39606	ZNF75	0.402806	3.21221e-23
MGC39606	PNMA5	0.401138	5.03452e-23
MGC39606	IQSEC3	0.390404	8.55132e-22
MGC39606	SCN2B	0.387719	1.70901e-21
C19orf55	RBM42	0.602949	1.24737e-56
C19orf55	POLR2I	0.561524	9.18243e-48
C19orf55	WDR62	0.530079	8.02071e-42
C19orf55	PSENEN	0.519028	7.04776e-40
C19orf55	SNX26	0.513038	7.44997e-39
C19orf55	TA-NFKBH	0.505724	1.24526e-37
C19orf55	TBCB	0.499729	1.19129e-36
C19orf55	COX6B1	0.49287	1.49468e-35
C19orf55	LIN37	0.473935	1.20545e-32
C19orf55	TMEM147	0.463504	4.04101e-31
SNAPC1	MNAT1	0.613999	3.20047e-59
SNAPC1	C14orf135	0.542008	5.29577e-44
SNAPC1	C14orf112	0.540485	1.01691e-43
SNAPC1	PPM1A	0.532424	3.03754e-42
SNAPC1	WDR89	0.532211	3.31851e-42
SNAPC1	TIMM9	0.524938	6.56831e-41
SNAPC1	CGRRF1	0.518995	7.13959e-40
SNAPC1	C14orf100	0.518615	8.30418e-40
SNAPC1	HIF1A	0.491575	2.39388e-35
SNAPC1	C14orf104	0.487405	1.07693e-34
GNA11	AP3D1	0.629953	3.79064e-63
GNA11	MAP2K2	0.606423	1.96098e-57
GNA11	NFIC	0.600808	3.85732e-56
GNA11	AES	0.577079	6.04602e-51
GNA11	HDGF2	0.57251	5.41602e-50
GNA11	ZBTB7A	0.567826	4.94801e-49
GNA11	NCLN	0.543659	2.60188e-44
GNA11	HMG20B	0.537762	3.23682e-43
GNA11	C19orf6	0.53445	1.30475e-42
GNA11	MKNK2	0.53398	1.58792e-42
CCDC52	C3orf17	0.584659	1.47314e-52
CCDC52	GTF2E1	0.580162	1.34996e-51
CCDC52	TMEM39A	0.541239	7.36589e-44
CCDC52	IQCB1	0.484189	3.38573e-34
CCDC52	KTELC1	0.472202	2.17877e-32
CCDC52	HSPBAP1	0.466751	1.37185e-31
CCDC52	C3orf1	0.461346	8.2313e-31
CCDC52	PIK3R4	0.459412	1.55094e-30
CCDC52	TFG	0.458358	2.18665e-30
CCDC52	MLF1	0.452886	1.27657e-29
[truncated: 146,679 more rows]
