# Supplementary material for: Identification of Cancer Hallmarks Based on the Gene Co-expression Networks of Seven Cancers
Source: Front Genet. 2019 Feb 19;10:99. doi: 10.3389/fgene.2019.00099 (PMC6389798; doi:10.3389/fgene.2019.00099)
Supplement: Supplementary file 9 [file Table_9.xlsx]

## Sheet: Sheet1
Table S9. Results of survival analysis using the genes in the conservative communities
Conservative community ID	Enriched GO Term	BRCA	GBM	KIRC	LAML	LUAD	LUSC	OV
1	The formation or destruction of chromatin structures.	F	F	T	F	F	F	F
2	NA	F	F	F	F	F	F	F
3	NA	F	F	F	F	F	F	F
4	An immune response based on directed amplification of specific receptors for antigen produced through a somatic diversification process, and allowing for enhanced response to subsequent exposures to the same antigen (immunological memory).	F	F	F	F	F	F	F
5	A process that is carried out at the cellular level which results in the assembly, arrangement of constituent parts, or disassembly of a lytic vacuole.	F	F	F	F	F	F	F
6	The methylation of peptidyl-lysine to form either the mono-, di- or trimethylated derivative.	F	F	F	F	F	F	F
7	NA	F	F	T	F	F	F	F
8	NA	F	F	F	F	F	F	F
9	NA	F	T	F	F	F	F	F
10	Any process that results in a change in state or activity of a cell or an organism (in terms of movement, secretion, enzyme production, gene expression, etc.) as a result of a stimulus from a virus.	F	F	F	F	F	F	F
11	Any process that modulates the frequency, rate, or extent of an immune system process.	F	F	F	F	F	T	F
12	The process preceding formation of the peptide bond between the first two amino acids of a protein. This includes the formation of a complex of the ribosome, mRNA, and an initiation complex that contains the first aminoacyl-tRNA.	F	F	T	F	F	F	F
13	The chemical reactions and pathways resulting in the formation of dicarboxylic acids, any organic acid containing two carboxyl (-COOH) groups.	F	F	F	F	F	F	F
14	Any process involved in the development or functioning of the immune system, an organismal system for calibrated responses to potential internal or invasive threats.	F	F	F	F	F	F	F
15	NA	F	F	F	F	F	T	F
16	NA	F	F	F	F	F	F	F
17	The attachment of a plasma membrane adhesion molecule in one cell to an identical molecule in an adjacent cell.	F	F	F	F	F	F	F
18	A biosynthetic process - chemical reactions and pathways resulting in the formation of substances - involving a single organism.	F	F	T	F	F	F	F
19	Any process that results in a change in state or activity of a cell or an organism (in terms of movement, secretion, enzyme production, gene expression, etc.) as a result of a type I interferon stimulus. Type I interferons include the interferon-alpha, beta, delta, episilon, zeta, kappa, tau, and omega gene families.	F	F	F	F	F	F	F
20	Repression of transcription by methylation of DNA, leading to the formation of heterochromatin.	F	F	T	F	F	F	F
21	Repression of transcription by altering the structure of chromatin, e.g. by conversion of large regions of DNA into an inaccessible state often called heterochromatin.	F	F	F	F	F	F	F
22	Progression through the phases of the mitotic cell cycle, the most common eukaryotic cell cycle, which canonically comprises four successive phases called G1, S, G2, and M and includes replication of the genome and the subsequent segregation of chromosomes into daughter cells. In some variant cell cycles nuclear replication or nuclear division may not be followed by cell division, or G1 and G2 ph…	T	F	T	F	F	T	T
23	NA	F	F	T	F	F	F	F
24	NA	F	T	F	F	F	F	F
25	NA	F	F	F	F	F	F	F
26	Repression of transcription by altering the structure of chromatin, e.g. by conversion of large regions of DNA into an inaccessible state often called heterochromatin.	T	F	F	F	F	F	F
27	Any process that decreases the rate, frequency, or extent of protein serine/threonine kinase activity.	F	F	T	F	F	F	F
28	NA	F	F	F	F	F	T	F
29	NA	F	F	F	F	F	F	F
30	The process of introducing a phosphate group into a molecule, usually with the formation of a phosphoric ester, a phosphoric anhydride or a phosphoric amide.	F	F	F	F	F	F	F
31	Any process in which a protein is transported to, or maintained in, a specific location.	F	T	T	F	F	F	F
32	NA	F	F	F	F	F	F	F
33	The enzymatic release of energy from inorganic and organic compounds (especially carbohydrates and fats) which requires oxygen as the terminal electron acceptor.	F	T	F	F	F	F	F
34	The chemical reactions and pathways involving snRNA, small nuclear RNA, any of various low-molecular-mass RNA molecules found in the eukaryotic nucleus as components of the small nuclear ribonucleoprotein.	F	F	F	F	F	F	T
35	Any process involved in the development or functioning of the immune system, an organismal system for calibrated responses to potential internal or invasive threats.	F	T	F	F	F	F	F
36	NA	F	F	F	F	F	F	F
37	Any process in which macromolecules aggregate, disaggregate, or are modified, resulting in the formation, disassembly, or alteration of a protein complex.	T	F	F	F	F	F	F
38	Any process involved in the development or functioning of the immune system, an organismal system for calibrated responses to potential internal or invasive threats.	F	F	F	F	F	F	F
39	Any process involved in the development or functioning of the immune system, an organismal system for calibrated responses to potential internal or invasive threats.	F	T	F	F	F	F	F
40	Any epigenetic process that activates or increases the rate of gene expression.	F	T	F	F	F	F	F
41	The process in which the synthesis of an RNA molecule by RNA polymerase II using a DNA template is completed.	F	F	T	F	F	F	F
42	A process that is carried out at the cellular level which results in the assembly, arrangement of constituent parts, or disassembly of structures in the space external to the outermost structure of a cell. For cells without external protective or external encapsulating structures this refers to space outside of the plasma membrane, and also covers the host cell environment outside an intracellula…	F	F	F	F	F	F	F
43	Any process involved in the conversion of one or more primary RNA transcripts into one or more mature RNA molecules.	T	T	F	F	F	T	T
44	Addition of multiple ubiquitin groups to a protein, forming a ubiquitin chain.	F	F	F	F	F	F	F
45	Any process in which macromolecules aggregate, disaggregate, or are modified, resulting in the formation, disassembly, or alteration of a protein complex.	F	T	F	F	F	F	F
46	Any process that results in a change in state or activity of a cell or an organism (in terms of movement, secretion, enzyme production, gene expression, etc.) as a result of a reactive oxygen species stimulus. Reactive oxygen species include singlet oxygen, superoxide, and oxygen free radicals.	F	F	F	F	F	F	F
47	Any process that activates or increases the frequency, rate or extent of the controlled release of a protein from a cell.	F	F	F	F	F	F	F
48	The directed movement of a protein to a specific location in the endoplasmic reticulum.	F	F	F	F	F	F	F
49	Any process that modulates the frequency, rate or extent of RNA splicing, the process of removing sections of the primary RNA transcript to remove sequences not present in the mature form of the RNA and joining the remaining sections to form the mature form of the RNA.	F	F	T	F	F	F	F
50	The alteration of DNA, protein, or sometimes RNA, in chromatin, which may result in changing the chromatin structure.	F	T	F	F	F	F	F
51	The aggregation, arrangement and bonding together of a set of macromolecules to form a complex, carried out at the cellular level.	F	F	F	F	F	F	F
52	The alteration of an amino acid residue in a peptide.	F	F	F	F	F	F	F
53	The progression of biochemical and morphological phases and events that occur in a cell during successive cell replication or nuclear replication events. Canonically, the cell cycle comprises the replication and segregation of genetic material followed by the division of the cell, but in endocycles or syncytial cells nuclear replication or nuclear division may not be followed by cell division.	F	F	T	F	F	F	F
54	The chemical reactions and pathways involving macromolecules, large molecules including proteins, nucleic acids and carbohydrates, in multicellular organisms occurring at the tissue, organ, or organismal level.	F	F	F	F	F	T	T
55	Any process that modulates the frequency, rate or extent of chromosome segregation, the process in which genetic material, in the form of chromosomes, is organized and then physically separated and apportioned to two or more sets.	F	F	T	F	F	F	F
56	NA	F	F	F	F	F	F	F
57	A cellular localization which involves only one organism.	F	F	F	F	F	F	F
58	A biosynthetic process - chemical reactions and pathways resulting in the formation of substances - involving a single organism.	F	F	F	F	F	F	F
This table contains the results of survival analysis in all the seven cancer data sets based on the 58 communities. 'T' denotes the community could distinguish the prognostic risks of cancer patients in the corresponding cancer, and 'F' denotes the community could not distinguish the prognostic risks of cancer patients in the corresponding cancer.
