# Supplementary material for: Identification of Cancer Hallmarks Based on the Gene Co-expression Networks of Seven Cancers
Source: Front Genet. 2019 Feb 19;10:99. doi: 10.3389/fgene.2019.00099 (PMC6389798; doi:10.3389/fgene.2019.00099)
Supplement: Supplementary file 12 [file Table_12.xlsx]

## Sheet: Sheet1
Table S12. The drugs screened by Hallmark 'Mitotic cell cycle'
Rank	Drug name	P-value	Tag
1	DECITABINE	0.00286292	TRUE
2	HESPERIDIN	0.00286292	UNCLEAR
3	BARASERTIB	0.00286292	TRUE
4	AZD 1152	0.00286292	TRUE
5	GSK461364	0.00286292	TRUE
6	ON 019190.NA	0.00286292	TRUE
7	HMN-214	0.00286292	TRUE
8	BI 2536	0.00286292	TRUE
9	DAP-81	0.00286292	TRUE
10	LC-445	0.00286292	TRUE
11	ZK-THIAZOLIDINONE	0.00286292	TRUE
12	NMS-1	0.00286292	TRUE
13	CYC-800	0.00286292	TRUE
14	BI 6727	0.00286292	TRUE
15	TKM-PLK1	0.00286292	TRUE
16	VOLASERTIB	0.00286292	TRUE
17	NMS1286937	0.00286292	TRUE
18	BI2536	0.00286292	TRUE
19	NMS-1286937	0.00286292	TRUE
20	MOXONIDINE	0.00286292	UNCLEAR
21	DIMETHYL FUMARATE	0.00286292	UNCLEAR
22	TAK-901	0.00286292	TRUE
23	TAK-960	0.00286292	TRUE
24	BI-811283	0.00286292	UNCLEAR
25	AZACITIDINE	0.0057178	TRUE
26	PHA-739358	0.0057178	TRUE
27	VX-689	0.0057178	TRUE
28	AZD1152	0.0057178	TRUE
29	PF-03814735	0.0057178	TRUE
30	MK-5108	0.0057178	TRUE
31	FLUCYTOSINE	0.0057178	TRUE
32	GSK1070916	0.0057178	TRUE
33	BI-2536	0.0057178	TRUE
34	GSK1070916A	0.0057178	TRUE
35	BOTULINUM TOXIN TYPE B	0.00856466	UNCLEAR
36	SNS-314	0.00856466	TRUE
37	R763	0.00856466	TRUE
38	TOZASERTIB	0.00856466	TRUE
39	DANUSERTIB	0.00856466	TRUE
40	SN-314	0.00856466	TRUE
41	PROCAINAMIDE	0.00856466	UNCLEAR
42	HYALURONAN	0.00856466	TRUE
43	AMG 900	0.00856466	TRUE
44	TIZANIDINE	0.0114035	UNCLEAR
45	VX-680	0.0114035	TRUE
46	SU-6668	0.0114035	TRUE
47	CYC116	0.0114035	TRUE
48	AMG900	0.0142344	TRUE
49	BI847325	0.0142344	TRUE
50	IFOSFAMIDE	0.0142344	TRUE
51	RIGOSERTIB	0.0142344	TRUE
52	AGMATINE	0.0198724	TRUE
53	AS703569	0.0226796	TRUE
54	AT9283	0.0310537	TRUE
55	HYALURONIC ACID	0.0421099	TRUE
P-values of the drugs were screened by hypergeometric distribution test. In the column of 'Tag', a drug was set as 'TRUE' if its adaptation diseases include 'neoplasm', otherwise, it was set as 'UNCLEAR'.
