# Supplementary material for: Identification of Cancer Hallmarks Based on the Gene Co-expression Networks of Seven Cancers
Source: Front Genet. 2019 Feb 19;10:99. doi: 10.3389/fgene.2019.00099 (PMC6389798; doi:10.3389/fgene.2019.00099)
Supplement: Supplementary file 14 [file Table_14.xlsx]

## Sheet: Sheet1
Table S14. The annotated GO terms for the conservative communities by using top 5 genes as the neighhors in gene co-expression networks.
cluster ID	Gene Set Name	Description	p-value	FDR q-value
1	GO_CELLULAR_RESPONSE_TO_ZINC_ION	Any process that results in a change in state or activity of a cell (in terms of movement, secretion, enzyme production, gene expression, etc.) as a result of a zinc ion stimulus.	1.07e-24	4.73e-21
2	GO_CHROMATIN_ASSEMBLY_OR_DISASSEMBLY	The formation or destruction of chromatin structures.	1.12e-17	4.75e-14
3	GO_MITOTIC_CELL_CYCLE	Progression through the phases of the mitotic cell cycle, the most common eukaryotic cell cycle, which canonically comprises four successive phases called G1, S, G2, and M and includes replication of the genome and the subsequent segregation of chromosomes into daughter cells. In some variant cell cycles nuclear replication or nuclear division may not be followed by cell division, or G1 and G2 ph…	2.58e-06	0.0114
4	GO_CHROMATIN_ASSEMBLY_OR_DISASSEMBLY	The formation or destruction of chromatin structures.	3.64e-23	1.61e-19
5	GO_INNATE_IMMUNE_RESPONSE	Innate immune responses are defense responses mediated by germline encoded components that directly recognize components of potential pathogens.	8.96e-09	3.97e-05
6	GO_ANTERIOR_POSTERIOR_PATTERN_SPECIFICATION	The regionalization process in which specific areas of cell differentiation are determined along the anterior-posterior axis. The anterior-posterior axis is defined by a line that runs from the head or mouth of an organism to the tail or opposite end of the organism.	2.14e-17	9.5e-14
7	NaN	NaN	NaN	NaN
8	NaN	NaN	NaN	NaN
9	GO_GLUTATHIONE_DERIVATIVE_METABOLIC_PROCESS	The chemical reactions and pathways involving glutathione derivative.	9.25e-17	4.1e-13
10	GO_CHROMATIN_ORGANIZATION	Any process that results in the specification, formation or maintenance of the physical structure of eukaryotic chromatin.	3.12e-36	1.38e-32
11	NaN	NaN	NaN	NaN
12	GO_CELLULAR_PROTEIN_COMPLEX_ASSEMBLY	The aggregation, arrangement and bonding together of a set of components to form a protein complex, occurring at the level of an individual cell.	3.4e-06	0.0151
13	NaN	NaN	NaN	NaN
14	NaN	NaN	NaN	NaN
15	NaN	NaN	NaN	NaN
16	NaN	NaN	NaN	NaN
17	NaN	NaN	NaN	NaN
18	NaN	NaN	NaN	NaN
19	GO_TISSUE_DEVELOPMENT	The process whose specific outcome is the progression of a tissue over time, from its formation to the mature structure.	6.51e-19	2.89e-15
20	GO_POSITIVE_REGULATION_OF_INTERFERON_ALPHA_PRODUCTION	Any process that activates or increases the frequency, rate, or extent of interferon-alpha production.	1.7e-06	0.00538
21	GO_IMMUNE_RESPONSE	Any immune system process that functions in the calibrated response of an organism to a potential internal or invasive threat.	1.05e-13	4.66e-10
22	GO_ESTABLISHMENT_OF_PROTEIN_LOCALIZATION_TO_ENDOPLASMIC_RETICULUM	The directed movement of a protein to a specific location in the endoplasmic reticulum.	9.69e-15	3.01e-11
23	GO_ESTABLISHMENT_OF_PROTEIN_LOCALIZATION_TO_ENDOPLASMIC_RETICULUM	The directed movement of a protein to a specific location in the endoplasmic reticulum.	3.09e-09	9.01e-06
24	NaN	NaN	NaN	NaN
25	NaN	NaN	NaN	NaN
26	GO_IMMUNE_SYSTEM_PROCESS	Any process involved in the development or functioning of the immune system, an organismal system for calibrated responses to potential internal or invasive threats.	4.64e-19	2.06e-15
27	NaN	NaN	NaN	NaN
28	GO_G_PROTEIN_COUPLED_RECEPTOR_SIGNALING_PATHWAY	A series of molecular signals that proceeds with an activated receptor promoting the exchange of GDP for GTP on the alpha-subunit of an associated heterotrimeric G-protein complex. The GTP-bound activated alpha-G-protein then dissociates from the beta- and gamma-subunits to further transmit the signal within the cell. The pathway begins with receptor-ligand interaction, or for basal GPCR signalin…	1e-06	0.00445
29	GO_EMBRYONIC_SKELETAL_SYSTEM_DEVELOPMENT	The process, occurring during the embryonic phase, whose specific outcome is the progression of the skeleton over time, from its formation to the mature structure.	1.64e-09	4.27e-06
30	GO_CHROMOSOME_SEGREGATION	The process in which genetic material, in the form of chromosomes, is organized into specific structures and then physically separated and apportioned to two or more sets. In eukaryotes, chromosome segregation begins with the condensation of chromosomes, includes chromosome separation, and ends when chromosomes have completed movement to the spindle poles.	8.43e-15	1.85e-11
31	NaN	NaN	NaN	NaN
32	GO_RESPONSE_TO_KETONE	Any process that results in a change in state or activity of a cell or an organism (in terms of movement, secretion, enzyme production, gene expression, etc.) as a result of a ketone stimulus.	3.55e-09	9.56e-06
33	NaN	NaN	NaN	NaN
34	GO_PROTEIN_COMPLEX_SUBUNIT_ORGANIZATION	Any process in which macromolecules aggregate, disaggregate, or are modified, resulting in the formation, disassembly, or alteration of a protein complex.	6.78e-07	0.00301
35	GO_ORGANONITROGEN_COMPOUND_METABOLIC_PROCESS	The chemical reactions and pathways involving organonitrogen compound.	1.38e-11	6.1e-08
36	GO_REGULATION_OF_NUCLEAR_DIVISION	Any process that modulates the frequency, rate or extent of nuclear division, the partitioning of the nucleus and its genetic information.	3.62e-06	0.0161
37	GO_CYTOKINE_MEDIATED_SIGNALING_PATHWAY	A series of molecular signals initiated by the binding of a cytokine to a receptor on the surface of a cell, and ending with regulation of a downstream cellular process, e.g. transcription.	1.2e-11	5.33e-08
38	GO_IMMUNE_SYSTEM_PROCESS	Any process involved in the development or functioning of the immune system, an organismal system for calibrated responses to potential internal or invasive threats.	5.53e-18	2.44e-14
39	NaN	NaN	NaN	NaN
40	GO_ALPHA_LINOLENIC_ACID_METABOLIC_PROCESS	The chemical reactions and pathways involving alpha-linolenic acid, an unsaturated omega-6 fatty acid that has the molecular formula C18H32O2.	1.11e-06	0.00287
41	NaN	NaN	NaN	NaN
42	NaN	NaN	NaN	NaN
43	NaN	NaN	NaN	NaN
44	GO_RESPONSE_TO_VIRUS	Any process that results in a change in state or activity of a cell or an organism (in terms of movement, secretion, enzyme production, gene expression, etc.) as a result of a stimulus from a virus.	1.68e-10	7.45e-07
