# Supplementary material for: Identification of Cancer Hallmarks Based on the Gene Co-expression Networks of Seven Cancers
Source: Front Genet. 2019 Feb 19;10:99. doi: 10.3389/fgene.2019.00099 (PMC6389798; doi:10.3389/fgene.2019.00099)
Supplement: Supplementary file 15 [file Table_15.xlsx]

## Sheet: Sheet1
Table S15. The annotated GO terms for the conservative communities by using the gene co-expression network of BRCA to mine the communities.
cluster ID	Gene Set Name	Description	p-value	FDR q-value
1	GO_HOMOPHILIC_CELL_ADHESION_VIA_PLASMA_MEMBRANE_ADHESION_MOLECULES	The attachment of a plasma membrane adhesion molecule in one cell to an identical molecule in an adjacent cell.	5.11e-32	2.27e-28
2	GO_ANTIGEN_PROCESSING_AND_PRESENTATION_OF_PEPTIDE_ANTIGEN_VIA_MHC_CLASS_I	The process in which an antigen-presenting cell expresses a peptide antigen on its cell surface in association with an MHC class I protein complex. Class I here refers to classical class I molecules.	1.17e-29	5.21e-26
3	GO_CHROMATIN_ORGANIZATION	Any process that results in the specification, formation or maintenance of the physical structure of eukaryotic chromatin.	1.91e-43	8.47e-40
4	NaN	NaN	NaN	NaN
5	GO_POSITIVE_REGULATION_OF_TRANSCRIPTION_FROM_RNA_POLYMERASE_II_PROMOTER	Any process that activates or increases the frequency, rate or extent of transcription from an RNA polymerase II promoter.	2.31e-11	4.67e-08
6	GO_MULTI_MULTICELLULAR_ORGANISM_PROCESS	A multicellular organism process which involves another multicellular organism of the same or different species.	8.29e-21	3.68e-17
7	NaN	NaN	NaN	NaN
8	NaN	NaN	NaN	NaN
9	NaN	NaN	NaN	NaN
10	NaN	NaN	NaN	NaN
11	GO_CELLULAR_RESPONSE_TO_ZINC_ION	Any process that results in a change in state or activity of a cell (in terms of movement, secretion, enzyme production, gene expression, etc.) as a result of a zinc ion stimulus.	1.07e-24	4.73e-21
12	NaN	NaN	NaN	NaN
13	NaN	NaN	NaN	NaN
14	NaN	NaN	NaN	NaN
15	NaN	NaN	NaN	NaN
16	GO_CHROMATIN_ORGANIZATION	Any process that results in the specification, formation or maintenance of the physical structure of eukaryotic chromatin.	1.8e-15	7.98e-12
17	GO_DEMETHYLATION	The process of removing one or more methyl groups from a molecule.	8.16e-06	0.0362
18	NaN	NaN	NaN	NaN
19	NaN	NaN	NaN	NaN
20	GO_CHROMATIN_SILENCING	Repression of transcription by altering the structure of chromatin, e.g. by conversion of large regions of DNA into an inaccessible state often called heterochromatin.	2.19e-27	9.72e-24
21	NaN	NaN	NaN	NaN
22	NaN	NaN	NaN	NaN
23	NaN	NaN	NaN	NaN
24	GO_REGIONALIZATION	The pattern specification process that results in the subdivision of an axis or axes in space to define an area or volume in which specific patterns of cell differentiation will take place or in which cells interpret a specific environment.	5.21e-11	2.31e-07
25	GO_ESTABLISHMENT_OF_PROTEIN_LOCALIZATION_TO_ENDOPLASMIC_RETICULUM	The directed movement of a protein to a specific location in the endoplasmic reticulum.	4.1e-14	1.82e-10
26	GO_EXTRACELLULAR_STRUCTURE_ORGANIZATION	A process that is carried out at the cellular level which results in the assembly, arrangement of constituent parts, or disassembly of structures in the space external to the outermost structure of a cell. For cells without external protective or external encapsulating structures this refers to space outside of the plasma membrane, and also covers the host cell environment outside an intracellula…	1.17e-07	0.000517
27	GO_MACROMOLECULAR_COMPLEX_ASSEMBLY	The aggregation, arrangement and bonding together of a set of macromolecules to form a complex.	4.67e-08	0.000207
28	GO_DEFENSE_RESPONSE_TO_VIRUS	Reactions triggered in response to the presence of a virus that act to protect the cell or organism.	6.78e-11	3.01e-07
29	GO_POSITIVE_REGULATION_OF_MOLECULAR_FUNCTION	Any process that activates or increases the rate or extent of a molecular function, an elemental biological activity occurring at the molecular level, such as catalysis or binding.	2.31e-08	0.000103
30	GO_IMMUNE_RESPONSE	Any immune system process that functions in the calibrated response of an organism to a potential internal or invasive threat.	4.61e-12	2.05e-08
31	NaN	NaN	NaN	NaN
32	GO_NUCLEAR_ENVELOPE_REASSEMBLY	The reformation of the nuclear envelope following its breakdown in the context of a normal process.	3.6e-06	0.00752
33	NaN	NaN	NaN	NaN
34	GO_MITOTIC_CELL_CYCLE	Progression through the phases of the mitotic cell cycle, the most common eukaryotic cell cycle, which canonically comprises four successive phases called G1, S, G2, and M and includes replication of the genome and the subsequent segregation of chromosomes into daughter cells. In some variant cell cycles nuclear replication or nuclear division may not be followed by cell division, or G1 and G2 ph…	1.26e-13	5.59e-10
35	NaN	NaN	NaN	NaN
36	GO_DEFENSE_RESPONSE_TO_VIRUS	Reactions triggered in response to the presence of a virus that act to protect the cell or organism.	1.08e-08	4.8e-05
37	NaN	NaN	NaN	NaN
38	NaN	NaN	NaN	NaN
39	GO_RESPONSE_TO_TYPE_I_INTERFERON	Any process that results in a change in state or activity of a cell or an organism (in terms of movement, secretion, enzyme production, gene expression, etc.) as a result of a type I interferon stimulus. Type I interferons include the interferon-alpha, beta, delta, episilon, zeta, kappa, tau, and omega gene families.	1.92e-17	8.54e-14
40	GO_ANTIGEN_RECEPTOR_MEDIATED_SIGNALING_PATHWAY	A series of molecular signals initiated by the cross-linking of an antigen receptor on a B or T cell.	1.15e-10	5.12e-07
41	GO_SYSTEM_PROCESS	A multicellular organismal process carried out by any of the organs or tissues in an organ system. An organ system is a regularly interacting or interdependent group of organs or tissues that work together to carry out a biological objective.	4.28e-10	1.9e-06
42	GO_REGULATION_OF_IMMUNE_SYSTEM_PROCESS	Any process that modulates the frequency, rate, or extent of an immune system process.	4.33e-31	1.92e-27
43	NaN	NaN	NaN	NaN
44	GO_IMMUNE_SYSTEM_PROCESS	Any process involved in the development or functioning of the immune system, an organismal system for calibrated responses to potential internal or invasive threats.	4.24e-09	1.88e-05
45	GO_CHROMOSOME_ORGANIZATION	A process that is carried out at the cellular level that results in the assembly, arrangement of constituent parts, or disassembly of chromosomes, structures composed of a very long molecule of DNA and associated proteins that carries hereditary information. This term covers covalent modifications at the molecular level as well as spatial relationships among the major components of a chromosome.	7.95e-13	3.53e-09
46	GO_ESTABLISHMENT_OF_PROTEIN_LOCALIZATION_TO_ENDOPLASMIC_RETICULUM	The directed movement of a protein to a specific location in the endoplasmic reticulum.	1.06e-13	2.56e-10
47	GO_IMMUNE_SYSTEM_PROCESS	Any process involved in the development or functioning of the immune system, an organismal system for calibrated responses to potential internal or invasive threats.	5.88e-20	2.61e-16
48	GO_SISTER_CHROMATID_SEGREGATION	The cell cycle process in which sister chromatids are organized and then physically separated and apportioned to two or more sets.	4.64e-09	2.06e-05
49	GO_IMMUNE_RESPONSE	Any immune system process that functions in the calibrated response of an organism to a potential internal or invasive threat.	7.24e-16	2.72e-12
50	GO_ESTABLISHMENT_OF_PROTEIN_LOCALIZATION_TO_MEMBRANE	The directed movement of a protein to a specific location in a membrane.	5.08e-07	0.00225
51	GO_PHOSPHATE_CONTAINING_COMPOUND_METABOLIC_PROCESS	The chemical reactions and pathways involving the phosphate group, the anion or salt of any phosphoric acid.	4.72e-15	2.09e-11
52	GO_IMMUNE_RESPONSE	Any immune system process that functions in the calibrated response of an organism to a potential internal or invasive threat.	8.81e-12	3.91e-08
53	NaN	NaN	NaN	NaN
54	GO_RESPONSE_TO_WOUNDING	Any process that results in a change in state or activity of a cell or an organism (in terms of movement, secretion, enzyme production, gene expression, etc.) as a result of a stimulus indicating damage to the organism.	1.87e-06	0.00829
55	GO_TRANSLATIONAL_INITIATION	The process preceding formation of the peptide bond between the first two amino acids of a protein. This includes the formation of a complex of the ribosome, mRNA, and an initiation complex that contains the first aminoacyl-tRNA.	1.56e-12	6.93e-09
56	GO_IMMUNE_SYSTEM_PROCESS	Any process involved in the development or functioning of the immune system, an organismal system for calibrated responses to potential internal or invasive threats.	4.09e-10	1.81e-06
57	GO_MITOCHONDRION_ORGANIZATION	A process that is carried out at the cellular level which results in the assembly, arrangement of constituent parts, or disassembly of a mitochondrion; includes mitochondrial morphogenesis and distribution, and replication of the mitochondrial genome as well as synthesis of new mitochondrial components.	1.07e-07	0.00036
